# Supplementary material for: How to Reproduce in the Siberian Winter: Proteome Dynamics Reveals the Timing of Reproduction‐Related Processes in an Amphipod Species Endemic to Lake Baikal
Source: Ecol Evol. 2025 Jul 23;15(7):e71675. doi: 10.1002/ece3.71675 (PMC12286621; doi:10.1002/ece3.71675)
Supplement: Supplementary file 1 — Table S1. [file ECE3-15-e71675-s001.csv]

protein_group		diamond_annot	annotation	eggnog_proteins_annot	diamond_proteins_annot	organism_eggnog	organism_diamond	go_annotation	upd_full_annot
NODE_10_length_16011_cov_1057.901328_g7_i0.p1_Eve;NODE_57_length_11676_cov_296.200568_g7_i4.p1_Eve;NODE_998_length_7006_cov_325.168895_g64_i6.p1_Ecy;NODE_7647_length_3365_cov_199.445416_g7_i6.p1_Eve;NODE_7_length_16484_cov_338.461211_g2_i1.p2_Gla;NODE_5083_length_4154_cov_2559.294275_g64_i9.p1_Ecy;NODE_3_length_17684_cov_314.823703_g2_i0.p2_Gla;NODE_2508_length_5336_cov_1961.069226_g64_i8.p1_Ecy	Unc-89	Muscle M-line assembly protein unc-89	Unc-89	Unc-89:8	Muscle M-line assembly protein unc-89:3;obscurin-like:1;obscurin isoform X1:2;obscurin isoform X3:2	Insecta;Arthropoda	Arthropoda	Unc-89	Unc-89
TRINITY_DN9887_c0_g1_i3.p1_Eve;NODE_10005_length_2959_cov_1108.517869_g6099_i0.p1_Eve	*	PREDICTED: oplophorus-luciferin 2-monooxygenase non-catalytic subunit-like	PREDICTED: oplophorus-luciferin 2-monooxygenase non-catalytic subunit-like		PREDICTED: oplophorus-luciferin 2-monooxygenase non-catalytic subunit-like:2		Arthropoda	*	PREDICTED: oplophorus-luciferin 2-monooxygenase non-catalytic subunit-like
NODE_2991_length_4903_cov_94.584054_g1781_i0.p1_Eve;NODE_1001_length_7004_cov_126.537743_g620_i0.p1_Ecy;NODE_2679_length_4743_cov_121.044951_g1734_i0.p1_Gla;TRINITY_DN3587_c0_g1_i10.p1_Gla;TRINITY_DN361_c19_g1_i1.p1_Eve	*	Sec23/Sec24 helical domain	Sec23/Sec24 helical domain		Sec23/Sec24 helical domain:3;Protein transport protein Sec23A:2		Arthropoda	Sec23A	Sec23A
NODE_10010_length_2958_cov_345.625301_g4963_i1.p1_Eve;NODE_31403_length_1499_cov_589.685517_g5926_i1.p1_Ecy;NODE_29960_length_1740_cov_495.026611_g2836_i5.p1_Gla;NODE_33796_length_1416_cov_487.012436_g5926_i2.p1_Ecy	*	PREDICTED: sucrase-isomaltase, intestinal-like isoform X1	PREDICTED: sucrase-isomaltase, intestinal-like isoform X1		PREDICTED: sucrase-isomaltase, intestinal-like isoform X1:4		Arthropoda	SI	SI
TRINITY_DN1507_c1_g1_i1.p1_Eve;NODE_10037_length_3047_cov_776.104069_g2574_i3.p1_Ecy;TRINITY_DN212_c0_g1_i2.p1_Gla;TRINITY_DN385975_c0_g1_i1.p1_Gla	*	V-type proton ATPase subunit D-like	V-type proton ATPase subunit D-like		V-type proton ATPase subunit D-like:2;ATPase V1 complex subunit D:1;V-type proton ATPase subunit D:1		Brachiopoda;Arthropoda	ATP6V0D1	ATP6V0D1
TRINITY_DN3725_c1_g1_i1.p1_Eve;NODE_10059_length_2953_cov_46.277893_g5221_i1.p1_Eve;TRINITY_DN640_c5_g1_i3.p1_Ecy;TRINITY_DN100545_c0_g2_i1.p1_Gla;TRINITY_DN122935_c0_g1_i3.p1_Gla	*	PREDICTED: arylsulfatase B-like isoform X1	PREDICTED: arylsulfatase B-like isoform X1		PREDICTED: arylsulfatase B-like isoform X1:3;Sulfatase N-terminal:1;PREDICTED: arylsulfatase B-like isoform X2:1		Arthropoda	ARSB	ARSB
TRINITY_DN210860_c0_g1_i12.p1_Gla;NODE_100625_length_763_cov_37.794118_g81092_i0.p1_Gla;TRINITY_DN210860_c0_g1_i8.p1_Gla	rap-1	Ras family protein	rap-1	RAP1A:1;rap-1:2	Ras family protein:1;PREDICTED: ras-related protein Rap-1b-like:1;ras-related protein Rap-1b-like:1	Actinopterygii;Chordata	Chordata;Nematoda	rap-1	rap-1
NODE_100936_length_699_cov_11987.683077_g29452_i1.p1_Eve;NODE_78071_length_689_cov_11091.246875_g56226_i0.p1_Ecy;NODE_14156_length_2522_cov_3693.903761_g9483_i1.p1_Gla	RPL18A	50S ribosomal protein L18Ae/60S ribosomal protein L20 and L18a	RPL18A	RPL18A:3	50S ribosomal protein L18Ae/60S ribosomal protein L20 and L18a:3	Metazoa	Arthropoda	RPL18A	RPL18A
NODE_101040_length_699_cov_5.344615_g79480_i0.p1_Eve	Pdp	PPM-type phosphatase domain	Pdp	Pdp:1	PPM-type phosphatase domain:1	Insecta	Arthropoda	Pdp	Pdp
NODE_10108_length_2945_cov_3421.215124_g6164_i0.p1_Eve;NODE_27270_length_1733_cov_11672.651425_g6164_i4.p1_Eve;TRINITY_DN2315_c1_g1_i3.p1_Eve;TRINITY_DN931_c0_g1_i29.p1_Ecy;NODE_27974_length_1633_cov_4229.679924_g5572_i5.p1_Ecy;NODE_25427_length_1751_cov_4184.058754_g5572_i3.p1_Ecy;NODE_112159_length_696_cov_20.205564_g91796_i0.p1_Gla;TRINITY_DN931_c0_g1_i39.p1_Ecy;NODE_16488_length_2318_cov_698.…	HNRNPD	PREDICTED: probable RNA-binding protein 19 isoform X7	HNRNPD	HNRNPA3:2;HNRNPD:3	PREDICTED: probable RNA-binding protein 19 isoform X7:3;heterogeneous nuclear ribonucleoprotein 87F isoform X1:1;heterogeneous nuclear ribonucleoprotein 87F:1;Heterogeneous nuclear ribonucleoprotein A2:1	Cetartiodactyla;Bilateria;Actinopterygii	Platyhelminthes;Arthropoda	HNRNPD	HNRNPD
NODE_10114_length_2944_cov_11444.185838_g4667_i1.p1_Eve;TRINITY_DN25900_c0_g1_i4.p1_Eve;TRINITY_DN8729_c0_g1_i4.p1_Gla;TRINITY_DN8729_c0_g1_i1.p1_Gla	*	PREDICTED: hemocyanin B chain-like	PREDICTED: hemocyanin B chain-like		Hemocyanin C-terminal, partial:1;PREDICTED: hemocyanin B chain-like:3		Arthropoda	HCB	HCB
NODE_10134_length_2942_cov_218.915313_g6180_i0.p1_Eve;TRINITY_DN30332_c0_g1_i8.p1_Gla;NODE_28800_length_1777_cov_15.145255_g20496_i0.p1_Gla	*	PREDICTED: N-acetylated-alpha-linked acidic dipeptidase 2-like	PREDICTED: N-acetylated-alpha-linked acidic dipeptidase 2-like		Transferrin receptor-like dimerization domain:1;PREDICTED: N-acetylated-alpha-linked acidic dipeptidase 2-like:2		Arthropoda	NAALAD2	NAALAD2
NODE_10137_length_3030_cov_1051.626300_g5737_i1.p1_Ecy;NODE_9765_length_3093_cov_1007.982589_g5737_i0.p1_Ecy;NODE_25482_length_1748_cov_286.558564_g5737_i3.p1_Ecy;TRINITY_DN6129_c0_g1_i6.p1_Gla;TRINITY_DN6129_c0_g1_i2.p1_Gla;TRINITY_DN6129_c0_g1_i5.p1_Gla	SERPINB1	PREDICTED: leukocyte elastase inhibitor-like isoform X1	SERPINB1	SERPINB1:6	Serpin domain:1;PREDICTED: leukocyte elastase inhibitor-like isoform X1:3;PREDICTED: leukocyte elastase inhibitor-like isoform X4:1;PREDICTED: leukocyte elastase inhibitor-like isoform X3:1	Vertebrata	Arthropoda	SERPINB1	SERPINB1
NODE_101582_length_757_cov_14.451977_g81962_i0.p1_Gla	*	hypothetical protein FHG87_005905	hypothetical protein FHG87_005905		hypothetical protein FHG87_005905:1		Arthropoda	*	hypothetical protein FHG87_005905
NODE_27817_length_1712_cov_29.181600_g18028_i0.p1_Eve;NODE_10159_length_3028_cov_55.098019_g528_i3.p1_Ecy;TRINITY_DN10800_c0_g1_i3.p1_Gla;NODE_16706_length_2338_cov_31.879860_g11419_i0.p1_Gla;TRINITY_DN324388_c0_g1_i2.p1_Eve;TRINITY_DN11470_c0_g1_i7.p1_Eve;NODE_6233_length_3676_cov_55.286187_g3724_i0.p1_Eve;NODE_17443_length_2289_cov_27.909821_g11419_i1.p1_Gla;TRINITY_DN37429_c0_g1_i1.p1_Gla;TRIN…	*	Glycoside hydrolase family 2 catalytic domain	Glycoside hydrolase family 2 catalytic domain		Glycoside hydrolase family 2 catalytic domain:6;PREDICTED: beta-glucuronidase-like:5		Arthropoda	GUSB	GUSB
NODE_29757_length_1746_cov_713.753683_g6809_i1.p1_Gla;NODE_6912_length_3643_cov_249.043406_g4052_i0.p1_Ecy;NODE_5502_length_3878_cov_234.868373_g3288_i0.p1_Eve;NODE_10177_length_2915_cov_136.541172_g6809_i0.p1_Gla;TRINITY_DN27387_c0_g1_i3.p1_Gla	*	PREDICTED: UBX domain-containing protein 1-like isoform X1	PREDICTED: UBX domain-containing protein 1-like isoform X1		PREDICTED: UBX domain-containing protein 1-like isoform X1:5		Arthropoda	UBXN1	UBXN1
NODE_101962_length_755_cov_7.694051_g82313_i0.p1_Gla	*	PREDICTED: oplophorus-luciferin 2-monooxygenase non-catalytic subunit-like	PREDICTED: oplophorus-luciferin 2-monooxygenase non-catalytic subunit-like		PREDICTED: oplophorus-luciferin 2-monooxygenase non-catalytic subunit-like:1		Arthropoda	*	PREDICTED: oplophorus-luciferin 2-monooxygenase non-catalytic subunit-like
TRINITY_DN47603_c0_g1_i3.p1_Eve;TRINITY_DN14717_c0_g1_i7.p1_Ecy;NODE_10214_length_3020_cov_92.984517_g5299_i1.p1_Ecy;TRINITY_DN9083_c0_g1_i1.p1_Gla	Nmt	PREDICTED: glycylpeptide N-tetradecanoyltransferase-like	Nmt	Nmt:3;NMT1:1	PREDICTED: glycylpeptide N-tetradecanoyltransferase-like:3;Myristoyl-CoA:protein N-myristoyltransferase N-terminal:1	Nematocera	Arthropoda	Nmt	Nmt
NODE_10220_length_3019_cov_647.210774_g576_i41.p1_Ecy	*	mitochondrial lactate dehydrogenase A chain	mitochondrial lactate dehydrogenase A chain		mitochondrial lactate dehydrogenase A chain:1		Arthropoda	CYB2	CYB2
NODE_10337_length_3003_cov_121.674678_g6074_i0.p1_Ecy;TRINITY_DN342_c0_g3_i1.p1_Ecy;NODE_14150_length_2491_cov_14.114660_g8733_i0.p1_Eve;TRINITY_DN27879_c1_g1_i2.p1_Eve;NODE_2254_length_4994_cov_167.151668_g1465_i0.p1_Gla;TRINITY_DN3144_c0_g1_i2.p1_Gla	SI	Galactose mutarotase N-terminal barrel	SI	SI:1;MGAM:1	Galactose mutarotase N-terminal barrel:3;PREDICTED: sucrase-isomaltase, intestinal-like isoform X1:1;maltase-glucoamylase, intestinal-like:1;PREDICTED: sucrase-isomaltase, intestinal-like:1	Arthropoda;Carnivora	Arthropoda	SI	SI
NODE_1034_length_6240_cov_137.790825_g653_i1.p1_Gla;TRINITY_DN2182_c0_g1_i1.p1_Gla;TRINITY_DN14962_c1_g2_i1.p1_Eve;NODE_9350_length_3060_cov_230.335105_g1948_i2.p1_Eve;NODE_16704_length_2300_cov_217.244336_g505_i1.p1_Ecy;TRINITY_DN3048_c0_g1_i3.p1_Ecy;NODE_3264_length_4749_cov_160.954681_g1948_i0.p1_Eve	pnut	PREDICTED: septin-7-like isoform X2	pnut	pnut:6;SEPT7:1	PREDICTED: septin-7-like isoform X4:1;PREDICTED: septin-7-like isoform X2:5;PREDICTED: septin-7-like isoform X3:1	Hymenoptera	Arthropoda	pnut	pnut
NODE_104241_length_682_cov_683.390205_g82422_i0.p1_Eve;TRINITY_DN2792_c0_g1_i7.p1_Eve	*	Pancreatic trypsin inhibitor Kunitz domain	Pancreatic trypsin inhibitor Kunitz domain		Pancreatic trypsin inhibitor Kunitz domain:1;PREDICTED: kielin/chordin-like protein isoform X1:1		Arthropoda	SPINT2	SPINT2
TRINITY_DN519_c0_g1_i6.p1_Eve;NODE_10450_length_2897_cov_1333.864466_g6386_i0.p1_Eve;TRINITY_DN2479_c0_g1_i4.p1_Ecy;TRINITY_DN13425_c0_g1_i11.p1_Gla;TRINITY_DN143794_c0_g1_i1.p1_Gla	Hn	PREDICTED: protein henna-like	Hn	Hn:3;PAH:2	PREDICTED: protein henna-like:4;protein henna-like isoform X2:1	Insecta;Chordata	Arthropoda;Mollusca	Hn	Hn
TRINITY_DN6090_c2_g1_i13.p1_Eve;NODE_10497_length_2890_cov_2086.343189_g6413_i0.p1_Eve;NODE_15707_length_2361_cov_2560.593426_g6413_i2.p1_Eve	*	PREDICTED: sarcoplasmic reticulum histidine-rich calcium-binding protein-like	PREDICTED: sarcoplasmic reticulum histidine-rich calcium-binding protein-like		PREDICTED: sarcoplasmic reticulum histidine-rich calcium-binding protein-like:3		Arthropoda	HRC	HRC
NODE_22094_length_2039_cov_15.957286_g15407_i0.p1_Gla;TRINITY_DN143056_c0_g1_i4.p1_Ecy;TRINITY_DN266246_c0_g1_i4.p1_Eve;NODE_10525_length_2975_cov_19.350991_g6191_i0.p1_Ecy;TRINITY_DN311407_c0_g1_i2.p1_Gla;NODE_16128_length_2327_cov_18.112818_g5277_i1.p1_Eve	RASA1	Pleckstrin domain	RASA1	RASA1:1	Pleckstrin domain:3;PREDICTED: ras GTPase-activating protein 1-like:3	Insecta	Arthropoda	RASA1	RASA1
NODE_10584_length_2879_cov_42.140636_g6465_i0.p1_Eve;TRINITY_DN34_c0_g1_i4.p1_Eve	*	Glycoside hydrolase family 31, partial	Glycoside hydrolase family 31, partial		Glycoside hydrolase family 31, partial:1;PREDICTED: sucrase-isomaltase, intestinal-like:1		Arthropoda	*	Glycoside hydrolase family 31, partial
NODE_10606_length_2876_cov_4465.780686_g6253_i1.p1_Eve;NODE_10869_length_2920_cov_4970.377917_g5478_i1.p1_Ecy;TRINITY_DN7019_c1_g1_i1.p1_Eve;TRINITY_DN13891_c0_g1_i4.p1_Gla;TRINITY_DN52703_c0_g2_i1.p1_Eve	Hsc70-3	Heat shock protein 70 family	Hsc70-3	Hsc70-3:4;HSPA5:1	Heat shock protein 70 family:2;PREDICTED: LOW QUALITY PROTEIN: heat shock 70 kDa protein cognate 3-like:2	Bilateria;Drosophilidae;Hymenoptera	Arthropoda	Hsc70-3	Hsc70-3
TRINITY_DN981_c1_g1_i1.p1_Eve;NODE_4198_length_4314_cov_75.632122_g2508_i0.p1_Eve;NODE_10633_length_2956_cov_51.771586_g6252_i0.p1_Ecy;TRINITY_DN5748_c0_g1_i5.p1_Ecy;NODE_38918_length_1267_cov_63.582923_g6252_i1.p1_Ecy;NODE_5423_length_3738_cov_33.327189_g3538_i0.p1_Gla;NODE_47757_length_1211_cov_41.566265_g2508_i1.p1_Eve;TRINITY_DN18197_c0_g1_i2.p1_Gla	CPT2	PREDICTED: carnitine O-palmitoyltransferase 2, mitochondrial-like	CPT2	CPT2:4	PREDICTED: carnitine O-palmitoyltransferase 2, mitochondrial-like:5;Acyltransferase ChoActase/COT/CPT:3	Arthropoda;Actinopterygii	Arthropoda	CPT2	CPT2
TRINITY_DN10112_c0_g1_i3.p1_Eve;NODE_10648_length_2871_cov_568.610560_g6512_i0.p1_Eve;TRINITY_DN60953_c0_g1_i3.p1_Ecy;TRINITY_DN40999_c0_g1_i1.p1_Gla;CON__Q3ZBD7	GPI	PREDICTED: glucose-6-phosphate isomerase-like	GPI	GPI:2	PREDICTED: glucose-6-phosphate isomerase-like:2;Phosphoglucose isomerase (PGI):1;glucose-6-phosphate isomerase:1	Insecta;Metatheria	Arthropoda;Chordata	GPI	GPI
NODE_10670_length_2867_cov_726.975160_g6528_i0.p1_Eve;TRINITY_DN1237_c0_g1_i16.p1_Eve	*	PREDICTED: uncharacterized protein LOC108669456	PREDICTED: uncharacterized protein LOC108669456		PREDICTED: uncharacterized protein LOC108669456:2		Arthropoda	*	PREDICTED: uncharacterized protein LOC108669456
TRINITY_DN3637_c1_g1_i4.p1_Eve;NODE_10671_length_2867_cov_222.735628_g6529_i0.p1_Eve;NODE_16617_length_2308_cov_28.175299_g9312_i1.p1_Ecy;TRINITY_DN39561_c0_g1_i26.p1_Ecy;NODE_15800_length_2375_cov_27.402408_g9312_i0.p1_Ecy;NODE_16497_length_2300_cov_422.369169_g6529_i1.p1_Eve;NODE_85427_length_634_cov_13.350427_g62970_i0.p1_Ecy;TRINITY_DN8893_c1_g1_i1.p1_Gla	*	AMP-binding enzyme C-terminal domain	AMP-binding enzyme C-terminal domain		4-coumarate--CoA ligase-like:1;AMP-binding enzyme C-terminal domain:5;4-coumarate--CoA ligase-like isoform X2:1;PREDICTED: 4-coumarate--CoA ligase-like 4:1		Arthropoda	*	AMP-binding enzyme C-terminal domain
NODE_10682_length_2858_cov_8.137415_g7159_i0.p1_Gla;TRINITY_DN130144_c0_g1_i1.p1_Gla	LanA	PREDICTED: laminin subunit alpha-like	LanA	LanA:2	PREDICTED: laminin subunit alpha-like:2	Insecta	Arthropoda	LanA	LanA
NODE_106865_length_725_cov_1186.528107_g86836_i0.p1_Gla	*	hemocyanin subunit 1	hemocyanin subunit 1		hemocyanin subunit 1:1		Arthropoda	KLH1	KLH1
TRINITY_DN10370_c0_g1_i15.p1_Ecy;NODE_10698_length_2946_cov_50.228512_g6288_i0.p1_Ecy	*	heat shock 70 kDa protein cognate 4	heat shock 70 kDa protein cognate 4		heat shock 70 kDa protein cognate 4:1;heat shock 70 kDa protein cognate 4-like isoform X1:1		Arthropoda	Hsc70-4	Hsc70-4
NODE_107318_length_667_cov_16109.975728_g85298_i0.p1_Eve	*	actin-5, muscle-specific-like	actin-5, muscle-specific-like		actin-5, muscle-specific-like:1		Arthropoda	ACT5	ACT5
NODE_23617_length_1884_cov_375.529155_g5328_i1.p1_Eve;TRINITY_DN521_c1_g1_i9.p1_Ecy;NODE_10773_length_2934_cov_21.918198_g5688_i1.p1_Ecy;TRINITY_DN42926_c0_g1_i2.p1_Eve;NODE_8791_length_3151_cov_69.462282_g5328_i0.p1_Eve;NODE_22221_length_2032_cov_60.018154_g8109_i2.p1_Gla	ARSA	Sulfatase N-terminal	ARSA	ARSA:6	Sulfatase N-terminal:4;Arylsulfatase A:2	Bilateria	N/A;Arthropoda	ARSA	ARSA
NODE_10778_length_2933_cov_963.312067_g6331_i0.p1_Ecy;TRINITY_DN298_c1_g1_i5.p1_Gla	*	PREDICTED: tubulin beta chain-like	PREDICTED: tubulin beta chain-like		PREDICTED: tubulin beta chain-like:2		Arthropoda	TUBB	TUBB
TRINITY_DN34335_c0_g1_i6.p1_Gla;NODE_1462_length_5663_cov_45.281796_g969_i0.p1_Gla;TRINITY_DN16618_c0_g1_i1.p1_Eve;NODE_3359_length_4848_cov_68.509273_g2021_i0.p1_Ecy;NODE_1078_length_6574_cov_44.794023_g663_i0.p1_Eve	ry	Xanthine dehydrogenase small subunit	ry	ry:5	xanthine dehydrogenase/oxidase-like isoform X2:2;Xanthine dehydrogenase small subunit:3	Insecta;Nematocera	Arthropoda	ry	ry
TRINITY_DN4629_c2_g1_i2.p1_Eve;NODE_10791_length_2932_cov_563.482484_g5617_i1.p1_Ecy;NODE_10159_length_2917_cov_283.648536_g6795_i0.p1_Gla;TRINITY_DN12414_c0_g1_i2.p1_Gla;NODE_9569_length_3127_cov_521.074399_g5617_i0.p1_Ecy	eIF3-S8	PREDICTED: eukaryotic translation initiation factor 3 subunit C-like	eIF3-S8	eIF3-S8:5	PREDICTED: eukaryotic translation initiation factor 3 subunit C-like:3;Eukaryotic translation initiation factor 3 subunit C:2	Hymenoptera	Arthropoda	eIF3-S8	eIF3-S8
TRINITY_DN86084_c1_g3_i2.p1_Ecy;TRINITY_DN61237_c0_g1_i2.p1_Eve;TRINITY_DN61237_c0_g1_i1.p1_Eve;NODE_10827_length_2852_cov_23.835177_g6629_i0.p1_Eve;TRINITY_DN3867_c0_g1_i25.p1_Gla;NODE_89203_length_844_cov_27.720755_g70762_i0.p1_Gla	GK	Glycerol kinase	GK	GK:5	Glycerol kinase:2	Chordata	Arthropoda	GK	GK
TRINITY_DN4_c30_g1_i1.p1_Eve;NODE_10831_length_2926_cov_196.331943_g6361_i0.p1_Ecy;TRINITY_DN69418_c0_g1_i1.p1_Ecy;TRINITY_DN3178_c0_g3_i1.p1_Gla	LRRC47	PREDICTED: leucine-rich repeat-containing protein 47-like	LRRC47	LRRC47:1	PREDICTED: leucine-rich repeat-containing protein 47-like:4	Hymenoptera	Arthropoda	LRRC47	LRRC47
NODE_1084_length_6567_cov_85.409942_g666_i0.p1_Eve;TRINITY_DN27623_c1_g1_i5.p1_Eve;NODE_16317_length_2333_cov_50.776270_g9623_i0.p1_Ecy;TRINITY_DN13435_c0_g1_i2.p1_Ecy;TRINITY_DN6281_c0_g1_i7.p1_Gla;NODE_11689_length_2749_cov_88.365926_g7837_i0.p1_Gla	CECR1	PREDICTED: adenosine deaminase CECR1-like	CECR1	CECR1:1	PREDICTED: adenosine deaminase CECR1-like:6	Arthropoda	Arthropoda	CECR1	CECR1
NODE_7030_length_3488_cov_604.436464_g4226_i0.p1_Eve;TRINITY_DN240_c0_g1_i33.p1_Eve;NODE_10849_length_2848_cov_225.667738_g4226_i1.p1_Eve;TRINITY_DN240_c0_g1_i27.p1_Eve;TRINITY_DN240_c0_g1_i16.p1_Eve;TRINITY_DN240_c0_g1_i34.p1_Eve;TRINITY_DN240_c0_g1_i20.p1_Eve;TRINITY_DN240_c0_g1_i50.p1_Eve;NODE_5682_length_3964_cov_416.234483_g3246_i1.p1_Ecy;NODE_5535_length_4006_cov_408.293151_g3246_i0.p1_Ecy;…	*	intracellular protein transport protein USO1-like	intracellular protein transport protein USO1-like		intracellular protein transport protein USO1-like:6;PREDICTED: kinectin-like, partial:2;putative ribosome-binding protein 1 isoform X4, partial:2		Arthropoda	USO1	USO1
NODE_1088_length_6565_cov_82.685850_g668_i0.p1_Eve;TRINITY_DN10872_c0_g1_i4.p1_Eve;NODE_1814_length_5930_cov_117.494304_g1120_i0.p1_Ecy	*	PREDICTED: xanthine dehydrogenase 1-like	PREDICTED: xanthine dehydrogenase 1-like		PREDICTED: xanthine dehydrogenase 1-like:3		Arthropoda	XDH	XDH
NODE_2115_length_5084_cov_115.974181_g1378_i0.p1_Gla;NODE_1092_length_6845_cov_236.132137_g671_i0.p1_Ecy;TRINITY_DN1822_c0_g1_i1.p1_Eve;NODE_935_length_6809_cov_179.398077_g572_i0.p1_Eve;TRINITY_DN2168_c0_g1_i3.p1_Gla;TRINITY_DN1822_c0_g1_i2.p1_Eve	vib	PREDICTED: phosphatidylinositol transfer protein alpha isoform-like	vib	vib:6	PREDICTED: phosphatidylinositol transfer protein alpha isoform-like:6	Diptera	Arthropoda	vib	vib
NODE_109243_length_658_cov_1893.121511_g87089_i0.p1_Eve;TRINITY_DN5814_c0_g1_i49.p1_Ecy;NODE_26920_length_1681_cov_1679.153799_g12438_i2.p2_Ecy;TRINITY_DN5814_c0_g1_i22.p1_Ecy;NODE_69786_length_1022_cov_2005.610483_g53754_i0.p1_Gla;NODE_20857_length_2004_cov_1112.893606_g12438_i0.p1_Ecy;NODE_44354_length_1389_cov_2046.812687_g32669_i0.p1_Gla;TRINITY_DN5078_c0_g1_i10.p1_Gla	MFRP	CUB domain	MFRP	MFRP:1	CUB domain:3;PREDICTED: bone morphogenetic protein 1-like isoform X1:2;PREDICTED: cell wall protein DAN4-like:3	Mammalia	Arthropoda	MFRP	MFRP
TRINITY_DN3260_c0_g1_i10.p1_Eve;NODE_1093_length_6553_cov_1901.675277_g670_i0.p1_Eve;TRINITY_DN291388_c0_g3_i5.p1_Ecy;TRINITY_DN10202_c0_g1_i10.p1_Gla;NODE_10136_length_3030_cov_1746.517276_g761_i1.p1_Ecy;NODE_6316_length_3532_cov_546.333046_g573_i1.p1_Gla	HDLBP	PREDICTED: vigilin-like	HDLBP	HDLBP:1	PREDICTED: vigilin-like:3;K domain type 1:3	Insecta	Arthropoda	HDLBP	HDLBP
TRINITY_DN5460_c1_g3_i2.p1_Eve;TRINITY_DN5774_c11_g1_i2.p1_Ecy;NODE_1094_length_6553_cov_165.139145_g671_i0.p1_Eve;NODE_3762_length_4658_cov_91.006943_g1988_i1.p1_Ecy;NODE_3557_length_4334_cov_164.131622_g2293_i0.p1_Gla;TRINITY_DN6910_c0_g1_i3.p1_Gla	Dmn	PREDICTED: dynactin subunit 2-like	Dmn	Dmn:5;DCTN2:1	PREDICTED: dynactin subunit 2-like:6	Insecta	Arthropoda	Dmn	Dmn
TRINITY_DN1229_c0_g1_i5.p1_Ecy;NODE_636_length_7111_cov_250.351742_g417_i0.p1_Gla;NODE_2381_length_5295_cov_379.314335_g741_i3.p1_Eve;TRINITY_DN4355_c0_g1_i5.p1_Gla;TRINITY_DN3648_c1_g1_i4.p1_Eve;NODE_1095_length_6835_cov_271.914235_g673_i0.p1_Ecy	AHCYL1	PREDICTED: adenosylhomocysteinase 2-like	AHCYL1	AHCYL1:1	PREDICTED: adenosylhomocysteinase 2-like:6	Paraneoptera	Arthropoda	AHCYL1	AHCYL1
TRINITY_DN547_c0_g1_i19.p1_Eve;NODE_14_length_15246_cov_144.353754_g8_i1.p1_Eve;NODE_26_length_15798_cov_139.254238_g12_i1.p1_Ecy;TRINITY_DN547_c0_g1_i23.p1_Eve;TRINITY_DN547_c0_g1_i37.p1_Eve;NODE_11_length_15666_cov_143.069283_g8_i0.p1_Eve;NODE_20_length_16218_cov_137.806791_g12_i0.p1_Ecy;TRINITY_DN11113_c0_g1_i4.p1_Gla;NODE_5_length_16704_cov_87.299490_g4_i0.p2_Gla;NODE_5_length_16704_cov_87.29…	kst	PREDICTED: spectrin beta chain, non-erythrocytic 1-like	kst	kst:10	PREDICTED: spectrin beta chain, non-erythrocytic 1-like:9;Spectrin repeat:1	Hymenoptera	Arthropoda	kst	kst
TRINITY_DN32892_c0_g1_i3.p1_Eve;TRINITY_DN71725_c0_g2_i3.p1_Ecy;TRINITY_DN32892_c0_g1_i2.p1_Eve;NODE_11010_length_2900_cov_74.735531_g6464_i0.p1_Ecy	*	PREDICTED: glutamyl aminopeptidase-like	PREDICTED: glutamyl aminopeptidase-like		PREDICTED: glutamyl aminopeptidase-like:4		Arthropoda	ENPEP	ENPEP
TRINITY_DN18913_c0_g1_i8.p1_Eve;NODE_11018_length_2898_cov_1104.644437_g6468_i0.p1_Ecy;TRINITY_DN9052_c0_g1_i3.p1_Gla;NODE_101283_length_759_cov_8.039437_g81691_i0.p1_Gla;TRINITY_DN45836_c0_g2_i1.p1_Gla	Elf	PREDICTED: eukaryotic peptide chain release factor GTP-binding subunit ERF3A-like	Elf	Elf:5	PREDICTED: eukaryotic peptide chain release factor GTP-binding subunit ERF3A-like:3;eukaryotic peptide chain release factor GTP-binding subunit ERF3A isoform X3:1;eukaryotic peptide chain release factor GTP-binding subunit ERF3A:1	Insecta;Arthropoda	Arthropoda;Rotifera	Elf	Elf
NODE_11250_length_2797_cov_96.323144_g6771_i1.p1_Eve;NODE_11055_length_2821_cov_86.046898_g6771_i0.p1_Eve;TRINITY_DN62784_c0_g1_i5.p1_Eve;TRINITY_DN62784_c0_g1_i2.p1_Eve	*	PREDICTED: oplophorus-luciferin 2-monooxygenase non-catalytic subunit-like	PREDICTED: oplophorus-luciferin 2-monooxygenase non-catalytic subunit-like		PREDICTED: oplophorus-luciferin 2-monooxygenase non-catalytic subunit-like:4		Arthropoda	*	PREDICTED: oplophorus-luciferin 2-monooxygenase non-catalytic subunit-like
TRINITY_DN968_c0_g1_i6.p1_Ecy;NODE_11069_length_2819_cov_183.403610_g6779_i0.p1_Eve;TRINITY_DN17496_c0_g1_i1.p1_Eve;NODE_1998_length_5179_cov_187.059064_g1310_i0.p1_Gla	BPNT1	3'(2'),5'-bisphosphate nucleotidase 1-like isoform X2	BPNT1	BPNT1:1	3'(2'),5'-bisphosphate nucleotidase 1-like isoform X2:2;Inositol monophosphatase-like:2	Paraneoptera	Arthropoda	BPNT1	BPNT1
NODE_11136_length_2809_cov_249.228623_g2838_i1.p1_Eve;NODE_3886_length_4599_cov_281.243077_g993_i1.p1_Ecy;TRINITY_DN2694_c0_g1_i13.p1_Gla;NODE_4241_length_4082_cov_435.302256_g2754_i0.p1_Gla;NODE_20447_length_2121_cov_8.567085_g14163_i0.p1_Gla;NODE_26007_length_1879_cov_12.441530_g18352_i0.p1_Gla;TRINITY_DN38934_c0_g1_i1.p1_Gla;NODE_25538_length_1896_cov_24.428262_g16949_i1.p1_Gla;TRINITY_DN32347…	Men	PREDICTED: NADP-dependent malic enzyme-like isoform X1	Men	Men:3;ME2:1	PREDICTED: NADP-dependent malic enzyme-like isoform X1:4;NADP-dependent malic enzyme:3;E1.1.1.40:1;NADP-dependent malic enzyme isoform X1:1	Bilateria;Hymenoptera;Chordata	Arthropoda;Mollusca;Rotifera	Men	Men
TRINITY_DN327_c7_g1_i1.p1_Ecy;TRINITY_DN327_c7_g1_i4.p1_Ecy;TRINITY_DN10110_c1_g1_i12.p1_Gla;TRINITY_DN10110_c1_g1_i4.p1_Gla;NODE_785_length_7110_cov_263.687580_g424_i2.p1_Eve;NODE_5377_length_4061_cov_152.976321_g2824_i1.p1_Ecy;NODE_1968_length_5203_cov_106.653279_g1290_i0.p1_Gla;NODE_695_length_7306_cov_257.234946_g424_i1.p1_Eve;NODE_11146_length_2880_cov_68.450724_g2824_i2.p1_Ecy;TRINITY_DN334…	tmod	PREDICTED: tropomodulin-like isoform X3	tmod	TMOD1:2;tmod:12	PREDICTED: tropomodulin-like isoform X8:2;PREDICTED: tropomodulin-like isoform X5:3;PREDICTED: tropomodulin-like isoform X3:5;PREDICTED: tropomodulin-like isoform X6:3;PREDICTED: tropomodulin-like isoform X2:1	Diptera;Insecta;Drosophilidae	Arthropoda	tmod	tmod
NODE_1116_length_6536_cov_392.678896_g574_i1.p1_Eve;TRINITY_DN3285_c0_g1_i2.p1_Eve;TRINITY_DN10414_c0_g1_i1.p1_Ecy	*	PREDICTED: keratin, type I cytoskeletal 9-like	PREDICTED: keratin, type I cytoskeletal 9-like		EGF-like domain:1;PREDICTED: keratin, type I cytoskeletal 9-like:2		Arthropoda	KRT9	KRT9
NODE_11170_length_2806_cov_1999.377222_g6849_i0.p1_Eve;TRINITY_DN460_c0_g1_i5.p1_Eve;TRINITY_DN460_c0_g1_i15.p1_Eve	Cht4	PREDICTED: acidic mammalian chitinase-like	Cht4	Cht4:3	Glycoside hydrolase family 18 catalytic domain:1;PREDICTED: acidic mammalian chitinase-like:2	Arthropoda	Arthropoda	Cht4	Cht4
NODE_11198_length_2802_cov_8971.064657_g6865_i0.p1_Eve;NODE_20171_length_2049_cov_9485.168000_g595_i7.p1_Ecy;TRINITY_DN1706_c1_g1_i20.p2_Gla;NODE_17885_length_2264_cov_4217.994131_g5727_i3.p1_Gla;NODE_11004_length_2824_cov_596.277477_g5727_i1.p1_Gla;NODE_88619_length_773_cov_18.864641_g68136_i0.p1_Eve;NODE_80266_length_834_cov_5.052229_g60645_i0.p1_Eve;TRINITY_DN25872_c0_g1_i3.p1_Eve	TEF1	PREDICTED: elongation factor 1-alpha-like	TEF1	EF1a-F2:1;TEF1:2	PREDICTED: elongation factor 1-alpha-like:5;PREDICTED: elongation factor 1-alpha:1;unnamed protein product:1;elongation factor 1-alpha 1-like:1	Taphrinomycotina;Paraneoptera;Bacillariophyta	Platyhelminthes;Arthropoda;Priapulida;Chordata	TEF1	TEF1
TRINITY_DN3185_c0_g1_i29.p1_Eve;NODE_11212_length_2801_cov_305.627907_g6875_i0.p1_Eve;TRINITY_DN3185_c0_g1_i20.p1_Eve;TRINITY_DN3185_c0_g1_i24.p1_Eve;TRINITY_DN6322_c1_g1_i1.p1_Ecy	*	PREDICTED: uncharacterized protein LOC108674692	PREDICTED: uncharacterized protein LOC108674692		PREDICTED: uncharacterized protein LOC108674692:4;hypothetical protein FHG87_005905:1		Arthropoda	*	PREDICTED: uncharacterized protein LOC108674692
TRINITY_DN2331_c0_g3_i1.p1_Ecy;NODE_9264_length_3075_cov_178.529081_g3414_i1.p1_Eve;NODE_11213_length_2871_cov_29.350461_g6570_i0.p1_Ecy;TRINITY_DN17474_c1_g1_i17.p1_Eve;NODE_59488_length_882_cov_13.576230_g10725_i4.p1_Ecy;NODE_52546_length_985_cov_13.412393_g10725_i2.p1_Ecy;NODE_55913_length_932_cov_9.963760_g10725_i3.p1_Ecy;NODE_44061_length_1280_cov_63.852153_g3414_i5.p1_Eve;NODE_5723_length_3…	HSPA6	heat shock 70 kDa protein cognate 1	HSPA6	HSPA6:3	heat shock 70 kDa protein cognate 1:2;heat shock 70 kDa protein 6:2;heat shock protein 70:1;heat shock 70 kDa protein cognate 4-like isoform X1:1;heat shock 70 kDa protein cognate 4-like:1	Primates	Arthropoda;Chordata	HSPA6	HSPA6
TRINITY_DN56193_c0_g1_i4.p1_Eve;NODE_11262_length_2796_cov_20.896250_g6910_i0.p1_Eve;TRINITY_DN59415_c0_g1_i3.p1_Ecy	RFK	PREDICTED: riboflavin kinase-like isoform X2	RFK	RFK:1	PREDICTED: riboflavin kinase-like isoform X2:2;PREDICTED: riboflavin kinase-like isoform X1:1	Insecta	Arthropoda	RFK	RFK
NODE_11282_length_2793_cov_94.326166_g7548_i0.p1_Gla;TRINITY_DN14575_c0_g1_i5.p1_Gla	*	Transferrin receptor-like dimerization domain	Transferrin receptor-like dimerization domain		Transferrin receptor-like dimerization domain:1;putative N-acetylated-alpha-linked acidic dipeptidase isoform X2:1		Arthropoda	*	Transferrin receptor-like dimerization domain
NODE_11292_length_2862_cov_3647.455386_g2514_i2.p1_Ecy;NODE_17869_length_2265_cov_2053.203971_g2254_i1.p1_Gla;NODE_3505_length_4353_cov_1043.448652_g2254_i0.p1_Gla;TRINITY_DN159_c1_g1_i3.p1_Eve;TRINITY_DN2976_c1_g2_i1.p1_Gla;TRINITY_DN17245_c0_g1_i1.p1_Eve	tbb-4	PREDICTED: tubulin beta chain-like isoform X2	tbb-4	tbb-4:1	PREDICTED: tubulin beta chain-like isoform X2:2;Tubulin/FtsZ GTPase domain:1;PREDICTED: tubulin beta chain-like isoform X1:2;tubulin beta chain-like:1	Nematoda	Arthropoda	tbb-4	tbb-4
NODE_4768_length_4259_cov_741.397150_g2005_i2.p1_Ecy;TRINITY_DN5794_c0_g1_i5.p1_Eve;TRINITY_DN5794_c0_g1_i6.p1_Eve;TRINITY_DN1471_c0_g1_i1.p1_Ecy;NODE_12371_length_2676_cov_1379.720594_g7435_i1.p1_Gla;TRINITY_DN5794_c0_g1_i3.p1_Eve;TRINITY_DN1471_c0_g1_i5.p1_Ecy;NODE_11301_length_2861_cov_1858.827169_g2005_i5.p1_Ecy	DDX17	PREDICTED: probable ATP-dependent RNA helicase DDX5 isoform X2	DDX17	DDX17:2	Helicase C-terminal:1;PREDICTED: ATP-dependent RNA helicase dbp2-like:3;PREDICTED: probable ATP-dependent RNA helicase DDX5 isoform X2:4	Arthropoda	Arthropoda	DDX17	DDX17
TRINITY_DN2502_c0_g1_i15.p1_Eve;NODE_11324_length_2788_cov_3133.083607_g6947_i0.p1_Eve;NODE_24233_length_1858_cov_3146.747374_g6947_i2.p2_Eve;NODE_24233_length_1858_cov_3146.747374_g6947_i2.p1_Eve;TRINITY_DN3991_c0_g2_i1.p1_Gla;NODE_74667_length_718_cov_3.654709_g53173_i0.p1_Ecy;CON__Q3MHH8;NODE_18286_length_2239_cov_545.829224_g12582_i0.p2_Gla;TRINITY_DN32550_c0_g1_i1.p1_Gla;NODE_34921_length_15…	Amyrel	PREDICTED: alpha-amylase 1-like	Amyrel	Amyrel:6;AMY2A:5	PREDICTED: alpha-amylase 1-like:3;PREDICTED: alpha-amylase 2B-like:1;PREDICTED: alpha-amylase 1-like isoform X2:1;Glycosyl hydrolase family 13 catalytic domain:1;amylase I, partial:1;pancreatic alpha-amylase:2;pancreatic alpha-amylase-like:2	Rodentia;Afrotheria;Arthropoda;Actinopterygii	Arthropoda;Rotifera	Amyrel	Amyrel
NODE_643_length_7406_cov_495.275656_g79_i2.p1_Eve;NODE_114_length_10367_cov_381.559798_g79_i0.p1_Eve;NODE_675_length_7796_cov_620.647347_g420_i0.p1_Ecy;TRINITY_DN3216_c1_g1_i1.p1_Eve;NODE_8229_length_3248_cov_266.563614_g79_i4.p1_Eve;TRINITY_DN3216_c0_g1_i5.p1_Eve;TRINITY_DN3216_c0_g1_i9.p1_Eve;TRINITY_DN3216_c0_g1_i4.p1_Eve;TRINITY_DN20290_c0_g1_i13.p1_Gla;TRINITY_DN20290_c0_g1_i5.p1_Gla;NODE_29…	EIF4G3	PREDICTED: eukaryotic translation initiation factor 4 gamma 1-like isoform X2	EIF4G3	Eif4g:5;EIF4G3:7	PREDICTED: eukaryotic translation initiation factor 4 gamma 1-like isoform X2:12	Hymenoptera;Arthropoda;Actinopterygii;Aves	Arthropoda	EIF4G3	EIF4G3
NODE_11430_length_2843_cov_2165.732999_g6700_i0.p1_Ecy;TRINITY_DN16922_c0_g1_i2.p1_Eve;NODE_95323_length_731_cov_15.491202_g74215_i0.p1_Eve;NODE_54005_length_962_cov_3.941950_g35668_i0.p1_Ecy;TRINITY_DN25642_c0_g2_i1.p1_Ecy;NODE_49558_length_1296_cov_127.201283_g36875_i0.p1_Gla;TRINITY_DN137801_c0_g2_i4.p1_Gla	RPS2	40S ribosomal protein S2	RPS2	RPS2:5;RpS2:1	PREDICTED: 40S ribosomal protein S2:1;putative 40S ribosomal protein RPS2, partial:1;PREDICTED: 40S ribosomal protein S2, partial:1;40S ribosomal protein S2:3	Bilateria;Streptophyta;Hymenoptera;Metatheria	Arthropoda;Phoronida;Chordata	RPS2	RPS2
NODE_11445_length_2841_cov_179.092407_g6711_i0.p1_Ecy;TRINITY_DN102472_c0_g2_i2.p1_Gla;TRINITY_DN12409_c0_g1_i4.p1_Eve;TRINITY_DN102472_c0_g2_i1.p1_Gla;NODE_41574_length_1201_cov_69.094618_g6711_i1.p1_Ecy;TRINITY_DN12409_c0_g1_i10.p1_Eve	*	PREDICTED: glutamate--cysteine ligase catalytic subunit-like	PREDICTED: glutamate--cysteine ligase catalytic subunit-like		PREDICTED: glutamate--cysteine ligase catalytic subunit-like:6		Arthropoda	GCLC	GCLC
NODE_11482_length_2771_cov_826.678178_g6175_i1.p1_Eve;TRINITY_DN4837_c0_g1_i6.p1_Eve;NODE_10127_length_2943_cov_765.915342_g6175_i0.p1_Eve;NODE_11579_length_2820_cov_891.394442_g6787_i0.p1_Ecy	rnh1	Ribonuclease H1 N-terminal	rnh1	rnh1:4	Ribonuclease H1 N-terminal:2;PREDICTED: ribonuclease H1-like:2	Insecta;Hymenoptera	Arthropoda	rnh1	rnh1
TRINITY_DN11159_c0_g1_i17.p1_Eve;NODE_33636_length_1522_cov_76.374745_g7050_i1.p1_Eve;NODE_11492_length_2770_cov_465.870268_g7050_i0.p1_Eve;NODE_30360_length_1538_cov_81.262592_g18424_i0.p1_Ecy;NODE_14512_length_2495_cov_569.056010_g4804_i2.p1_Gla;TRINITY_DN11159_c0_g1_i7.p1_Eve	*	Glycoside hydrolase family 9, partial	Glycoside hydrolase family 9, partial		PREDICTED: endoglucanase A-like:2;Glycoside hydrolase family 9, partial:4		Arthropoda	celD	celD
NODE_11506_length_2769_cov_690.583824_g7060_i0.p1_Eve	*	hypothetical protein FHG87_015613	hypothetical protein FHG87_015613		hypothetical protein FHG87_015613:1		Arthropoda	*	hypothetical protein FHG87_015613
TRINITY_DN14714_c0_g1_i3.p1_Eve;NODE_11507_length_2766_cov_1371.687891_g4817_i2.p1_Gla;TRINITY_DN3139_c1_g1_i22.p1_Gla;NODE_56707_length_1185_cov_5069.364437_g42778_i0.p1_Gla;TRINITY_DN2202_c0_g1_i1.p1_Ecy;TRINITY_DN21980_c0_g1_i5.p1_Gla;NODE_121407_length_649_cov_1016.730000_g100510_i0.p1_Gla;NODE_105887_length_731_cov_14.052786_g85928_i0.p2_Gla;TRINITY_DN157137_c0_g1_i1.p1_Eve	UBB	polyubiquitin-H isoform X2	UBB	Ubc:1;UBB:2	polyubiquitin-H isoform X2:3;polyubiquitin isoform X1:1;PREDICTED: polyubiquitin-A isoform X3:1;polyubiquitin-C:2;ubiquitin-40S ribosomal protein S27a-like isoform X1:1	Metazoa;Rodentia	Arthropoda;Chordata	UBB	UBB
TRINITY_DN327_c3_g1_i5.p1_Ecy;NODE_11536_length_2828_cov_267.251889_g6759_i0.p1_Ecy;NODE_18681_length_2217_cov_323.736624_g12867_i0.p1_Gla;TRINITY_DN3789_c0_g2_i3.p1_Gla	*	Protein of unknown function DUF885	Protein of unknown function DUF885		Protein of unknown function DUF885:2		Arthropoda	*	Protein of unknown function DUF885
TRINITY_DN1667_c0_g1_i10.p1_Eve;NODE_11538_length_2765_cov_1230.812224_g7082_i0.p1_Eve;NODE_12571_length_2648_cov_888.625625_g7082_i1.p1_Eve;NODE_26690_length_1691_cov_1186.603532_g10968_i2.p1_Ecy;NODE_18502_length_2164_cov_982.959338_g10968_i0.p1_Ecy;NODE_33071_length_1440_cov_551.480230_g10968_i3.p1_Ecy	CAT	PREDICTED: catalase-like	CAT	CAT:1	PREDICTED: catalase-like:3;Catalase:2;Catalase immune-responsive domain:1	Aves	Arthropoda	CAT	CAT
NODE_11562_length_2762_cov_119.750829_g1728_i3.p1_Eve;TRINITY_DN9267_c0_g1_i2.p1_Ecy;NODE_44248_length_1142_cov_116.240622_g28156_i0.p1_Ecy;NODE_19391_length_2105_cov_44.435798_g1728_i8.p1_Eve;NODE_17889_length_2200_cov_45.076244_g1728_i6.p1_Eve;TRINITY_DN15642_c0_g1_i5.p1_Eve;NODE_2897_length_4952_cov_83.106058_g1728_i0.p1_Eve;NODE_21797_length_2053_cov_6.505988_g15198_i0.p1_Gla	TRIM31	PREDICTED: E3 ubiquitin-protein ligase TRIM21-like	TRIM31	TRIM31:6	PREDICTED: E3 ubiquitin-protein ligase TRIM21-like:5;PREDICTED: zinc-binding protein A33-like:1	Rodentia	Arthropoda	TRIM31	TRIM31
TRINITY_DN4204_c0_g1_i5.p1_Ecy;TRINITY_DN58986_c0_g1_i3.p1_Eve;TRINITY_DN4204_c0_g1_i2.p1_Ecy;NODE_42115_length_1434_cov_57.503249_g24311_i1.p1_Gla;NODE_36793_length_1325_cov_132.384796_g14012_i2.p1_Ecy;TRINITY_DN58986_c0_g1_i6.p1_Eve;NODE_33851_length_1626_cov_36.539632_g24311_i0.p1_Gla;NODE_23426_length_1853_cov_122.878603_g14012_i0.p1_Ecy;NODE_1160_length_6473_cov_72.845112_g704_i0.p1_Eve	aret	putative CUGBP Elav-like family member 2 isoform X2	aret	CELF2:2;aret:7	putative CUGBP Elav-like family member 2 isoform X2:4;RNA recognition motif domain:4;CUGBP Elav-like family member 2:1	Insecta;Hymenoptera	Arthropoda	aret	aret
NODE_11607_length_2817_cov_2151.094653_g6803_i0.p1_Ecy;TRINITY_DN9165_c0_g1_i2.p1_Gla	*	PREDICTED: high mobility group protein DSP1-like	PREDICTED: high mobility group protein DSP1-like		PREDICTED: high mobility group protein DSP1-like:2		Arthropoda	Dsp1	Dsp1
NODE_11617_length_2756_cov_222.939047_g4765_i2.p1_Eve;NODE_12768_length_2675_cov_176.110434_g7490_i0.p1_Ecy;NODE_6116_length_3568_cov_59.907076_g3998_i0.p1_Gla;TRINITY_DN683_c0_g1_i8.p1_Gla	GstO1	PREDICTED: glutathione S-transferase omega-1-like isoform X2	GstO1	GstO1:4	PREDICTED: glutathione S-transferase omega-1-like isoform X2:4	Arthropoda	Arthropoda	GstO1	GstO1
TRINITY_DN5353_c0_g1_i1.p1_Eve;NODE_11693_length_2748_cov_104.834754_g7180_i0.p1_Eve	*	PREDICTED: oplophorus-luciferin 2-monooxygenase non-catalytic subunit-like	PREDICTED: oplophorus-luciferin 2-monooxygenase non-catalytic subunit-like		PREDICTED: oplophorus-luciferin 2-monooxygenase non-catalytic subunit-like:2		Arthropoda	*	PREDICTED: oplophorus-luciferin 2-monooxygenase non-catalytic subunit-like
NODE_11700_length_2747_cov_81.308747_g7184_i0.p1_Eve;NODE_58714_length_893_cov_13.421801_g1519_i5.p2_Ecy;TRINITY_DN7721_c0_g1_i4.p1_Ecy;TRINITY_DN7721_c0_g1_i10.p1_Ecy;TRINITY_DN24649_c0_g1_i3.p1_Eve;NODE_2475_length_5358_cov_24.428518_g1519_i0.p2_Ecy;TRINITY_DN21169_c0_g1_i20.p1_Eve;TRINITY_DN21169_c0_g1_i51.p1_Eve;NODE_30543_length_1722_cov_32.459653_g21826_i0.p1_Gla	Hsc70-4	Heat shock 70 kDa protein 1	Hsc70-4	Hsc70-4:3;HSPA6:2;HSPA2:2;SSA1:1	heat shock 70 kDa protein cognate 4:1;heat shock 70 kDa protein 6:1;heat shock 70 kDa protein cognate 2:1;LOW QUALITY PROTEIN: heat shock-related 70 kDa protein 2:1;heat shock protein 6:1;heat shock protein 70:1;Heat shock 70 kDa protein 1:2;heat shock 70 kDa protein II-like:1	Drosophilidae;Aves;Mammalia;Saccharomycetes;Lepidoptera	Arthropoda;Chordata	Hsc70-4	Hsc70-4
NODE_1216_length_6406_cov_96.424886_g714_i1.p1_Eve;NODE_1174_length_6457_cov_95.487360_g714_i0.p1_Eve;NODE_1114_length_6807_cov_43.852767_g664_i1.p1_Ecy;NODE_1082_length_6858_cov_43.567778_g664_i0.p1_Ecy;TRINITY_DN42645_c0_g1_i9.p1_Eve;TRINITY_DN42645_c0_g1_i5.p1_Eve;TRINITY_DN16617_c0_g1_i4.p1_Gla;TRINITY_DN40537_c0_g1_i1.p1_Gla;TRINITY_DN40537_c0_g1_i4.p1_Gla;NODE_94632_length_804_cov_24.845033…	LanB1	PREDICTED: laminin subunit beta-1-like isoform X5	LanB1	LanB1:11	PREDICTED: laminin subunit beta-1-like isoform X5:3;PREDICTED: laminin subunit beta-1-like isoform X6:3;PREDICTED: laminin subunit beta-1-like isoform X3:2;PREDICTED: laminin subunit beta-1-like isoform X1:1;PREDICTED: laminin subunit beta-1-like isoform X4:1;Laminin EGF domain, partial:1	Diptera;Insecta;Arthropoda	Arthropoda	LanB1	LanB1
NODE_11756_length_2740_cov_637.231512_g7882_i0.p1_Gla	*	ATPase V1 complex subunit F eukaryotic	ATPase V1 complex subunit F eukaryotic		ATPase V1 complex subunit F eukaryotic:1		Arthropoda	ATP6V1F	ATP6V1F
NODE_11814_length_2733_cov_1465.029806_g7250_i0.p1_Eve;NODE_17319_length_2240_cov_1364.245550_g7250_i1.p1_Eve	*	PREDICTED: prostaglandin reductase 1-like	PREDICTED: prostaglandin reductase 1-like		PREDICTED: prostaglandin reductase 1-like:2		Arthropoda	PTGR1	PTGR1
TRINITY_DN53517_c0_g1_i1.p1_Gla;NODE_11828_length_2733_cov_26.933681_g7934_i0.p1_Gla;TRINITY_DN6872_c0_g1_i6.p1_Eve;TRINITY_DN120932_c0_g1_i4.p1_Ecy;NODE_75635_length_963_cov_17.606127_g58802_i0.p1_Gla;NODE_49962_length_1175_cov_12.260213_g34832_i0.p1_Eve;NODE_42551_length_1178_cov_13.781222_g26907_i0.p1_Ecy;TRINITY_DN275635_c0_g1_i2.p1_Eve;TRINITY_DN120932_c0_g1_i7.p1_Ecy	STAT5B	PREDICTED: signal transducer and activator of transcription 5A-like	STAT5B	STAT5B:2	signal transducer and activator of transcription 5B-like isoform X1:2;STAT transcription factor protein interaction:1;PREDICTED: signal transducer and activator of transcription 5A-like:5;PREDICTED: signal transducer and activator of transcription 5B-like:1	Paraneoptera;Hymenoptera	Arthropoda	STAT5B	STAT5B
NODE_11840_length_2731_cov_100.710291_g116_i4.p1_Eve;NODE_45619_length_1114_cov_174.391549_g9135_i3.p1_Ecy;NODE_15500_length_2401_cov_123.071429_g9135_i0.p1_Ecy	*	PREDICTED: carnosine N-methyltransferase-like	PREDICTED: carnosine N-methyltransferase-like		N2227-like:1;PREDICTED: carnosine N-methyltransferase-like:2		Arthropoda	CARNMT1	CARNMT1
TRINITY_DN41892_c0_g1_i1.p1_Eve;NODE_11857_length_2730_cov_35.132040_g3335_i3.p1_Eve;NODE_6010_length_3878_cov_91.734657_g3531_i0.p1_Ecy;NODE_5577_length_3855_cov_167.244614_g3335_i0.p1_Eve;NODE_8754_length_3158_cov_39.563204_g3335_i2.p1_Eve;TRINITY_DN72085_c0_g1_i6.p1_Ecy;NODE_12419_length_2718_cov_111.283252_g3531_i1.p1_Ecy	*	PREDICTED: aminopeptidase N-like	PREDICTED: aminopeptidase N-like		PREDICTED: aminopeptidase N-like:7		Arthropoda	Anpep	Anpep
TRINITY_DN1196_c0_g1_i4.p1_Ecy;NODE_11863_length_2787_cov_714.437546_g6962_i0.p1_Ecy	IAH1	PREDICTED: isoamyl acetate-hydrolyzing esterase 1 homolog	IAH1	IAH1:2	PREDICTED: isoamyl acetate-hydrolyzing esterase 1 homolog:1;SGNH hydrolase-type esterase domain:1	Chordata	Arthropoda	IAH1	IAH1
NODE_118700_length_617_cov_6401.177817_g96023_i0.p1_Eve	*	PREDICTED: actin-5, muscle-specific-like isoform X1	PREDICTED: actin-5, muscle-specific-like isoform X1		PREDICTED: actin-5, muscle-specific-like isoform X1:1		Arthropoda	ACT5	ACT5
NODE_11892_length_2725_cov_395.889761_g7296_i0.p1_Eve;TRINITY_DN8704_c0_g1_i1.p1_Ecy;TRINITY_DN6355_c0_g1_i4.p1_Eve;NODE_8662_length_3271_cov_203.335196_g5098_i0.p1_Ecy;TRINITY_DN10598_c0_g1_i2.p1_Gla	ACY1	PREDICTED: aminoacylase-1A-like	ACY1	ACY1:5	PREDICTED: aminoacylase-1A-like:5	Testudines;Aves	Arthropoda	ACY1	ACY1
NODE_11905_length_2724_cov_1092.432150_g6122_i1.p1_Eve;TRINITY_DN8658_c0_g2_i2.p1_Eve;NODE_21723_length_1979_cov_292.402073_g6122_i2.p1_Eve	*	PREDICTED: carboxypeptidase B-like	PREDICTED: carboxypeptidase B-like		PREDICTED: carboxypeptidase B-like:3		Arthropoda	CPB2	CPB2
NODE_1196_length_6429_cov_387.599373_g89_i3.p1_Eve;TRINITY_DN2793_c0_g1_i28.p1_Eve;TRINITY_DN4372_c0_g1_i4.p1_Ecy;NODE_208_length_9110_cov_302.849796_g145_i0.p1_Gla;NODE_8974_length_3220_cov_549.976033_g432_i4.p1_Ecy;NODE_8562_length_3289_cov_543.204012_g432_i3.p1_Ecy	agl-1	PREDICTED: glycogen debranching enzyme-like isoform X2	agl-1	agl-1:1	PREDICTED: glycogen debranching enzyme-like isoform X2:4	Insecta	Arthropoda	agl-1	agl-1
NODE_12008_length_2712_cov_613.658280_g7361_i0.p1_Eve;NODE_12817_length_2669_cov_311.924809_g7521_i0.p1_Ecy;TRINITY_DN34879_c0_g1_i1.p1_Gla	*	Peptidase S9 prolyl oligopeptidase catalytic domain	Peptidase S9 prolyl oligopeptidase catalytic domain		Peptidase S9 prolyl oligopeptidase catalytic domain:2;PREDICTED: prolyl endopeptidase-like isoform X1:1		Arthropoda	*	Peptidase S9 prolyl oligopeptidase catalytic domain
TRINITY_DN4132_c0_g2_i7.p1_Eve;NODE_12009_length_2712_cov_271.706346_g7362_i0.p1_Eve;TRINITY_DN2612_c0_g1_i9.p1_Ecy;TRINITY_DN13753_c0_g1_i10.p1_Gla;NODE_39664_length_1247_cov_232.156928_g7671_i1.p1_Ecy	*	fumarate hydratase, mitochondrial-like isoform X1	fumarate hydratase, mitochondrial-like isoform X1		fumarate hydratase, mitochondrial-like isoform X1:3;fumarate hydratase, mitochondrial-like isoform X2:1;PREDICTED: fumarate hydratase, mitochondrial-like:1		Arthropoda	FUM1	FUM1
TRINITY_DN13095_c2_g1_i2.p1_Gla;TRINITY_DN59524_c0_g3_i1.p1_Ecy;NODE_12051_length_2708_cov_62.538548_g7389_i0.p1_Eve;NODE_4621_length_4302_cov_78.294851_g2714_i0.p1_Ecy	ACAD9	PREDICTED: acyl-CoA dehydrogenase family member 9, mitochondrial-like	ACAD9	ACAD9:1	PREDICTED: acyl-CoA dehydrogenase family member 9, mitochondrial-like:4	Arthropoda	Arthropoda	ACAD9	ACAD9
NODE_12061_length_2763_cov_8275.584746_g7078_i0.p1_Ecy;NODE_4717_length_3936_cov_2685.792899_g2957_i1.p1_Gla;NODE_5658_length_3682_cov_2433.389761_g2957_i3.p1_Gla;TRINITY_DN183_c0_g1_i7.p1_Eve;TRINITY_DN183_c0_g1_i18.p1_Eve;TRINITY_DN15508_c0_g2_i2.p1_Eve;TRINITY_DN98922_c1_g1_i1.p1_Eve;TRINITY_DN22788_c0_g1_i7.p2_Eve;TRINITY_DN88390_c0_g1_i1.p1_Gla;TRINITY_DN116725_c0_g1_i1.p1_Gla;NODE_62432_len…	Hsc70-4	heat shock protein 70	Hsc70-4	hspa8:4;SSA2:1;HSPA8:1;HSPA5:1;HSPA1L:2;Hsc70-4:5;HSPA1A:2;HSPA6:1	heat shock protein 70:5;heat shock protein 70, partial:2;heat shock 70kDa protein 1/2/6/8:1;heat shock protein 70-2, partial:1;heat shock protein 70 kDa isoform 2, partial:2;HSP70-6:2;heat shock 70 kDa protein 1-like:2;PREDICTED: heat shock 70 kDa protein cognate 4-like isoform X2:1;heat shock cognate 71 kDa protein-like:3;HSP 70:1;heat shock 70 kDa protein cognate 4:1;heat shock 70 kDa protein c…	Sordariomycetes;Afrotheria;Drosophilidae;Hymenoptera;Actinopterygii;Metatheria;Aves;Nematocera;Mammalia;Lepidoptera;Rodentia	Platyhelminthes;Arthropoda;Rotifera;Chordata;Nematoda;Cnidaria;Tardigrada	Hsc70-4	Hsc70-4
NODE_12085_length_2703_cov_130.999623_g3007_i2.p1_Eve;NODE_18749_length_2144_cov_118.750835_g3007_i3.p1_Eve;NODE_5024_length_4034_cov_91.631870_g3007_i0.p1_Eve;TRINITY_DN3622_c1_g1_i1.p1_Eve	*	PREDICTED: aminopeptidase N-like	PREDICTED: aminopeptidase N-like		PREDICTED: aminopeptidase N-like:3		Arthropoda	Anpep	Anpep
NODE_121005_length_652_cov_3.351575_g100127_i0.p1_Gla;TRINITY_DN2871_c0_g3_i1.p1_Eve;TRINITY_DN70311_c0_g1_i3.p1_Ecy;NODE_32535_length_1458_cov_1537.507452_g19861_i0.p1_Ecy	ATP5F1	PREDICTED: ATP synthase subunit b, mitochondrial-like isoform X1	ATP5F1	ATP5F1:1	PREDICTED: ATP synthase subunit b, mitochondrial-like isoform X1:3;PREDICTED: ATP synthase subunit b, mitochondrial-like isoform X2:1	Arthropoda	Arthropoda	ATP5F1	ATP5F1
TRINITY_DN8742_c0_g2_i8.p1_Eve;NODE_12173_length_2693_cov_467.062784_g7464_i0.p1_Eve;TRINITY_DN8742_c0_g2_i5.p1_Eve;TRINITY_DN453_c1_g1_i14.p1_Ecy;NODE_10995_length_2901_cov_250.791725_g6456_i0.p1_Ecy	FAM172A	protein FAM172A	FAM172A	FAM172A:2	protein FAM172A:5	Bilateria	Arthropoda	FAM172A	FAM172A
NODE_12219_length_2688_cov_1492.974233_g7492_i0.p1_Eve;NODE_35155_length_1592_cov_314.198963_g25356_i0.p1_Gla	*	muscle-specific protein 300 kDa isoform X3			muscle-specific protein 300 kDa isoform X3:2		Arthropoda	Msp300	Msp300
NODE_12219_length_2691_cov_254.089326_g7544_i1.p1_Gla;TRINITY_DN40864_c0_g1_i3.p1_Gla;NODE_17087_length_2311_cov_2170.832007_g7544_i3.p1_Gla;NODE_9679_length_3007_cov_3069.221095_g110_i20.p1_Eve;NODE_13026_length_2646_cov_131.659222_g7657_i0.p1_Ecy;TRINITY_DN30859_c0_g1_i1.p1_Ecy;TRINITY_DN348333_c0_g1_i1.p1_Gla;NODE_27037_length_1839_cov_11.700559_g19139_i0.p1_Gla;TRINITY_DN34711_c0_g1_i2.p1_Gla…	Hsp83	PREDICTED: heat shock protein HSP 90-alpha-like	Hsp83	HSP90AB1:1;Hsp83:4;HSP90AA1:1	PREDICTED: heat shock protein HSP 90-alpha-like:7;LOW QUALITY PROTEIN: heat shock protein 83-like:1;heat shock protein 90:1;heat shock protein 83:1;molecular chaperone HtpG:1	Arthropoda;Actinopterygii	Platyhelminthes;Arthropoda	Hsp83	Hsp83
NODE_12220_length_2688_cov_657.897689_g7493_i0.p1_Eve;TRINITY_DN8443_c0_g1_i9.p1_Eve;TRINITY_DN4221_c0_g1_i11.p1_Ecy;TRINITY_DN9411_c0_g1_i5.p1_Gla;TRINITY_DN8443_c0_g1_i2.p1_Eve	Rad23	PREDICTED: UV excision repair protein RAD23 homolog B-like isoform X2	Rad23	Rad23:4;RAD23B:1	PREDICTED: UV excision repair protein RAD23 homolog B-like isoform X2:5	Insecta;Hymenoptera	Arthropoda	Rad23	Rad23
NODE_12240_length_2743_cov_510.081663_g7182_i0.p1_Ecy	*	hypothetical protein HAZT_HAZT011356	hypothetical protein HAZT_HAZT011356		hypothetical protein HAZT_HAZT011356:1		Arthropoda	*	hypothetical protein HAZT_HAZT011356
NODE_12257_length_2687_cov_540.851403_g8247_i0.p1_Gla;NODE_16470_length_2353_cov_660.738715_g8247_i1.p1_Gla;TRINITY_DN1411_c0_g1_i13.p1_Gla;NODE_35614_length_1580_cov_413.133899_g8247_i4.p1_Gla;TRINITY_DN1411_c0_g1_i14.p1_Gla;NODE_18662_length_2218_cov_234.403412_g8247_i2.p1_Gla;NODE_38356_length_1514_cov_111.100341_g27889_i0.p1_Gla	Amyrel	PREDICTED: alpha-amylase-like	Amyrel	Amyrel:7	PREDICTED: alpha-amylase-like:3;putative alpha-amylase:3;Glycosyl hydrolase family 13 catalytic domain, partial:1	Arthropoda	Arthropoda	Amyrel	Amyrel
TRINITY_DN3716_c0_g1_i11.p1_Eve;NODE_12317_length_2677_cov_391.951674_g7551_i0.p1_Eve;TRINITY_DN5273_c0_g1_i6.p1_Ecy;TRINITY_DN8754_c0_g3_i3.p1_Gla	HSDL2	PREDICTED: hydroxysteroid dehydrogenase-like protein 2	HSDL2	HSDL2:1	PREDICTED: hydroxysteroid dehydrogenase-like protein 2:3;SCP2 sterol-binding domain:1	Arthropoda	Arthropoda	HSDL2	HSDL2
NODE_12321_length_2677_cov_89.545662_g7553_i0.p1_Eve;TRINITY_DN55231_c0_g1_i1.p1_Ecy;NODE_20223_length_2132_cov_27.689870_g14001_i0.p1_Gla;NODE_49165_length_1187_cov_36.967487_g34175_i0.p1_Eve	*	PREDICTED: xanthine dehydrogenase/oxidase-like	PREDICTED: xanthine dehydrogenase/oxidase-like		PREDICTED: xanthine dehydrogenase/oxidase-like:4		Arthropoda	XDH	XDH
TRINITY_DN7420_c0_g1_i10.p1_Eve;NODE_12352_length_2673_cov_321.634909_g7574_i0.p1_Eve	Hexo1	chitooligosaccharidolytic beta-N-acetylglucosaminidase-like	Hexo1	Hexo1:2	chitooligosaccharidolytic beta-N-acetylglucosaminidase-like:2	Insecta	Arthropoda	Hexo1	Hexo1
NODE_12354_length_2673_cov_34.409680_g7576_i0.p1_Eve;TRINITY_DN1708_c1_g1_i2.p1_Eve;NODE_28159_length_1626_cov_59.098288_g17010_i0.p1_Ecy	*	hypothetical protein HAZT_HAZT009107	hypothetical protein HAZT_HAZT009107		hypothetical protein HAZT_HAZT009107:3		Arthropoda	*	hypothetical protein HAZT_HAZT009107
NODE_123888_length_597_cov_101.864964_g100951_i0.p1_Eve	rps9	hypothetical protein HELRODRAFT_155894	rps9	rps9:1	hypothetical protein HELRODRAFT_155894:1	Bilateria	Annelida	rps9	rps9
NODE_1241_length_6370_cov_441.239203_g334_i1.p1_Eve;NODE_10666_length_2950_cov_153.630472_g1195_i3.p1_Ecy	*	2-oxoglutarate dehydrogenase E1 component	2-oxoglutarate dehydrogenase E1 component		2-oxoglutarate dehydrogenase E1 component:2		Arthropoda	odhA	odhA
NODE_12463_length_2712_cov_1277.215546_g7307_i0.p1_Ecy;TRINITY_DN663_c1_g1_i21.p1_Ecy	*	PREDICTED: histidine-rich glycoprotein-like	PREDICTED: histidine-rich glycoprotein-like		PREDICTED: histidine-rich glycoprotein-like:2		Arthropoda	Hrg	Hrg
NODE_12511_length_2707_cov_988.257713_g703_i7.p1_Ecy;NODE_30934_length_1516_cov_414.789366_g703_i12.p1_Ecy	CTLGA1	PREDICTED: putative glycine-rich cell wall structural protein 1	CTLGA1	CTLGA1:1	PREDICTED: putative glycine-rich cell wall structural protein 1:2	Paraneoptera	Arthropoda	CTLGA1	CTLGA1
TRINITY_DN2743_c0_g1_i1.p1_Eve;NODE_12517_length_2655_cov_453.451650_g7681_i0.p1_Eve	*	PREDICTED: uncharacterized protein LOC108664433	PREDICTED: uncharacterized protein LOC108664433		PREDICTED: uncharacterized protein LOC108664433:1;hypothetical protein FHG87_019342:1		Arthropoda	*	PREDICTED: uncharacterized protein LOC108664433
TRINITY_DN11159_c0_g1_i11.p1_Eve;NODE_12531_length_2653_cov_301.173195_g7690_i0.p1_Eve;TRINITY_DN206_c0_g1_i19.p1_Ecy;NODE_19394_length_2102_cov_126.804676_g11509_i0.p1_Ecy	*	PREDICTED: endoglucanase A-like	PREDICTED: endoglucanase A-like		PREDICTED: endoglucanase A-like:2;Glycoside hydrolase family 9, partial:2		Arthropoda	celCCA	celCCA
TRINITY_DN7451_c0_g1_i13.p1_Gla;NODE_2768_length_4701_cov_49.521926_g1675_i1.p1_Gla;NODE_1254_length_6361_cov_57.478137_g752_i0.p1_Eve;NODE_18511_length_2164_cov_117.404255_g9385_i1.p1_Ecy;TRINITY_DN7451_c0_g1_i12.p1_Gla;TRINITY_DN29049_c0_g1_i32.p1_Ecy;TRINITY_DN29049_c0_g1_i23.p1_Ecy	CaMKI	PREDICTED: calcium/calmodulin-dependent protein kinase type 1-like isoform X1	CaMKI	CaMKI:5;CAMK1:2	PREDICTED: calcium/calmodulin-dependent protein kinase type 1-like isoform X1:4;PREDICTED: calcium/calmodulin-dependent protein kinase type 1-like isoform X3:3	Insecta	Arthropoda	CaMKI	CaMKI
NODE_125697_length_629_cov_39.003448_g104584_i0.p1_Gla	GLO1	Glyoxalase I	GLO1	GLO1:1	Glyoxalase I:1	Aves	Arthropoda	GLO1	GLO1
NODE_12634_length_2691_cov_724.174111_g7408_i0.p1_Ecy;TRINITY_DN13147_c0_g1_i5.p1_Ecy;TRINITY_DN389133_c0_g1_i1.p1_Gla;NODE_3366_length_4421_cov_265.308097_g2161_i0.p1_Gla	HPD	4-hydroxyphenylpyruvate dioxygenase	HPD	HPD:3	4-hydroxyphenylpyruvate dioxygenase:2;PREDICTED: pollen-specific leucine-rich repeat extensin-like protein 3:1	Bilateria	Arthropoda	HPD	HPD
NODE_12642_length_2690_cov_465.796668_g7179_i1.p1_Ecy;TRINITY_DN2611_c0_g1_i9.p1_Ecy;TRINITY_DN2372_c1_g1_i2.p1_Gla	GNBPB5	lipopolysaccharide and beta-1,3-glucan binding protein	GNBPB5	GNBPB5:3	lipopolysaccharide and beta-1,3-glucan binding protein:3	Chordata	Arthropoda	GNBPB5	GNBPB5
TRINITY_DN3256_c0_g1_i7.p1_Eve;TRINITY_DN1768_c0_g1_i11.p1_Ecy;NODE_12724_length_2680_cov_244.394147_g7464_i0.p1_Ecy;TRINITY_DN1493_c0_g1_i2.p1_Gla;TRINITY_DN74722_c0_g2_i1.p1_Gla	Aats-asp	PREDICTED: aspartate--tRNA ligase, cytoplasmic-like	Aats-asp	DARS:1;Aats-asp:3	PREDICTED: aspartate--tRNA ligase, cytoplasmic-like:4;Aspartate--tRNA ligase, cytoplasmic:1	Drosophilidae;Hymenoptera	Arthropoda;Tardigrada	Aats-asp	Aats-asp
NODE_12736_length_2628_cov_757.305545_g7819_i0.p1_Eve	Hsc70-4	PREDICTED: heat shock cognate 71 kDa protein	Hsc70-4	Hsc70-4:1	PREDICTED: heat shock cognate 71 kDa protein:1	Hymenoptera	Arthropoda	Hsc70-4	Hsc70-4
TRINITY_DN19209_c2_g1_i8.p1_Eve;NODE_2974_length_4910_cov_94.067064_g1775_i0.p1_Eve;NODE_1276_length_5881_cov_126.229767_g843_i0.p1_Gla;TRINITY_DN13231_c3_g1_i5.p1_Ecy;NODE_3996_length_4545_cov_69.795596_g2188_i1.p1_Ecy;NODE_3660_length_4710_cov_67.023171_g2188_i0.p1_Ecy	LONP1	Lon proteaseue chloroplastic/mitochondrial	LONP1	LONP1:1	lon protease homolog, mitochondrial-like:2;Lon proteaseue chloroplastic/mitochondrial:4	Paraneoptera	Arthropoda	LONP1	LONP1
NODE_12785_length_2623_cov_686.297980_g7852_i0.p1_Eve;TRINITY_DN56813_c0_g1_i1.p1_Ecy;NODE_89514_length_608_cov_653.391771_g7441_i1.p1_Ecy;TRINITY_DN2428_c0_g1_i8.p1_Gla	cathD	Peptidase family A1 domain	cathD	cathD:4	Peptidase family A1 domain:2;cathepsin-D:2	Drosophilidae;Chordata;Nematocera	Arthropoda	cathD	cathD
TRINITY_DN11541_c0_g1_i1.p1_Ecy;TRINITY_DN36309_c0_g1_i1.p1_Eve;NODE_981_length_7035_cov_501.049384_g605_i0.p1_Ecy;NODE_1283_length_5874_cov_255.763090_g849_i0.p1_Gla	eIF3-S10	PREDICTED: eukaryotic translation initiation factor 3 subunit A-like	eIF3-S10	EIF3A:1;eIF3-S10:3	PREDICTED: eukaryotic translation initiation factor 3 subunit A-like:2;Eukaryotic translation initiation factor 3 subunit A:2	Arthropoda	Arthropoda	eIF3-S10	eIF3-S10
TRINITY_DN905_c0_g1_i14.p1_Eve;TRINITY_DN11386_c0_g1_i5.p1_Ecy;NODE_1284_length_6317_cov_186.298979_g767_i0.p1_Eve;TRINITY_DN905_c0_g1_i22.p1_Eve;TRINITY_DN738_c0_g1_i20.p1_Gla;TRINITY_DN11386_c0_g1_i1.p1_Ecy;TRINITY_DN738_c0_g1_i11.p1_Gla;NODE_697_length_6941_cov_134.509431_g458_i0.p1_Gla	POSTN	PREDICTED: transforming growth factor-beta-induced protein ig-h3-like isoform X3	POSTN	POSTN:2	FAS1 domain:2;PREDICTED: transforming growth factor-beta-induced protein ig-h3-like isoform X3:3	Insecta	Arthropoda	POSTN	POSTN
TRINITY_DN1729_c0_g1_i1.p1_Eve;NODE_1285_length_6314_cov_311.937111_g768_i0.p1_Eve	*	PREDICTED: alanine aminotransferase 1-like	PREDICTED: alanine aminotransferase 1-like		PREDICTED: alanine aminotransferase 1-like:2		Arthropoda	GPT	GPT
NODE_12870_length_2614_cov_325.798051_g7905_i0.p1_Eve;TRINITY_DN224342_c0_g1_i1.p1_Gla	*	Xylose isomerase	Xylose isomerase		Xylose isomerase:1;PREDICTED: xylose isomerase-like:1		Arthropoda;Chordata	xylA	xylA
NODE_12915_length_2658_cov_670.566501_g7582_i0.p1_Ecy;TRINITY_DN1452_c0_g2_i3.p1_Ecy;TRINITY_DN10200_c0_g1_i10.p1_Eve;TRINITY_DN33528_c0_g1_i1.p1_Gla;NODE_36648_length_1554_cov_347.395349_g7826_i1.p1_Gla	DLD	PREDICTED: dihydrolipoyl dehydrogenase, mitochondrial-like	DLD	DLD:1	Dihydrolipoamide dehydrogenase:2;PREDICTED: dihydrolipoyl dehydrogenase, mitochondrial-like:3	Arthropoda	Arthropoda	DLD	DLD
TRINITY_DN221983_c0_g1_i4.p1_Eve;NODE_12927_length_2607_cov_402.357310_g7932_i0.p1_Eve;TRINITY_DN1101_c0_g1_i3.p1_Gla;NODE_12675_length_2649_cov_259.928462_g8542_i0.p1_Gla;TRINITY_DN70359_c0_g1_i1.p2_Gla;TRINITY_DN47399_c0_g1_i1.p1_Ecy	XPNPEP2	PREDICTED: xaa-Pro aminopeptidase 1-like	XPNPEP2	XPNPEP2:2	PREDICTED: xaa-Pro aminopeptidase 1-like:2	Chordata	Arthropoda	XPNPEP2	XPNPEP2
TRINITY_DN4939_c0_g1_i3.p1_Eve;TRINITY_DN4939_c0_g1_i2.p1_Eve;NODE_1293_length_6309_cov_1404.769808_g772_i0.p1_Eve;NODE_13490_length_2578_cov_168.126928_g9117_i0.p1_Gla	C4orf33	PREDICTED: uncharacterized protein LOC108682887	C4orf33	C4orf33:4	PREDICTED: uncharacterized protein LOC108682887:2;hypothetical protein FHG87_004712:2	Vertebrata	Arthropoda	C4orf33	C4orf33
NODE_12970_length_2652_cov_565.682290_g7620_i0.p1_Ecy;NODE_31166_length_1703_cov_179.886336_g22293_i0.p1_Gla	*	PREDICTED: putative glucosylceramidase 3	PREDICTED: putative glucosylceramidase 3		PREDICTED: putative glucosylceramidase 3:2		Arthropoda	gba-3	gba-3
TRINITY_DN1491_c0_g2_i4.p1_Eve;NODE_12974_length_2602_cov_1366.561300_g7965_i0.p1_Eve;TRINITY_DN3531_c0_g1_i2.p1_Ecy;NODE_10132_length_3031_cov_1799.118377_g5952_i0.p1_Ecy;TRINITY_DN1491_c0_g2_i1.p1_Eve;NODE_125820_length_629_cov_5.093103_g104701_i0.p1_Gla;TRINITY_DN532_c0_g1_i9.p1_Gla;NODE_5810_length_3647_cov_755.119511_g3793_i0.p1_Gla	FKBP4	FKBP-type peptidyl-prolyl cis-trans isomerase domain	FKBP4	FKBP4:8	PREDICTED: peptidyl-prolyl cis-trans isomerase FKBP4-like:3;FKBP-type peptidyl-prolyl cis-trans isomerase domain:4;peptidyl-prolyl cis-trans isomerase FKBP4-like isoform X1:1	Actinopterygii;Aves	Arthropoda	FKBP4	FKBP4
TRINITY_DN8300_c0_g1_i2.p1_Ecy;NODE_1320_length_6502_cov_65.287308_g802_i1.p1_Ecy;NODE_1298_length_6523_cov_64.789157_g802_i0.p1_Ecy;TRINITY_DN52300_c0_g1_i2.p1_Gla;REV__TRINITY_DN5291_c0_g2_i2.p1_Gla;REV__TRINITY_DN5291_c0_g2_i11.p1_Gla;REV__NODE_4396_length_4035_cov_33.412444_g1684_i3.p1_Gla;REV__NODE_2603_length_4786_cov_29.629935_g1684_i0.p1_Gla	Vg	PREDICTED: hemolymph clottable protein-like	Vg	Vg:4	PREDICTED: hemolymph clottable protein-like:4	Arthropoda	Arthropoda	Vg	Vg
NODE_13_length_18846_cov_90.279140_g7_i0.p3_Ecy;NODE_141_length_9716_cov_71.622841_g99_i0.p1_Gla;TRINITY_DN3211_c0_g1_i5.p1_Gla;TRINITY_DN116171_c0_g2_i1.p1_Eve;NODE_29347_length_1657_cov_8.868159_g19111_i0.p1_Eve;NODE_21313_length_2001_cov_13.873975_g13526_i0.p1_Eve	*	PREDICTED: nesprin-1-like	PREDICTED: nesprin-1-like		PREDICTED: nesprin-1-like:2;Spectrin repeat:2		Arthropoda	SYNE1	SYNE1
TRINITY_DN613_c3_g1_i3.p1_Ecy;TRINITY_DN39028_c1_g1_i1.p1_Eve;NODE_13048_length_2644_cov_190.522929_g1089_i7.p1_Ecy;TRINITY_DN6087_c0_g1_i10.p1_Gla	TSTA3	PREDICTED: GDP-L-fucose synthase-like	TSTA3	TSTA3:4	PREDICTED: GDP-L-fucose synthase-like:4	Chordata	Arthropoda	TSTA3	TSTA3
NODE_1306_length_6517_cov_331.538343_g808_i0.p1_Ecy	*	3-oxoacyl-[acyl-carrier-protein] synthase 2	3-oxoacyl-[acyl-carrier-protein] synthase 2		3-oxoacyl-[acyl-carrier-protein] synthase 2:1		Arthropoda	FASN	FASN
TRINITY_DN26071_c0_g1_i2.p1_Eve;NODE_13084_length_2592_cov_40.392450_g8040_i0.p1_Eve;TRINITY_DN34962_c0_g1_i1.p1_Ecy;NODE_25060_length_1768_cov_33.828389_g15050_i0.p1_Ecy	*	PREDICTED: periostin-like	PREDICTED: periostin-like		PREDICTED: periostin-like:2;FAS1 domain:2		Arthropoda	POSTN	POSTN
NODE_13109_length_2638_cov_43.914639_g7704_i0.p1_Ecy;TRINITY_DN71495_c0_g1_i1.p1_Eve;TRINITY_DN130944_c0_g1_i1.p1_Gla	*	PREDICTED: phospholipase D alpha 1-like isoform X1	PREDICTED: phospholipase D alpha 1-like isoform X1		PREDICTED: phospholipase D alpha 1-like isoform X2:1;PREDICTED: phospholipase D alpha 1-like isoform X1:2		Arthropoda	PLDALPHA1	PLDALPHA1
TRINITY_DN56709_c0_g1_i1.p1_Ecy;NODE_13132_length_2586_cov_31.729208_g8073_i0.p1_Eve;TRINITY_DN61217_c0_g1_i5.p1_Eve;TRINITY_DN309765_c0_g1_i1.p1_Gla	NT5DC3	PREDICTED: 5'-nucleotidase domain-containing protein 3-like	NT5DC3	NT5DC3:1	PREDICTED: 5'-nucleotidase domain-containing protein 3-like:3	Insecta	Arthropoda	NT5DC3	NT5DC3
TRINITY_DN6502_c0_g1_i8.p2_Ecy;TRINITY_DN531_c0_g1_i9.p1_Gla;NODE_13138_length_2585_cov_350.226341_g1642_i2.p1_Eve	WBP2	WW domain-binding protein 2-like	WBP2	WBP2:1	WW domain-binding protein 2-like:3	Insecta	Arthropoda	WBP2	WBP2
NODE_13194_length_2602_cov_3443.289855_g2839_i1.p1_Gla;NODE_5087_length_4013_cov_7992.301463_g3041_i0.p2_Eve;TRINITY_DN287351_c2_g2_i3.p1_Eve;TRINITY_DN12305_c0_g1_i2.p1_Ecy;TRINITY_DN162690_c0_g1_i1.p1_Eve;NODE_94230_length_738_cov_7.071118_g73229_i0.p1_Eve;TRINITY_DN181408_c2_g1_i1.p1_Ecy	14-3-3zeta	14-3-3 protein epsilon	14-3-3zeta	14-3-3zeta:3;YWHAE:1	PREDICTED: 14-3-3 protein zeta isoform X1:2;14-3-3 protein:2;14-3-3 protein epsilon:3	Arthropoda	Arthropoda	14-3-3zeta	14-3-3zeta
TRINITY_DN198_c0_g1_i5.p1_Ecy;NODE_13200_length_2628_cov_105.623885_g7759_i0.p1_Ecy	b6	PREDICTED: pentraxin-related protein PTX3-like	b6	b6:2	PREDICTED: pentraxin-related protein PTX3-like:2	Hymenoptera	Arthropoda	b6	b6
NODE_13212_length_2601_cov_54.430251_g8920_i0.p1_Gla;TRINITY_DN4521_c0_g1_i6.p1_Eve;NODE_6996_length_3623_cov_34.857583_g4095_i0.p1_Ecy;TRINITY_DN10330_c0_g1_i4.p1_Gla;TRINITY_DN16698_c0_g1_i10.p1_Ecy	*	PREDICTED: plasma kallikrein-like	PREDICTED: plasma kallikrein-like		Serine proteases trypsin domain:2;PREDICTED: plasma kallikrein-like:3		Arthropoda	KLKB1	KLKB1
NODE_1325_length_6272_cov_117.925438_g788_i0.p1_Eve;TRINITY_DN14380_c0_g1_i6.p1_Ecy;NODE_1479_length_6286_cov_58.763508_g916_i0.p1_Ecy;TRINITY_DN11000_c0_g1_i21.p2_Gla	LIMS2	PREDICTED: PDZ and LIM domain protein 5-like	LIMS2	LIMS2:1	PREDICTED: PDZ and LIM domain protein 5-like:4	Hymenoptera	Arthropoda	LIMS2	LIMS2
TRINITY_DN6731_c0_g1_i5.p1_Eve;NODE_13303_length_2570_cov_451.668386_g8192_i0.p1_Eve	Arr2	PREDICTED: arrestin homolog	Arr2	Arr2:2	PREDICTED: arrestin homolog:1;Arrestin-like N-terminal:1	Hymenoptera	Arthropoda	Arr2	Arr2
NODE_1331_length_6489_cov_24.624224_g821_i0.p1_Ecy	SVEP1	PREDICTED: sushi, von Willebrand factor type A, EGF and pentraxin domain-containing protein 1-like	SVEP1	SVEP1:1	PREDICTED: sushi, von Willebrand factor type A, EGF and pentraxin domain-containing protein 1-like:1	Vertebrata	Arthropoda	SVEP1	SVEP1
NODE_13349_length_2566_cov_142.827573_g8219_i0.p1_Eve;TRINITY_DN4169_c0_g1_i13.p1_Eve	Hsc70-4	heat shock-like protein	Hsc70-4	Hsc70-4:2	heat shock-like protein:1;heat shock cognate 71 kDa:1	Arthropoda	Arthropoda	Hsc70-4	Hsc70-4
NODE_13385_length_2564_cov_10.949105_g8241_i0.p1_Eve;TRINITY_DN237717_c0_g1_i1.p1_Eve;TRINITY_DN42574_c0_g1_i1.p1_Ecy;NODE_5208_length_4120_cov_14.289609_g3056_i0.p1_Ecy;TRINITY_DN49422_c0_g2_i1.p1_Gla;NODE_3493_length_4360_cov_11.019253_g2246_i0.p1_Gla	*	PREDICTED: nesprin-1-like	PREDICTED: nesprin-1-like		PREDICTED: nesprin-1-like:4		Arthropoda	SYNE1	SYNE1
NODE_1339_length_6476_cov_669.944920_g797_i1.p1_Ecy	Vg	PREDICTED: hemolymph clottable protein-like	Vg	Vg:1	PREDICTED: hemolymph clottable protein-like:1	Arthropoda	Arthropoda	Vg	Vg
NODE_14111_length_2494_cov_93.504294_g5135_i2.p1_Eve;NODE_13416_length_2560_cov_91.209478_g5135_i1.p1_Eve;TRINITY_DN5484_c2_g1_i3.p1_Ecy;NODE_9800_length_3087_cov_194.363068_g5755_i0.p1_Ecy;NODE_18205_length_2245_cov_20.318306_g2443_i2.p1_Gla;NODE_3999_length_4162_cov_44.266229_g2443_i1.p1_Gla;NODE_3787_length_4243_cov_43.506676_g2443_i0.p1_Gla;TRINITY_DN10304_c0_g1_i14.p1_Gla	AMPD3	AMP deaminase	AMPD3	AMPD3:1	AMP deaminase:6;AMP deaminase 2-like:2	Hymenoptera	Arthropoda	AMPD3	AMPD3
NODE_13423_length_2559_cov_379.504382_g4950_i2.p1_Eve;NODE_8419_length_3316_cov_532.562290_g4947_i0.p1_Ecy;TRINITY_DN6951_c0_g1_i2.p1_Eve;TRINITY_DN6951_c0_g1_i6.p1_Eve;TRINITY_DN2537_c0_g2_i1.p1_Ecy;TRINITY_DN3807_c0_g2_i7.p1_Gla;NODE_6193_length_3553_cov_425.351027_g4048_i0.p1_Gla;TRINITY_DN3807_c0_g2_i4.p1_Gla	Gtp-bp	PREDICTED: signal recognition particle receptor subunit alpha homolog isoform X2	Gtp-bp	Gtp-bp:7;SRPR:1	PREDICTED: signal recognition particle receptor subunit alpha homolog isoform X2:8	Hymenoptera	Arthropoda	Gtp-bp	Gtp-bp
NODE_13665_length_2576_cov_2872.272260_g8035_i0.p1_Ecy;NODE_13432_length_2558_cov_2574.656437_g8266_i0.p1_Eve;TRINITY_DN28540_c0_g1_i1.p1_Ecy;TRINITY_DN18045_c0_g1_i2.p1_Eve;NODE_14472_length_2498_cov_1658.094324_g9825_i0.p1_Gla	SERBP1	Hyaluronan/mRNA-binding protein	SERBP1	SERBP1:1	Hyaluronan/mRNA-binding protein:3;PREDICTED: plasminogen activator inhibitor 1 RNA-binding protein-like:2	Nematocera	Arthropoda	SERBP1	SERBP1
TRINITY_DN1780_c0_g1_i12.p1_Eve;NODE_13434_length_2558_cov_119.003189_g8267_i0.p1_Eve	GstT1	PREDICTED: glutathione S-transferase theta-1-like	GstT1	GstT1:2	PREDICTED: glutathione S-transferase theta-1-like:2	Nematocera	Arthropoda	GstT1	GstT1
NODE_1345_length_6468_cov_333.462222_g827_i0.p1_Ecy;TRINITY_DN2783_c0_g1_i1.p1_Ecy;TRINITY_DN9379_c0_g1_i1.p1_Eve;NODE_16210_length_2340_cov_507.969882_g827_i3.p1_Ecy;TRINITY_DN2732_c0_g1_i1.p1_Gla;NODE_13547_length_2574_cov_139.920000_g9153_i0.p1_Gla	*	Malate/L-lactate dehydrogenase-like	Malate/L-lactate dehydrogenase-like		Malate/L-lactate dehydrogenase-like:2		Arthropoda	*	Malate/L-lactate dehydrogenase-like
NODE_13488_length_2552_cov_344.157811_g8302_i0.p1_Eve;TRINITY_DN4126_c0_g1_i3.p1_Eve	*	PREDICTED: LOW QUALITY PROTEIN: probable pyruvate dehydrogenase E1 component subunit alpha, mitochondrial	PREDICTED: LOW QUALITY PROTEIN: probable pyruvate dehydrogenase E1 component subunit alpha, mitochondrial		PREDICTED: LOW QUALITY PROTEIN: probable pyruvate dehydrogenase E1 component subunit alpha, mitochondrial:2		Arthropoda	PDA1	PDA1
NODE_1349_length_6234_cov_774.664673_g32_i3.p1_Eve;TRINITY_DN6804_c0_g1_i81.p1_Eve;NODE_1537_length_5990_cov_723.412388_g32_i4.p1_Eve;NODE_47_length_12165_cov_123.278310_g32_i0.p3_Eve;NODE_2443_length_5398_cov_1223.997757_g4_i4.p1_Ecy;NODE_1588_length_6156_cov_1124.876044_g4_i3.p1_Ecy;NODE_1528_length_6220_cov_1189.041322_g4_i2.p1_Ecy;NODE_115_length_11182_cov_648.274948_g4_i1.p2_Ecy;NODE_43132_l…	*	Death domain	Death domain		PREDICTED: centrosomal protein of 290 kDa-like isoform X4:1;Death domain:3;PREDICTED: centrosomal protein of 290 kDa-like isoform X3:2;PREDICTED: centrosomal protein of 290 kDa-like isoform X10:1		Arthropoda	CEP290	CEP290
NODE_1350_length_5796_cov_63.585523_g895_i0.p1_Gla;NODE_49503_length_1297_cov_94.383013_g895_i4.p1_Gla;TRINITY_DN3093_c0_g1_i31.p1_Eve;TRINITY_DN3093_c0_g1_i1.p1_Eve;NODE_19115_length_2121_cov_100.902027_g12073_i0.p1_Eve;NODE_29802_length_1560_cov_137.848445_g8675_i3.p1_Ecy;TRINITY_DN2840_c0_g1_i10.p1_Gla;TRINITY_DN114_c0_g1_i29.p1_Ecy;NODE_43922_length_1398_cov_49.323944_g32310_i0.p1_Gla;NODE_29…	*	Protein of unknown function DUF227	Protein of unknown function DUF227		Protein of unknown function DUF227:11		Arthropoda	*	Protein of unknown function DUF227
TRINITY_DN5464_c0_g1_i2.p1_Gla;NODE_14443_length_2501_cov_55.665987_g9806_i0.p1_Gla;NODE_13529_length_2549_cov_33.373200_g8328_i0.p1_Eve;TRINITY_DN6364_c0_g1_i4.p1_Eve;TRINITY_DN16065_c0_g1_i4.p1_Ecy;NODE_2027_length_5717_cov_53.863267_g1254_i0.p1_Ecy	DPYD	PREDICTED: dihydropyrimidine dehydrogenase [NADP(+)]-like	DPYD	DPYD:6	PREDICTED: dihydropyrimidine dehydrogenase [NADP(+)]-like:3;Dihydroorotate dehydrogenase domain:3	Chiroptera;Vertebrata	Arthropoda	DPYD	DPYD
NODE_13533_length_2548_cov_328.500600_g8332_i0.p1_Eve;TRINITY_DN2324_c0_g1_i8.p1_Ecy	GLB1L2	PREDICTED: beta-galactosidase-1-like protein 2	GLB1L2	GLB1L2:1	PREDICTED: beta-galactosidase-1-like protein 2:2	Arthropoda	Arthropoda	GLB1L2	GLB1L2
TRINITY_DN4088_c0_g1_i1.p1_Eve;NODE_13547_length_2547_cov_575.370296_g8341_i0.p1_Eve;NODE_22590_length_1901_cov_756.148488_g8634_i2.p1_Ecy;NODE_14629_length_2484_cov_563.795483_g8634_i0.p1_Ecy	lap-2	Peptidase M17 leucyl aminopeptidase C-terminal	lap-2	lap-2:3	PREDICTED: putative aminopeptidase W07G4.4:1;Peptidase M17 leucyl aminopeptidase C-terminal:3	Vertebrata	Arthropoda	lap-2	lap-2
NODE_1358_length_6450_cov_280.718794_g838_i0.p1_Ecy;TRINITY_DN1753_c0_g1_i4.p1_Eve;TRINITY_DN36759_c0_g1_i10.p1_Gla	Myo1B	PREDICTED: myosin-IB-like	Myo1B	Myo1B:3	PREDICTED: myosin-IB-like:3	Arthropoda	Arthropoda	Myo1B	Myo1B
NODE_13613_length_2540_cov_46.884384_g8385_i0.p1_Eve;NODE_14239_length_2483_cov_44.839359_g8385_i1.p1_Eve;NODE_90849_length_600_cov_23.335753_g68052_i0.p1_Ecy;TRINITY_DN6072_c0_g1_i14.p1_Ecy;TRINITY_DN6861_c0_g1_i11.p1_Eve;NODE_44296_length_1141_cov_75.159341_g23026_i1.p1_Ecy;NODE_16025_length_2334_cov_47.540044_g8385_i2.p1_Eve;NODE_20228_length_2045_cov_79.864228_g12024_i0.p1_Ecy;NODE_53796_leng…	*	P-loop containing nucleoside triphosphate hydrolase, partial	P-loop containing nucleoside triphosphate hydrolase, partial		P-loop containing nucleoside triphosphate hydrolase, partial:5		Arthropoda	*	P-loop containing nucleoside triphosphate hydrolase, partial
NODE_13618_length_2539_cov_1103.576707_g7227_i2.p1_Eve;TRINITY_DN2826_c0_g1_i15.p1_Eve;TRINITY_DN2826_c0_g1_i6.p1_Eve;NODE_26008_length_1722_cov_547.523013_g10687_i1.p1_Ecy;NODE_18053_length_2199_cov_947.619535_g10687_i0.p1_Ecy;TRINITY_DN5086_c0_g1_i10.p1_Gla;NODE_14664_length_2482_cov_531.996301_g9969_i0.p1_Gla;TRINITY_DN2826_c0_g1_i3.p1_Eve;NODE_25187_length_1817_cov_117.820136_g16186_i0.p1_Eve	*	Annexin repeat	Annexin repeat		Annexin repeat:4		Arthropoda	*	Annexin repeat
NODE_1362_length_6446_cov_28.600750_g841_i0.p1_Ecy	*	PREDICTED: microtubule-associated protein futsch-like	PREDICTED: microtubule-associated protein futsch-like		PREDICTED: microtubule-associated protein futsch-like:1		Arthropoda	futsch	futsch
NODE_13631_length_2538_cov_836.216151_g5559_i1.p1_Eve;TRINITY_DN91537_c0_g1_i2.p1_Eve;TRINITY_DN91537_c0_g1_i4.p1_Eve;NODE_9135_length_3094_cov_621.343186_g5559_i0.p1_Eve;NODE_26143_length_1715_cov_1296.325330_g14396_i1.p1_Ecy	CTSC	PREDICTED: dipeptidyl peptidase 1-like	CTSC	CTSC:3	PREDICTED: dipeptidyl peptidase 1-like:4;Peptidase C1A papain C-terminal:1	Metatheria	Arthropoda	CTSC	CTSC
NODE_1497_length_6266_cov_5471.778189_g930_i0.p1_Ecy;NODE_16740_length_2297_cov_15208.133897_g930_i16.p1_Ecy;NODE_13644_length_2537_cov_18024.254823_g8407_i0.p1_Eve;NODE_19021_length_2128_cov_5146.597403_g11281_i0.p1_Ecy	Pepck	Phosphoenolpyruvate carboxykinase GTP-utilizing	Pepck	Pepck:4	Phosphoenolpyruvate carboxykinase GTP-utilizing:3;phosphoenolpyruvate carboxykinase, cytosolic [GTP]-like isoform X2:1	Arthropoda	Arthropoda	Pepck	Pepck
NODE_13647_length_2537_cov_197.524518_g8409_i0.p1_Eve;TRINITY_DN14248_c0_g1_i8.p1_Eve;TRINITY_DN14248_c0_g1_i14.p1_Eve;TRINITY_DN14248_c0_g1_i18.p1_Eve	CLIPD6	PREDICTED: proclotting enzyme-like isoform X2	CLIPD6	CLIPD6:4	PREDICTED: proclotting enzyme-like isoform X2:3;PREDICTED: transmembrane protease serine 9-like isoform X3:1	Arthropoda	Arthropoda	CLIPD6	CLIPD6
TRINITY_DN4127_c1_g1_i13.p1_Eve;TRINITY_DN1993_c0_g1_i3.p1_Ecy;NODE_13655_length_2577_cov_665.406250_g8028_i0.p1_Ecy;TRINITY_DN2153_c0_g1_i2.p1_Gla	Cdc37	cell division cycle protein 37	Cdc37	Cdc37:3;CDC37:1	cell division cycle protein 37:3;Cdc37 N-terminal domain:1	Drosophilidae	Arthropoda	Cdc37	Cdc37
NODE_13732_length_2529_cov_352.771774_g8464_i0.p1_Eve;NODE_49814_length_1177_cov_113.261525_g8464_i2.p1_Eve;TRINITY_DN70450_c0_g1_i1.p1_Gla	*	PREDICTED: probable isocitrate dehydrogenase [NAD] subunit alpha, mitochondrial	PREDICTED: probable isocitrate dehydrogenase [NAD] subunit alpha, mitochondrial		PREDICTED: probable isocitrate dehydrogenase [NAD] subunit alpha, mitochondrial:1;Isocitrate dehydrogenase NAD-dependent:1;putative isocitrate dehydrogenase [NAD] subunit mitochondrial isoform X2:1		Arthropoda;Rotifera	IDH3A	IDH3A
NODE_41761_length_1441_cov_22.040230_g3974_i3.p1_Gla;NODE_6085_length_3577_cov_28.773810_g3974_i0.p1_Gla;NODE_6655_length_3459_cov_30.303519_g3974_i1.p1_Gla;NODE_22881_length_1921_cov_18.517628_g14577_i0.p2_Eve;NODE_13749_length_2568_cov_35.007543_g3190_i2.p1_Ecy;NODE_8917_length_3231_cov_74.810182_g3190_i1.p1_Ecy;NODE_5442_length_4040_cov_60.400401_g3190_i0.p1_Ecy;TRINITY_DN87360_c0_g2_i2.p2_Eve	TUBA3D	PREDICTED: tubulin alpha-3 chain-like isoform X2	TUBA3D	TUBA3D:3;TUBA3C:1	PREDICTED: tubulin alpha-3 chain-like isoform X2:5;Tubulin/FtsZ 2-layer sandwich domain:2;PREDICTED: tubulin alpha-3 chain-like isoform X1:1	Chiroptera;Vertebrata	Arthropoda	TUBA3D	TUBA3D
NODE_13801_length_2523_cov_46.185530_g368_i3.p1_Eve	*	hypothetical protein FHG87_024745	hypothetical protein FHG87_024745		hypothetical protein FHG87_024745:1		Arthropoda	*	hypothetical protein FHG87_024745
NODE_8510_length_3199_cov_31.573333_g5147_i0.p1_Eve;NODE_15701_length_2407_cov_27.693808_g10716_i0.p1_Gla;NODE_13824_length_2560_cov_58.492234_g69_i1.p1_Ecy;TRINITY_DN73570_c0_g1_i11.p1_Ecy;TRINITY_DN73570_c0_g1_i3.p1_Ecy;TRINITY_DN28094_c0_g1_i1.p1_Eve;TRINITY_DN100547_c0_g1_i1.p1_Gla;TRINITY_DN18919_c0_g1_i3.p1_Gla;TRINITY_DN28094_c0_g1_i5.p1_Eve;NODE_19222_length_2186_cov_18.711277_g13258_i0.p…	PPP2R5D	PREDICTED: serine/threonine-protein phosphatase 2A 56 kDa regulatory subunit gamma isoform-like	PPP2R5D	PPP2R5D:10;PPP2R5E:1	PREDICTED: serine/threonine-protein phosphatase 2A 56 kDa regulatory subunit gamma isoform-like:8;serine/threonine-protein phosphatase 2A 56 kDa regulatory subunit gamma isoform isoform X2:2;serine threonine- phosphatase 2A 56 kDa regulatory subunit alpha isoform:1	Vertebrata;Chordata;Actinopterygii;Aves	Brachiopoda;Arthropoda;Rotifera	PPP2R5D	PPP2R5D
NODE_1385_length_6417_cov_163.245603_g853_i0.p1_Ecy	*	PREDICTED: oplophorus-luciferin 2-monooxygenase non-catalytic subunit-like	PREDICTED: oplophorus-luciferin 2-monooxygenase non-catalytic subunit-like		PREDICTED: oplophorus-luciferin 2-monooxygenase non-catalytic subunit-like:1		Arthropoda	*	PREDICTED: oplophorus-luciferin 2-monooxygenase non-catalytic subunit-like
TRINITY_DN103_c11_g1_i3.p1_Ecy;TRINITY_DN103_c11_g1_i2.p1_Ecy;TRINITY_DN4920_c0_g1_i3.p1_Eve;NODE_13850_length_2517_cov_116.457455_g8542_i0.p1_Eve;NODE_98050_length_780_cov_13.173735_g78739_i0.p1_Gla;TRINITY_DN10408_c3_g1_i4.p1_Gla	HYKK	PREDICTED: hydroxylysine kinase-like	HYKK	HYKK:2	PREDICTED: hydroxylysine kinase-like:6	Drosophilidae;Nematocera	Arthropoda	HYKK	HYKK
TRINITY_DN482_c1_g1_i21.p1_Eve;NODE_13891_length_2512_cov_674.265936_g2830_i5.p1_Eve;NODE_4743_length_4128_cov_415.133366_g2830_i0.p1_Eve;NODE_13067_length_2614_cov_110.055361_g8812_i0.p1_Gla;NODE_14705_length_2476_cov_969.318500_g324_i4.p1_Ecy;NODE_14328_length_2512_cov_956.818920_g324_i3.p1_Ecy;NODE_520_length_8277_cov_144.918814_g324_i0.p1_Ecy	*	LOW QUALITY PROTEIN: uncharacterized protein LOC113802432	LOW QUALITY PROTEIN: uncharacterized protein LOC113802432		LOW QUALITY PROTEIN: uncharacterized protein LOC113802432:6;hypothetical protein FHG87_020736:1		Arthropoda	*	LOW QUALITY PROTEIN: uncharacterized protein LOC113802432
NODE_13939_length_2549_cov_50.714000_g1519_i3.p1_Ecy;TRINITY_DN3510_c1_g1_i8.p1_Ecy	Hsc70-4	heat shock cognate protein	Hsc70-4	Hsc70-4:2	heat shock cognate protein:1;heat shock protein 70 B2-like:1	Lepidoptera	Arthropoda;Mollusca	Hsc70-4	Hsc70-4
NODE_1395_length_6400_cov_81.214769_g859_i0.p1_Ecy;TRINITY_DN1179_c0_g1_i4.p1_Eve;NODE_619_length_7463_cov_262.308066_g381_i0.p1_Eve	*	PREDICTED: uncharacterized protein LOC108674715	PREDICTED: uncharacterized protein LOC108674715		PREDICTED: uncharacterized protein LOC108674715:2;hypothetical protein HAZT_HAZT004415:1		Arthropoda	*	PREDICTED: uncharacterized protein LOC108674715
NODE_13970_length_2546_cov_3285.636364_g2280_i1.p1_Ecy;TRINITY_DN8724_c0_g1_i5.p1_Eve;NODE_14539_length_2492_cov_1374.496521_g9876_i0.p1_Gla	*	PREDICTED: uncharacterized protein LOC108672540 isoform X2	PREDICTED: uncharacterized protein LOC108672540 isoform X2		PREDICTED: uncharacterized protein LOC108672540 isoform X2:3		Arthropoda	*	PREDICTED: uncharacterized protein LOC108672540 isoform X2
NODE_13988_length_2504_cov_5898.602037_g1022_i2.p1_Eve;NODE_10994_length_2825_cov_4025.779179_g6312_i1.p1_Gla;TRINITY_DN2654_c0_g1_i4.p1_Gla;TRINITY_DN151_c6_g1_i4.p1_Eve;TRINITY_DN77705_c0_g1_i2.p1_Gla	TUBA3D	Tubulin/FtsZ 2-layer sandwich domain	TUBA3D	TUBA3D:1	Tubulin/FtsZ 2-layer sandwich domain:2;PREDICTED: tubulin alpha-3 chain-like:2;PREDICTED: tubulin alpha-1A chain-like:1	Bilateria	Arthropoda;Chordata	TUBA3D	TUBA3D
NODE_13990_length_2504_cov_79.119348_g8640_i0.p1_Eve;NODE_21438_length_1994_cov_81.605656_g8640_i1.p1_Eve;TRINITY_DN229718_c0_g1_i1.p1_Ecy;NODE_17455_length_2242_cov_81.098495_g10311_i0.p1_Ecy;TRINITY_DN10781_c0_g1_i5.p1_Gla	Aats-arg	Arginine-tRNA ligase	Aats-arg	Aats-arg:4;RARS:1	Arginine-tRNA ligase:3;PREDICTED: arginine--tRNA ligase, cytoplasmic-like:2	Diptera	Arthropoda	Aats-arg	Aats-arg
TRINITY_DN5591_c0_g1_i4.p1_Eve;NODE_13996_length_2503_cov_423.548900_g8644_i0.p1_Eve	*	PREDICTED: uncharacterized protein LOC108682963	PREDICTED: uncharacterized protein LOC108682963		PREDICTED: uncharacterized protein LOC108682963:2		Arthropoda	*	PREDICTED: uncharacterized protein LOC108682963
NODE_1402_length_5726_cov_600.360402_g914_i1.p1_Gla;TRINITY_DN7086_c0_g1_i20.p1_Gla;NODE_1426_length_5701_cov_417.352795_g914_i2.p1_Gla;NODE_1379_length_5756_cov_499.268793_g914_i0.p1_Gla;NODE_122961_length_642_cov_14.338954_g101986_i0.p1_Gla;NODE_4976_length_4189_cov_3448.459179_g308_i4.p1_Ecy;NODE_26778_length_1688_cov_15.512508_g308_i6.p1_Ecy;TRINITY_DN239877_c0_g1_i2.p1_Gla;TRINITY_DN239877_c…	Calx	sodium-calcium exchanger	Calx	Calx:10	sodium-calcium exchanger:4;Sodium-calcium exchanger protein 1:1;Sodium/calcium exchanger membrane region:1;PREDICTED: sodium/calcium exchanger 1-like, partial:3;Sodium/calcium exchanger protein:1	Insecta;Arthropoda	Arthropoda	Calx	Calx
TRINITY_DN3145_c0_g1_i8.p1_Eve;NODE_2358_length_5316_cov_713.489653_g836_i2.p1_Eve;NODE_1404_length_6166_cov_1151.071440_g836_i0.p1_Eve;NODE_635_length_7928_cov_778.858358_g395_i0.p1_Ecy;NODE_1135_length_6781_cov_382.078283_g395_i1.p2_Ecy;TRINITY_DN5711_c0_g1_i24.p1_Ecy;NODE_6343_length_3527_cov_605.627947_g2056_i4.p1_Gla;TRINITY_DN10904_c1_g1_i4.p1_Gla;TRINITY_DN10904_c1_g1_i6.p1_Gla;NODE_3197_l…	*	Tryptophan synthase beta subunit-like PLP-dependent enzyme	Tryptophan synthase beta subunit-like PLP-dependent enzyme		LOW QUALITY PROTEIN: proline-rich protein 36-like:3;Tryptophan synthase beta subunit-like PLP-dependent enzyme:7;L-threonine ammonia-lyase:1		N/A;Arthropoda	*	Tryptophan synthase beta subunit-like PLP-dependent enzyme
NODE_14078_length_2536_cov_340.006836_g8289_i0.p1_Ecy;TRINITY_DN6060_c0_g1_i1.p1_Gla	*	PREDICTED: beta-galactosidase-1-like protein 2	PREDICTED: beta-galactosidase-1-like protein 2		PREDICTED: beta-galactosidase-1-like protein 2:2		Arthropoda	GLB1L2	GLB1L2
NODE_19339_length_2180_cov_66.404974_g8150_i2.p1_Gla;NODE_15628_length_2391_cov_66.073015_g9213_i0.p1_Ecy;NODE_14547_length_2458_cov_43.748028_g8995_i0.p1_Eve;NODE_14096_length_2528_cov_64.189189_g8150_i1.p1_Gla	shi	PREDICTED: dynamin-like isoform X3	shi	shi:4	PREDICTED: dynamin-like isoform X1:1;PREDICTED: dynamin-like isoform X3:3	Hymenoptera	Arthropoda	shi	shi
TRINITY_DN2973_c0_g2_i2.p1_Eve;NODE_14105_length_2533_cov_550.321659_g8307_i0.p1_Ecy	EIF3E	PREDICTED: eukaryotic translation initiation factor 3 subunit E-B-like isoform X2	EIF3E	EIF3E:2	PREDICTED: eukaryotic translation initiation factor 3 subunit E-B-like isoform X2:2	Vertebrata	Arthropoda	EIF3E	EIF3E
NODE_14166_length_2527_cov_193.795803_g4193_i1.p1_Ecy;TRINITY_DN105557_c0_g1_i2.p1_Gla;NODE_7169_length_3578_cov_132.811845_g4193_i0.p1_Ecy;TRINITY_DN79530_c0_g1_i1.p1_Gla;TRINITY_DN77031_c0_g1_i1.p1_Gla	PHGDH	D-3-phosphoglycerate dehydrogenase-like	PHGDH	PHGDH:4	D-3-phosphoglycerate dehydrogenase-like:4;formin -like protein:1	Bilateria;Actinopterygii	Arthropoda;Rotifera	PHGDH	PHGDH
TRINITY_DN15943_c0_g3_i4.p1_Eve;TRINITY_DN1553_c0_g1_i21.p1_Ecy;NODE_1419_length_6372_cov_103.895145_g877_i0.p1_Ecy;TRINITY_DN84128_c1_g1_i1.p1_Gla;NODE_6585_length_3474_cov_15.442044_g4320_i0.p1_Gla	ATAT1	Alpha-tubulin N-acetyltransferase	ATAT1	ATAT1:5	Alpha-tubulin N-acetyltransferase:3;Gcn5-related N-acetyltransferase (GNAT) domain ATAT-type:2	Bilateria	Arthropoda	ATAT1	ATAT1
TRINITY_DN12240_c0_g1_i4.p1_Eve;NODE_14196_length_2486_cov_101.691424_g8765_i0.p1_Eve	*	PREDICTED: beta,beta-carotene 15,15'-dioxygenase-like isoform X1	PREDICTED: beta,beta-carotene 15,15'-dioxygenase-like isoform X1		PREDICTED: beta,beta-carotene 15,15'-dioxygenase-like isoform X1:2		Arthropoda	BCO1	BCO1
NODE_1424_length_6362_cov_25.181689_g881_i0.p1_Ecy;TRINITY_DN74889_c1_g1_i4.p1_Eve	*	Fibronectin type III	Fibronectin type III		Fibronectin type III:1		Arthropoda	*	Fibronectin type III
TRINITY_DN4709_c0_g1_i9.p1_Ecy;NODE_14258_length_2519_cov_120.043725_g8409_i0.p1_Ecy	*	PREDICTED: uncharacterized protein LOC108664433	PREDICTED: uncharacterized protein LOC108664433		PREDICTED: uncharacterized protein LOC108664433:1;hypothetical protein FHG87_019342:1		Arthropoda	*	PREDICTED: uncharacterized protein LOC108664433
NODE_14302_length_2477_cov_652.040774_g8829_i0.p1_Eve;TRINITY_DN15692_c1_g2_i1.p1_Eve;TRINITY_DN11822_c0_g2_i1.p1_Gla;TRINITY_DN6110_c0_g3_i3.p1_Ecy;NODE_17188_length_2260_cov_822.334238_g10159_i0.p1_Ecy	Nop56	PREDICTED: nucleolar protein 56-like, partial	Nop56	Nop56:4;NOP56:1	PREDICTED: nucleolar protein 56-like, partial:5	Nematocera	Arthropoda	Nop56	Nop56
NODE_14318_length_2476_cov_9594.721467_g5173_i2.p1_Eve;TRINITY_DN1978_c0_g1_i10.p1_Gla	*	hemocyanin subunit 1	hemocyanin subunit 1		hemocyanin subunit 1:2		Arthropoda	KLH1	KLH1
TRINITY_DN5759_c0_g1_i1.p1_Ecy;TRINITY_DN72763_c0_g1_i2.p1_Gla;NODE_14376_length_2508_cov_287.277349_g8484_i0.p1_Ecy;TRINITY_DN9081_c0_g1_i1.p1_Gla	ACTR3	PREDICTED: actin-related protein 3-like	ACTR3	ACTR3:1	PREDICTED: actin-related protein 3-like:2;Actin family:1;Actin-related protein 3:1	Metatheria	Arthropoda	ACTR3	ACTR3
TRINITY_DN57079_c0_g1_i52.p1_Eve;TRINITY_DN57079_c0_g1_i13.p1_Eve;NODE_3763_length_4657_cov_433.473958_g2119_i1.p1_Ecy;NODE_1439_length_5685_cov_261.764194_g952_i0.p1_Gla;NODE_3354_length_4695_cov_320.993328_g2009_i0.p1_Eve;TRINITY_DN57079_c0_g1_i48.p1_Eve;TRINITY_DN66910_c0_g1_i1.p1_Gla;TRINITY_DN73851_c0_g1_i13.p1_Ecy	nonA	PREDICTED: protein no-on-transient A-like	nonA	nonA:7;PSPC1:1	PREDICTED: protein no-on-transient A-like:6;RNA recognition motif domain:2	Hymenoptera	Arthropoda	nonA	nonA
NODE_16_length_17158_cov_259.724472_g10_i0.p1_Ecy;TRINITY_DN88604_c0_g1_i1.p1_Eve;NODE_14396_length_2506_cov_66.937729_g10_i2.p1_Ecy;NODE_7_length_16806_cov_189.779973_g4_i0.p1_Eve;TRINITY_DN88604_c0_g1_i3.p1_Eve;TRINITY_DN88604_c0_g1_i5.p1_Eve;NODE_10_length_16141_cov_153.581220_g7_i0.p1_Gla;NODE_7846_length_3243_cov_49.273012_g5180_i0.p1_Gla;NODE_8453_length_3145_cov_37.863049_g5601_i0.p1_Gla;T…	bel	PREDICTED: ATP-dependent RNA helicase DDX3X-like isoform X1	bel	bel:10;DDX3X:1;DDX17:3;DDX5:2	PREDICTED: ATP-dependent RNA helicase DDX3X-like isoform X1:7;PL10-like protein:2;pl10:1;PL10, partial:1;DEAD/DEAH box helicase domain:3;PREDICTED: ATP-dependent RNA helicase dbp2-like isoform X1:3;probable ATP-dependent RNA helicase DDX5:1;PREDICTED: DEAD-box ATP-dependent RNA helicase 20-like:3;putative ATP-dependent RNA helicase DDX5:1;PREDICTED: probable ATP-dependent RNA helicase DDX5 isofor…	Drosophilidae;Arthropoda;Actinopterygii;Insecta;Vertebrata	Chordata;Arthropoda;Mollusca;Annelida	bel	bel
NODE_14414_length_2469_cov_16.604545_g8899_i0.p1_Eve;TRINITY_DN19216_c0_g1_i9.p1_Eve;TRINITY_DN19216_c0_g1_i6.p1_Eve;TRINITY_DN11553_c0_g1_i1.p1_Ecy;NODE_11530_length_2765_cov_14.184094_g7720_i0.p1_Gla;NODE_3262_length_4896_cov_34.015886_g1973_i0.p1_Ecy	F13A1	PREDICTED: hemocyte protein-glutamine gamma-glutamyltransferase-like isoform X1	F13A1	F13A1:1	PREDICTED: hemocyte protein-glutamine gamma-glutamyltransferase-like isoform X1:2	Arthropoda	Arthropoda	F13A1	F13A1
NODE_14480_length_2463_cov_1081.885253_g8201_i1.p1_Eve;NODE_13313_length_2569_cov_902.774603_g8201_i0.p1_Eve;TRINITY_DN564_c0_g1_i18.p1_Ecy;NODE_17235_length_2302_cov_357.754549_g11811_i0.p1_Gla;TRINITY_DN6954_c0_g1_i2.p1_Gla	*	PREDICTED: esterase E4-like	PREDICTED: esterase E4-like		PREDICTED: esterase E4-like:4;Carboxylesterase type B:1		Arthropoda	Est-5B	Est-5B
NODE_14533_length_2459_cov_1085.048133_g8986_i0.p1_Eve	Mlc2	EF-hand domain pair	Mlc2	Mlc2:1	EF-hand domain pair:1	Arthropoda	Arthropoda	Mlc2	Mlc2
NODE_1457_length_6320_cov_386.725881_g905_i0.p1_Ecy;TRINITY_DN705_c0_g1_i6.p1_Ecy;TRINITY_DN1567_c0_g1_i44.p1_Eve;TRINITY_DN1567_c0_g1_i49.p1_Eve;NODE_913_length_6447_cov_347.106283_g602_i0.p1_Gla;NODE_2611_length_5274_cov_317.964402_g905_i3.p1_Ecy;TRINITY_DN1567_c0_g1_i53.p1_Eve	PURA	Purine-rich element binding protein family	PURA	PURA:1	PREDICTED: transcriptional activator protein Pur-beta-like isoform X2:1;PREDICTED: transcriptional activator protein Pur-beta-like isoform X5:1;PREDICTED: transcriptional activator protein Pur-beta-like isoform X3:1;PREDICTED: transcriptional activator protein Pur-beta-B-like isoform X4:1;Purine-rich element binding protein family:2;PREDICTED: transcriptional activator protein Pur-beta-like isofo…	Insecta	Arthropoda	PURA	PURA
NODE_14635_length_2450_cov_151.413994_g9050_i0.p1_Eve;NODE_14451_length_2501_cov_162.498369_g8530_i0.p1_Ecy;TRINITY_DN6418_c0_g1_i7.p1_Ecy;TRINITY_DN3896_c0_g1_i13.p1_Gla;NODE_9194_length_3035_cov_183.980576_g6125_i0.p1_Gla;TRINITY_DN14333_c2_g1_i2.p1_Eve;TRINITY_DN94725_c0_g2_i1.p1_Gla;NODE_36095_length_1568_cov_19.726136_g26095_i0.p1_Gla;TRINITY_DN94725_c0_g2_i2.p1_Gla;NODE_21729_length_1952_co…	*	PREDICTED: endoglucanase E-4-like	PREDICTED: endoglucanase E-4-like		PREDICTED: endoglucanase E-4-like:10		Arthropoda	celD	celD
TRINITY_DN756_c0_g1_i1.p1_Eve;NODE_1464_length_6077_cov_214.902123_g876_i0.p2_Eve;NODE_57721_length_1059_cov_152.883168_g876_i12.p1_Eve;TRINITY_DN107_c0_g1_i13.p1_Ecy	ENDOU	PREDICTED: poly(U)-specific endoribonuclease-like	ENDOU	ENDOU:1	PREDICTED: poly(U)-specific endoribonuclease-like:4	Arthropoda	Arthropoda	ENDOU	ENDOU
NODE_62701_length_999_cov_5034.521053_g9068_i2.p2_Eve;NODE_14662_length_2448_cov_1501.341809_g9068_i0.p2_Eve;NODE_4673_length_4286_cov_1723.214539_g2744_i0.p2_Ecy;NODE_29987_length_1552_cov_5566.758483_g2744_i2.p2_Ecy;NODE_6091_length_3857_cov_1914.355830_g2744_i1.p1_Ecy;TRINITY_DN5781_c0_g1_i29.p1_Gla	*	PREDICTED: glycine-rich cell wall structural protein-like	PREDICTED: glycine-rich cell wall structural protein-like		PREDICTED: glycine-rich cell wall structural protein-like:5;WAP-type 'four-disulfide core' domain:1		Arthropoda	*	PREDICTED: glycine-rich cell wall structural protein-like
NODE_14684_length_2446_cov_699.481018_g9084_i0.p1_Eve	*	PREDICTED: glutathione S-transferase Mu 2-like isoform X1	PREDICTED: glutathione S-transferase Mu 2-like isoform X1		PREDICTED: glutathione S-transferase Mu 2-like isoform X1:1		Arthropoda	Gstm2	Gstm2
NODE_1472_length_6298_cov_1429.878701_g913_i0.p1_Ecy;TRINITY_DN739_c1_g1_i45.p1_Eve;TRINITY_DN528_c0_g1_i25.p1_Ecy;TRINITY_DN739_c1_g1_i14.p1_Eve;NODE_28781_length_1601_cov_824.822809_g913_i7.p1_Ecy;NODE_21189_length_2006_cov_466.897803_g2837_i3.p1_Eve;NODE_27076_length_1673_cov_791.533867_g913_i6.p1_Ecy;NODE_29467_length_1574_cov_837.143607_g913_i8.p1_Ecy;NODE_32714_length_1548_cov_601.045364_g2…	sm	PREDICTED: heterogeneous nuclear ribonucleoprotein L-like isoform X3	sm	sm:18;HNRNPLL:4	PREDICTED: heterogeneous nuclear ribonucleoprotein L-like isoform X4:5;PREDICTED: heterogeneous nuclear ribonucleoprotein L-like isoform X3:12;PREDICTED: heterogeneous nuclear ribonucleoprotein L-like isoform X2:1;PREDICTED: heterogeneous nuclear ribonucleoprotein L-like isoform X1:1;heterogeneous nuclear ribonucleoprotein L-like isoform X5:1;heterogeneous nuclear ribonucleoprotein L-like isoform…	Bilateria;Hymenoptera;Arthropoda	Arthropoda	sm	sm
NODE_14724_length_2443_cov_55.048037_g9111_i0.p1_Eve;TRINITY_DN6363_c0_g1_i1.p1_Eve;TRINITY_DN16383_c0_g1_i10.p1_Ecy;TRINITY_DN16383_c0_g1_i9.p1_Ecy;TRINITY_DN6363_c0_g1_i2.p1_Eve;TRINITY_DN32218_c0_g1_i1.p1_Gla;NODE_4274_length_4073_cov_773.832008_g2777_i0.p1_Gla	HARS	Histidine-tRNA ligase	HARS	HARS:5	Histidine-tRNA ligase:2;PREDICTED: histidine--tRNA ligase, cytoplasmic-like isoform X3:1;PREDICTED: histidine--tRNA ligase, cytoplasmic-like isoform X2:2;PREDICTED: histidine--tRNA ligase, cytoplasmic-like isoform X1:2	Metazoa;Insecta;Actinopterygii	Arthropoda	HARS	HARS
TRINITY_DN35472_c0_g1_i2.p1_Eve;NODE_14739_length_2473_cov_675.748350_g5432_i1.p1_Ecy;TRINITY_DN23911_c0_g1_i9.p1_Gla;NODE_58472_length_896_cov_524.025974_g5432_i2.p1_Ecy	*	PREDICTED: mitochondrial-processing peptidase subunit beta-like	PREDICTED: mitochondrial-processing peptidase subunit beta-like		PREDICTED: mitochondrial-processing peptidase subunit beta-like:4		Arthropoda	pep	pep
TRINITY_DN15775_c0_g1_i17.p1_Eve;NODE_14788_length_2438_cov_275.795730_g9148_i0.p1_Eve;TRINITY_DN3014_c0_g1_i3.p1_Ecy;NODE_39529_length_1376_cov_364.003014_g9148_i2.p1_Eve;TRINITY_DN97858_c0_g1_i1.p1_Gla	AHSA1	PREDICTED: activator of 90 kDa heat shock protein ATPase homolog 1-like	AHSA1	AHSA1:1	PREDICTED: activator of 90 kDa heat shock protein ATPase homolog 1-like:5	Arthropoda	Arthropoda	AHSA1	AHSA1
TRINITY_DN2863_c0_g1_i13.p1_Ecy;NODE_14788_length_2467_cov_1691.584367_g4290_i2.p1_Ecy;NODE_7333_length_3536_cov_1074.745340_g4290_i0.p1_Ecy;TRINITY_DN2863_c0_g1_i14.p1_Ecy;NODE_13575_length_2587_cov_1608.323089_g4290_i1.p1_Ecy;NODE_13575_length_2587_cov_1608.323089_g4290_i1.p2_Ecy	Amyrel	PREDICTED: alpha-amylase-like	Amyrel	AMY2A:2;Amyrel:4	PREDICTED: alpha-amylase-like:3;putative alpha-amylase:2;Glycosyl hydrolase family 13 catalytic domain, partial:1	Arthropoda	Arthropoda	Amyrel	Amyrel
NODE_148_length_9971_cov_1664.884298_g101_i0.p1_Eve;NODE_3745_length_4509_cov_3014.689686_g101_i2.p1_Eve;TRINITY_DN598_c0_g1_i3.p1_Gla;NODE_22657_length_1897_cov_1736.286255_g477_i10.p1_Ecy;NODE_18717_length_2149_cov_1534.405714_g477_i9.p1_Ecy;NODE_7496_length_3306_cov_88.190973_g4957_i0.p1_Gla;NODE_32708_length_1658_cov_43.784960_g23460_i0.p1_Gla;TRINITY_DN27914_c0_g1_i1.p1_Gla;TRINITY_DN85618_c…	FLNB	LOW QUALITY PROTEIN: filamin-A-like	FLNB	FLNB:1	filamin-A isoform X4:2;LOW QUALITY PROTEIN: filamin-A-like:3;filamin-A-like:1;filamin-A isoform X5, partial:1;filamin-A isoform X6, partial:2	Bilateria	Arthropoda;Rotifera	FLNB	FLNB
TRINITY_DN6871_c1_g1_i12.p1_Ecy;TRINITY_DN6871_c1_g1_i7.p1_Ecy;TRINITY_DN6871_c1_g1_i1.p1_Ecy;NODE_1480_length_6285_cov_95.966485_g917_i0.p1_Ecy	*	PREDICTED: aminopeptidase N-like	PREDICTED: aminopeptidase N-like		PREDICTED: aminopeptidase N-like:4		Arthropoda	Anpep	Anpep
NODE_14859_length_2461_cov_304.578358_g8766_i0.p1_Ecy;NODE_14830_length_2434_cov_265.805031_g9180_i0.p1_Eve;TRINITY_DN4564_c0_g1_i2.p1_Eve;TRINITY_DN6077_c0_g4_i2.p1_Gla;NODE_29113_length_1767_cov_68.841094_g20734_i0.p1_Gla	SCCPDH	saccharopine dehydrogenase-like oxidoreductase isoform X2	SCCPDH	SCCPDH:2	Saccharopine dehydrogenase NADP binding domain:2;saccharopine dehydrogenase-like oxidoreductase isoform X2:3	Bilateria	Arthropoda	SCCPDH	SCCPDH
NODE_14886_length_2430_cov_510.154977_g9216_i0.p1_Eve;TRINITY_DN25239_c0_g1_i2.p1_Eve;TRINITY_DN144_c22_g1_i2.p1_Ecy	Ndufa10	PREDICTED: NADH dehydrogenase [ubiquinone] 1 alpha subcomplex subunit 10, mitochondrial-like	Ndufa10	Ndufa10:2;NDUFA10:1	Deoxynucleoside kinase domain:1;PREDICTED: NADH dehydrogenase [ubiquinone] 1 alpha subcomplex subunit 10, mitochondrial-like:2	Insecta	Arthropoda	Ndufa10	Ndufa10
NODE_14902_length_2457_cov_1606.487957_g8794_i0.p1_Ecy	*	muscle-specific protein 300 kDa			muscle-specific protein 300 kDa:1		Arthropoda	Msp300	Msp300
NODE_14959_length_2423_cov_117.103201_g4370_i2.p1_Eve;TRINITY_DN22685_c0_g1_i6.p1_Ecy;TRINITY_DN22685_c0_g1_i12.p1_Ecy;TRINITY_DN7323_c0_g1_i10.p1_Eve;TRINITY_DN13755_c0_g1_i17.p1_Gla;TRINITY_DN7323_c0_g1_i9.p1_Eve;TRINITY_DN13755_c0_g1_i16.p1_Gla;NODE_4306_length_4063_cov_56.965371_g2799_i0.p1_Gla;TRINITY_DN7323_c0_g1_i8.p1_Eve	Dic	PREDICTED: cytoplasmic dynein 1 intermediate chain-like	Dic	Dic:7;DYNC1I1:2	cytoplasmic dynein 1 intermediate chain 2-like isoform X13:3;cytoplasmic dynein 1 intermediate chain 2-like isoform X16:2;PREDICTED: cytoplasmic dynein 1 intermediate chain-like:4	Insecta;Hymenoptera	Arthropoda	Dic	Dic
TRINITY_DN5766_c0_g1_i2.p1_Ecy;NODE_153_length_10558_cov_39.438767_g99_i0.p1_Ecy;NODE_1496_length_6038_cov_21.569043_g892_i0.p1_Eve;NODE_27475_length_1825_cov_4.725788_g19469_i0.p1_Gla	Ranbp11	PREDICTED: importin-11-like	Ranbp11	IPO11:1;Ranbp11:3	PREDICTED: importin-11-like:4	Insecta	Arthropoda	Ranbp11	Ranbp11
TRINITY_DN169_c0_g1_i13.p1_Eve;NODE_1496_length_6267_cov_97.460598_g929_i0.p1_Ecy;TRINITY_DN61355_c0_g1_i6.p1_Gla;TRINITY_DN61355_c0_g1_i10.p1_Gla	*	PREDICTED: beta-parvin-like	PREDICTED: beta-parvin-like		PREDICTED: beta-parvin-like:3;Calponin domain:1		Arthropoda	PARVB	PARVB
NODE_14981_length_2451_cov_22.583264_g6350_i1.p1_Ecy;NODE_10813_length_2930_cov_18.023603_g6350_i0.p3_Ecy;TRINITY_DN72744_c0_g1_i4.p1_Eve;TRINITY_DN9153_c0_g1_i15.p1_Ecy;NODE_42502_length_1311_cov_6.083201_g28960_i0.p1_Eve;NODE_25261_length_1814_cov_65.543343_g16232_i0.p1_Eve;TRINITY_DN8897_c0_g1_i14.p1_Eve	FAAH	Amidase signature domain	FAAH	FAAH:1	Amidase signature domain:4;PREDICTED: vitamin D3 hydroxylase-associated protein-like:3	Chordata	Arthropoda	FAAH	FAAH
NODE_15_length_17556_cov_445.032330_g9_i0.p2_Ecy	*	hypothetical protein FHG87_005635	hypothetical protein FHG87_005635		hypothetical protein FHG87_005635:1		Arthropoda	TNN	TTN
TRINITY_DN9895_c0_g1_i10.p1_Gla;TRINITY_DN147123_c0_g2_i5.p1_Ecy;NODE_781_length_6713_cov_185.134604_g520_i0.p1_Gla;NODE_1605_length_5928_cov_384.944548_g957_i0.p1_Eve;NODE_1503_length_6262_cov_523.667150_g111_i4.p1_Ecy;TRINITY_DN9895_c0_g1_i11.p1_Gla	sgg	PREDICTED: glycogen synthase kinase-3 beta-like isoform X4	sgg	sgg:6	PREDICTED: glycogen synthase kinase-3 beta-like isoform X4:2;PREDICTED: glycogen synthase kinase-3 beta-like isoform X3:2;Protein kinase domain:1;PREDICTED: glycogen synthase kinase-3 beta-like isoform X1:1	Paraneoptera;Hymenoptera	Arthropoda	sgg	sgg
NODE_15035_length_2415_cov_405.925613_g6169_i2.p1_Eve;TRINITY_DN53852_c0_g1_i11.p1_Eve;TRINITY_DN12320_c0_g1_i5.p1_Ecy	*	Serine proteases trypsin domain	Serine proteases trypsin domain		Serine proteases trypsin domain:1;PREDICTED: chymotrypsin A-like, partial:1;PREDICTED: chymotrypsin-like protease CTRL-1:1		Arthropoda	PRSS1	PRSS1
NODE_15048_length_2414_cov_211.260465_g9325_i0.p1_Eve;TRINITY_DN79250_c0_g1_i4.p1_Eve;TRINITY_DN7586_c0_g1_i1.p1_Ecy	SETD3	SET domain	SETD3	SETD3:3	SET domain:1;PREDICTED: histone-lysine N-methyltransferase setd3-like:1;Histone-lysine N-methyltransferase setd3:1	Bilateria;Arthropoda	Arthropoda	SETD3	SETD3
NODE_18520_length_2163_cov_241.678808_g3564_i3.p1_Ecy;NODE_1512_length_5617_cov_76.678700_g1001_i0.p1_Gla	Chmp1	PREDICTED: charged multivesicular body protein 1b-2-like	Chmp1	Chmp1:2	PREDICTED: charged multivesicular body protein 1b-2-like:2	Hymenoptera	Arthropoda	Chmp1	Chmp1
TRINITY_DN5667_c0_g1_i2.p1_Gla;NODE_25753_length_1734_cov_152.852226_g9807_i1.p1_Ecy;TRINITY_DN25349_c0_g1_i11.p1_Ecy;NODE_9987_length_2939_cov_63.194118_g6673_i0.p1_Gla;NODE_15150_length_2407_cov_30.116200_g9388_i0.p1_Eve	*	PREDICTED: F-box/LRR-repeat protein 7-like	PREDICTED: F-box/LRR-repeat protein 7-like		PREDICTED: F-box/LRR-repeat protein 7-like:4;F-box domain:1		Arthropoda	FBXL7	FBXL7
NODE_15181_length_2431_cov_242.837112_g8957_i0.p1_Ecy;TRINITY_DN5986_c1_g1_i1.p1_Ecy	*	PREDICTED: retinal dehydrogenase 1-like	PREDICTED: retinal dehydrogenase 1-like		PREDICTED: retinal dehydrogenase 1-like:2		Arthropoda	Aldh1a1	Aldh1a1
TRINITY_DN1459_c2_g1_i14.p1_Eve;NODE_1529_length_6005_cov_107.897918_g913_i0.p1_Eve;NODE_16061_length_2381_cov_43.940395_g10962_i0.p1_Gla;TRINITY_DN1292_c0_g1_i5.p1_Ecy;NODE_1866_length_5885_cov_141.071796_g1151_i0.p1_Ecy;NODE_25997_length_1723_cov_32.344683_g1151_i2.p1_Ecy;NODE_34413_length_1503_cov_45.944979_g913_i2.p1_Eve;NODE_28870_length_1598_cov_32.890252_g1151_i3.p1_Ecy;NODE_76934_length_9…	*	Glycoside hydrolase family 27	Glycoside hydrolase family 27		PREDICTED: alpha-N-acetylgalactosaminidase-like:3;Glycoside hydrolase family 27:6		Arthropoda	NAGA	NAGA
TRINITY_DN151_c0_g1_i19.p1_Eve;NODE_15294_length_2394_cov_555.870362_g9494_i0.p1_Eve	*	PREDICTED: tubulin alpha-3 chain-like	PREDICTED: tubulin alpha-3 chain-like		PREDICTED: tubulin alpha-3 chain-like:2		Arthropoda	Tuba3a	Tuba3a
NODE_15334_length_2432_cov_36.284096_g10454_i0.p1_Gla;TRINITY_DN17920_c0_g1_i7.p1_Ecy;TRINITY_DN289224_c0_g1_i3.p1_Eve	LCMT1	PREDICTED: leucine carboxyl methyltransferase 1-like	LCMT1	LCMT1:1	Methyltransferase Ppm1/Ppm2/Tcmp:1;PREDICTED: leucine carboxyl methyltransferase 1-like:2	Arthropoda	Arthropoda	LCMT1	LCMT1
NODE_15348_length_2390_cov_60.395985_g9533_i0.p1_Eve;NODE_14079_length_2536_cov_275.928428_g7962_i1.p1_Ecy;TRINITY_DN292_c0_g1_i1.p1_Ecy;NODE_13549_length_2590_cov_224.304604_g7962_i0.p1_Ecy;TRINITY_DN20899_c0_g1_i11.p1_Ecy;TRINITY_DN20899_c0_g1_i2.p1_Ecy;NODE_19759_length_2078_cov_13.308526_g11736_i0.p1_Ecy	sul-3	Sulfatase N-terminal	sul-3	sul-3:1	Sulfatase N-terminal:3;Arylsulfatase B:1;PREDICTED: arylsulfatase B-like:3	Arthropoda	Arthropoda	sul-3	sul-3
TRINITY_DN26127_c0_g2_i22.p1_Gla;NODE_15372_length_2429_cov_316.675210_g10481_i0.p1_Gla;TRINITY_DN26127_c0_g2_i25.p1_Gla	mro	Aldose 1-epimerase	mro	mro:1	Aldose 1-epimerase:2;aldose 1-epimerase-like:1	Actinobacteria	N/A;Arthropoda	mro	mro
TRINITY_DN4765_c0_g2_i9.p1_Eve;NODE_15398_length_2409_cov_404.892373_g9075_i0.p1_Ecy;NODE_15069_length_2413_cov_202.347716_g9338_i0.p1_Eve;TRINITY_DN2598_c0_g1_i1.p1_Gla	RGN	PREDICTED: uncharacterized protein LOC108672784	RGN	RGN:1	PREDICTED: uncharacterized protein LOC108672784:4	Actinopterygii	Arthropoda	RGN	RGN
TRINITY_DN13548_c0_g2_i17.p1_Eve;TRINITY_DN7049_c0_g1_i10.p1_Ecy;NODE_15404_length_2386_cov_58.092854_g9567_i0.p1_Eve	DUSP3	PREDICTED: uncharacterized protein LOC108670877	DUSP3	DUSP3:1	PREDICTED: uncharacterized protein LOC108670877:3	Insecta	Arthropoda	DUSP3	DUSP3
TRINITY_DN858_c1_g1_i2.p1_Eve;NODE_1595_length_5937_cov_333.842901_g923_i1.p1_Eve;NODE_1541_length_5985_cov_331.554919_g923_i0.p1_Eve;TRINITY_DN858_c1_g1_i10.p1_Eve;TRINITY_DN858_c1_g1_i7.p1_Eve;NODE_2826_length_5138_cov_410.286893_g533_i3.p1_Ecy;NODE_720_length_6882_cov_236.987560_g475_i0.p1_Gla;TRINITY_DN59659_c0_g1_i4.p1_Eve	*	putative sarcalumenin	putative sarcalumenin		putative sarcalumenin:7;proline-, glutamic acid- and leucine-rich protein 1-like, partial:1		Arthropoda	SRL	SRL
NODE_15421_length_2407_cov_385.814673_g9089_i0.p1_Ecy;TRINITY_DN9483_c0_g1_i4.p1_Ecy;TRINITY_DN23577_c0_g2_i3.p1_Gla	*	PREDICTED: protein deglycase DJ-1zDJ-1-like	PREDICTED: protein deglycase DJ-1zDJ-1-like		Protein DJ-1:1;PREDICTED: protein deglycase DJ-1zDJ-1-like:2		Arthropoda	park7	park7
TRINITY_DN24839_c0_g2_i2.p1_Eve;NODE_21451_length_1993_cov_162.280864_g13617_i0.p1_Eve;NODE_15447_length_2406_cov_17.246500_g9104_i0.p1_Ecy	*	PREDICTED: uncharacterized protein LOC108665508	PREDICTED: uncharacterized protein LOC108665508		PREDICTED: uncharacterized protein LOC108665508:2;PREDICTED: uncharacterized protein LOC108676894:1		Arthropoda	*	PREDICTED: uncharacterized protein LOC108665508
TRINITY_DN4282_c0_g2_i2.p1_Eve;NODE_15453_length_2381_cov_320.783448_g1818_i2.p1_Eve;TRINITY_DN38_c1_g1_i9.p1_Gla;TRINITY_DN384_c0_g1_i4.p1_Ecy;TRINITY_DN384_c0_g1_i7.p1_Ecy;NODE_2835_length_5133_cov_263.767506_g1734_i0.p1_Ecy	GPX7	PREDICTED: glutathione peroxidase 7-like	GPX7	GPX7:2	PREDICTED: glutathione peroxidase 7-like:6	Arthropoda	Arthropoda	GPX7	GPX7
TRINITY_DN16698_c0_g1_i5.p1_Eve;NODE_15485_length_2379_cov_50.674249_g9619_i0.p1_Eve;TRINITY_DN9579_c2_g1_i7.p1_Gla;NODE_22337_length_1917_cov_43.546574_g13345_i0.p1_Ecy	*	PREDICTED: 4-hydroxybutyrate coenzyme A transferase-like	PREDICTED: 4-hydroxybutyrate coenzyme A transferase-like		PREDICTED: 4-hydroxybutyrate coenzyme A transferase-like:4		Arthropoda	cat2	cat2
NODE_15496_length_2378_cov_1592.885359_g9626_i0.p1_Eve;TRINITY_DN4547_c0_g1_i2.p1_Ecy;NODE_34927_length_1598_cov_131.200129_g25175_i0.p1_Gla;NODE_56316_length_1191_cov_415.461471_g42455_i0.p1_Gla	CRYL1	3-hydroxyacyl-CoA dehydrogenase NAD binding	CRYL1	CRYL1:1	3-hydroxyacyl-CoA dehydrogenase NAD binding:3;PREDICTED: lambda-crystallin homolog isoform X1:1	Arthropoda	Arthropoda	CRYL1	CRYL1
NODE_15511_length_2400_cov_120.440664_g1590_i6.p1_Ecy;NODE_11753_length_2801_cov_150.368096_g1590_i2.p1_Ecy;NODE_105587_length_733_cov_9.394737_g85650_i0.p1_Gla	*	Short-chain dehydrogenase/reductase SDR	Short-chain dehydrogenase/reductase SDR		Short-chain dehydrogenase/reductase SDR:3		Arthropoda	*	Short-chain dehydrogenase/reductase SDR
NODE_15514_length_2376_cov_1173.840567_g9640_i0.p1_Eve;NODE_14376_length_2506_cov_728.166870_g9754_i0.p1_Gla;TRINITY_DN12370_c0_g1_i6.p1_Gla	*	S-adenosyl-L-methionine-dependent methyltransferase	S-adenosyl-L-methionine-dependent methyltransferase		S-adenosyl-L-methionine-dependent methyltransferase:2;protein arginine N-methyltransferase 1-like:1		Arthropoda	Prmt1	Prmt1
TRINITY_DN1123_c0_g1_i28.p1_Eve;NODE_15576_length_2371_cov_338.630922_g9677_i0.p1_Eve;NODE_21237_length_1981_cov_167.811077_g12663_i0.p1_Ecy;TRINITY_DN2785_c0_g1_i23.p1_Ecy;TRINITY_DN1123_c0_g1_i17.p1_Eve;TRINITY_DN8008_c0_g2_i5.p1_Gla	*	PREDICTED: chlorophyllase-1, chloroplastic-like	PREDICTED: chlorophyllase-1, chloroplastic-like		PREDICTED: chlorophyllase-1, chloroplastic-like:6		Arthropoda	CHLASE1	CHLASE1
TRINITY_DN40277_c0_g2_i1.p1_Eve;TRINITY_DN58170_c0_g2_i2.p1_Gla;NODE_1558_length_5564_cov_343.466183_g1032_i0.p1_Gla;NODE_16517_length_2299_cov_341.942667_g5986_i4.p1_Eve;TRINITY_DN2926_c0_g4_i1.p1_Ecy	TARDBP	TAR DNA-binding protein 43-like isoform X7	TARDBP	TARDBP:1	TAR DNA-binding protein 43-like isoform X7:3;RNA recognition motif domain:2	Insecta	Arthropoda	TARDBP	TARDBP
TRINITY_DN1842_c1_g1_i2.p1_Gla;NODE_1559_length_5563_cov_135.702394_g1033_i0.p1_Gla	*	PREDICTED: uncharacterized protein LOC108679227	PREDICTED: uncharacterized protein LOC108679227		PREDICTED: uncharacterized protein LOC108679227:2		Arthropoda	*	PREDICTED: uncharacterized protein LOC108679227
NODE_15603_length_2369_cov_2730.843534_g6202_i1.p1_Eve;NODE_10169_length_2936_cov_1668.310010_g6202_i0.p1_Eve;NODE_79859_length_923_cov_7.878719_g62489_i0.p1_Gla	*	PREDICTED: oplophorus-luciferin 2-monooxygenase non-catalytic subunit-like	PREDICTED: oplophorus-luciferin 2-monooxygenase non-catalytic subunit-like		PREDICTED: oplophorus-luciferin 2-monooxygenase non-catalytic subunit-like:3		Arthropoda	*	PREDICTED: oplophorus-luciferin 2-monooxygenase non-catalytic subunit-like
NODE_15604_length_2369_cov_607.146552_g9694_i0.p1_Eve	*	PREDICTED: actin-binding protein IPP	PREDICTED: actin-binding protein IPP		PREDICTED: actin-binding protein IPP:1		Arthropoda	IPP	IPP
NODE_15627_length_2368_cov_220.269944_g5060_i1.p1_Eve;TRINITY_DN1778_c0_g1_i2.p1_Eve;TRINITY_DN15111_c0_g1_i9.p1_Ecy;NODE_13706_length_2572_cov_478.873960_g8064_i0.p1_Ecy;TRINITY_DN15111_c0_g1_i20.p2_Ecy	HAL	histidine ammonia-lyase-like	HAL	HAL:2	histidine ammonia-lyase-like:4	Insecta;Arthropoda	Arthropoda	HAL	HAL
NODE_15635_length_2390_cov_11318.488253_g2380_i7.p1_Ecy;NODE_17883_length_2210_cov_11964.436835_g2380_i8.p1_Ecy;TRINITY_DN2929_c0_g1_i21.p1_Ecy	*	Hemocyanin C-terminal, partial	Hemocyanin C-terminal, partial		Hemocyanin C-terminal, partial:2;PREDICTED: hemocyanin B chain-like:1		Arthropoda	HCB	HCB
NODE_15727_length_2359_cov_827.258874_g9779_i0.p1_Eve	*	PREDICTED: tubulin beta-2 chain-like	PREDICTED: tubulin beta-2 chain-like		PREDICTED: tubulin beta-2 chain-like:1		Arthropoda	tbb-2	tbb-2
NODE_40482_length_1227_cov_392.501698_g9289_i1.p1_Ecy;NODE_15764_length_2378_cov_1010.379991_g9289_i0.p1_Ecy;TRINITY_DN5782_c1_g1_i1.p1_Ecy;NODE_20537_length_2039_cov_866.013568_g13008_i0.p1_Eve;TRINITY_DN20085_c1_g1_i7.p1_Gla;NODE_31811_length_1684_cov_1539.839755_g22771_i0.p1_Gla	CACYBP	PREDICTED: calcyclin-binding protein-like	CACYBP	CACYBP:3	PREDICTED: calcyclin-binding protein-like:6	Rodentia;Arthropoda	Arthropoda	CACYBP	CACYBP
NODE_15808_length_2374_cov_259.556129_g1959_i5.p1_Ecy;NODE_40455_length_1354_cov_362.157088_g819_i8.p1_Eve;NODE_81270_length_910_cov_77.141696_g4193_i13.p1_Gla;NODE_43095_length_1414_cov_77.709890_g4193_i9.p1_Gla;TRINITY_DN8737_c0_g1_i102.p1_Eve;TRINITY_DN35037_c0_g1_i62.p1_Ecy;TRINITY_DN35037_c0_g1_i89.p1_Ecy;TRINITY_DN315_c0_g1_i44.p1_Gla	LDB3	PREDICTED: PDZ and LIM domain protein Zasp-like isoform X15	LDB3	LDB3:2	PREDICTED: PDZ and LIM domain protein Zasp-like isoform X15:4;PREDICTED: PDZ and LIM domain protein Zasp-like isoform X9:2;PREDICTED: PDZ and LIM domain protein Zasp-like isoform X8:1;PREDICTED: PDZ and LIM domain protein Zasp-like isoform X4:1	Insecta	Arthropoda	LDB3	LDB3
TRINITY_DN2701_c2_g1_i9.p1_Eve;TRINITY_DN6995_c0_g1_i24.p1_Ecy;TRINITY_DN2925_c0_g2_i7.p1_Gla;NODE_9587_length_3123_cov_3227.861418_g3550_i1.p1_Ecy;NODE_15842_length_2349_cov_2847.453043_g5278_i1.p1_Eve;TRINITY_DN2925_c0_g2_i8.p1_Gla;TRINITY_DN6995_c0_g1_i14.p1_Ecy	*	PREDICTED: RNA-binding protein squid-like isoform X2	PREDICTED: RNA-binding protein squid-like isoform X2		PREDICTED: RNA-binding protein squid-like isoform X5:2;PREDICTED: RNA-binding protein squid-like isoform X2:5		Arthropoda	sqd	sqd
TRINITY_DN4627_c2_g1_i3.p1_Ecy;TRINITY_DN148085_c0_g1_i4.p1_Eve;NODE_1585_length_6161_cov_92.709915_g979_i0.p1_Ecy;NODE_22553_length_2017_cov_64.398374_g15768_i0.p1_Gla	Vps4	PREDICTED: vacuolar protein sorting-associated protein 4A-like	Vps4	Vps4:4	PREDICTED: vacuolar protein sorting-associated protein 4A-like:4	Arthropoda	Arthropoda	Vps4	Vps4
TRINITY_DN4765_c0_g1_i25.p1_Ecy;NODE_1589_length_6156_cov_180.561978_g982_i0.p1_Ecy;NODE_4054_length_4378_cov_107.419034_g2424_i0.p1_Eve;TRINITY_DN171473_c0_g1_i3.p1_Eve;TRINITY_DN1647_c0_g1_i1.p1_Gla;NODE_1643_length_5480_cov_111.212116_g1080_i0.p1_Gla;TRINITY_DN4765_c0_g1_i32.p1_Ecy;NODE_4707_length_3940_cov_22.576973_g3059_i0.p1_Gla	COPA	PREDICTED: coatomer subunit alpha-like isoform X2	COPA	COPA:2	PREDICTED: coatomer subunit alpha-like isoform X2:4;PREDICTED: coatomer subunit alpha-like isoform X1:3;coatomer subunit alpha isoform X1:1	Bilateria	Brachiopoda;Arthropoda	COPA	COPA
NODE_15909_length_2364_cov_93.365443_g8657_i1.p1_Ecy;TRINITY_DN5035_c0_g1_i4.p1_Eve;NODE_888_length_6899_cov_216.410219_g543_i0.p1_Eve;TRINITY_DN4227_c0_g1_i4.p1_Ecy;NODE_4201_length_4094_cov_26.755006_g652_i2.p1_Gla;NODE_1300_length_5852_cov_46.839910_g652_i1.p1_Gla	Mmp1	PREDICTED: matrix metalloproteinase-14-like isoform X1	Mmp1	Mmp1:6	PREDICTED: matrix metalloproteinase-14-like isoform X3:1;PREDICTED: matrix metalloproteinase-14-like isoform X1:4;PREDICTED: matrix metalloproteinase-2-like isoform X2:1	Diptera;Hymenoptera	Arthropoda	Mmp1	Mmp1
NODE_18283_length_2175_cov_166.982126_g2654_i2.p1_Eve;NODE_15910_length_2344_cov_153.708932_g2654_i1.p1_Eve;TRINITY_DN12856_c0_g1_i2.p1_Ecy;NODE_3336_length_4438_cov_89.608111_g2142_i0.p1_Gla	TYMP	Glycosyl transferase family 3 N-terminal domain	TYMP	TYMP:4	Glycosyl transferase family 3 N-terminal domain:3;PREDICTED: thymidine phosphorylase-like:1	Metazoa;Chordata	Arthropoda	TYMP	TYMP
TRINITY_DN55134_c0_g1_i3.p1_Eve;NODE_6465_length_3611_cov_810.266704_g3867_i0.p1_Eve;NODE_15922_length_2343_cov_544.092415_g3867_i2.p1_Eve;TRINITY_DN3514_c0_g1_i11.p1_Ecy;TRINITY_DN3514_c0_g1_i2.p1_Ecy;NODE_6247_length_3817_cov_427.933652_g3662_i0.p1_Ecy;TRINITY_DN3514_c0_g1_i3.p1_Ecy	*	PREDICTED: mucin-5AC-like, partial	PREDICTED: mucin-5AC-like, partial		PREDICTED: mucin-5AC-like, partial:7		Arthropoda	MUC5AC	MUC5AC
NODE_16_length_15161_cov_892.961289_g9_i0.p1_Gla;TRINITY_DN2324_c0_g1_i13.p1_Gla	*	PREDICTED: uncharacterized protein LOC108666875	PREDICTED: uncharacterized protein LOC108666875		PREDICTED: uncharacterized protein LOC108666875:2		Arthropoda	*	PREDICTED: uncharacterized protein LOC108666875
NODE_1601_length_5521_cov_71.467288_g1058_i0.p1_Gla;TRINITY_DN3905_c0_g1_i1.p1_Ecy	KPNB1	Higher eukaryotic phosphomevalonate kinase	KPNB1	KPNB1:1	Higher eukaryotic phosphomevalonate kinase:1;PREDICTED: importin subunit beta-1-like:1	Arthropoda	Arthropoda	KPNB1	KPNB1
NODE_16043_length_2382_cov_8243.819117_g2806_i5.p1_Gla;TRINITY_DN6847_c0_g1_i25.p1_Eve	*	PREDICTED: flightin-like isoform X3	PREDICTED: flightin-like isoform X3		PREDICTED: flightin-like isoform X3:2		Arthropoda	fln	fln
NODE_16060_length_2352_cov_1430.145028_g9469_i0.p1_Ecy;NODE_22526_length_1938_cov_1360.391742_g14346_i0.p1_Eve;TRINITY_DN14640_c2_g1_i3.p1_Gla	*	PREDICTED: nucleolar protein 58-like	PREDICTED: nucleolar protein 58-like		PREDICTED: nucleolar protein 58-like:3		Arthropoda	NOP58	NOP58
TRINITY_DN7807_c0_g1_i1.p1_Gla;TRINITY_DN207992_c0_g1_i8.p1_Eve;TRINITY_DN207992_c0_g1_i13.p1_Eve;TRINITY_DN207992_c0_g1_i12.p1_Eve;TRINITY_DN21774_c0_g1_i31.p1_Gla;TRINITY_DN207992_c0_g1_i7.p1_Eve;NODE_161_length_9431_cov_58.802281_g114_i0.p1_Gla;NODE_6491_length_3606_cov_65.733483_g3883_i0.p1_Eve;TRINITY_DN7846_c0_g1_i31.p1_Ecy;NODE_5076_length_4157_cov_162.699367_g2972_i0.p1_Ecy	HCLS1	SH3 domain, partial	HCLS1	HCLS1:2	Src substrate protein p85, partial:1;src substrate cortactin-like, partial:1;PREDICTED: src substrate protein p85-like:1;src substrate cortactin-like isoform X2:1;SH3 domain, partial:2;src substrate cortactin-like isoform X4:1	Testudines	Arthropoda	HCLS1	HCLS1
TRINITY_DN7608_c0_g1_i6.p1_Ecy;TRINITY_DN10336_c0_g1_i11.p1_Eve;NODE_18319_length_2178_cov_396.612024_g10847_i0.p1_Ecy;NODE_16154_length_2325_cov_240.831722_g10070_i0.p1_Eve;NODE_29762_length_1746_cov_185.460813_g13297_i1.p1_Gla;TRINITY_DN55637_c0_g1_i3.p1_Gla	Ndufs3	PREDICTED: NADH dehydrogenase [ubiquinone] iron-sulfur protein 3, mitochondrial-like	Ndufs3	NDUFS3:1;Ndufs3:5	PREDICTED: NADH dehydrogenase [ubiquinone] iron-sulfur protein 3, mitochondrial-like:3;NADH dehydrogenase subunit C:3	Insecta	Arthropoda	Ndufs3	Ndufs3
TRINITY_DN55520_c0_g3_i2.p1_Ecy;TRINITY_DN2147_c0_g1_i11.p1_Eve;NODE_16157_length_2325_cov_105.232865_g10073_i0.p1_Eve;NODE_6846_length_3416_cov_146.205821_g4510_i0.p1_Gla	ADRM1	proteasomal ubiquitin receptor ADRM1-like isoform X1	ADRM1	ADRM1:1	proteasomal ubiquitin receptor ADRM1-like isoform X1:2;26S proteasome complex ubiquitin receptor subunit Rpn13:2	Arthropoda	Arthropoda	ADRM1	ADRM1
NODE_16210_length_2370_cov_515.811719_g11067_i0.p1_Gla	Atp5d	ATP synthase F1 complex delta/epsilon subunit	Atp5d	Atp5d:1	ATP synthase F1 complex delta/epsilon subunit:1	Insecta	Arthropoda	Atp5d	Atp5d
NODE_16283_length_2317_cov_79.025132_g10159_i0.p1_Eve;TRINITY_DN6171_c0_g1_i6.p1_Ecy;NODE_11249_length_2796_cov_29.518020_g7527_i0.p1_Gla	GstD1	glutathione S-transferase	GstD1	GstD1:3	glutathione S-transferase:3	Insecta	Arthropoda	GstD1	GstD1
NODE_16296_length_2316_cov_114.866343_g10168_i0.p1_Eve;TRINITY_DN70714_c0_g1_i6.p1_Eve;TRINITY_DN123523_c0_g1_i1.p1_Eve;NODE_75187_length_876_cov_5.998791_g56150_i0.p1_Eve	*	unnamed protein product	Hsp83		unnamed protein product:2		Platyhelminthes	*	Hsp83
TRINITY_DN1021_c0_g1_i48.p1_Eve;NODE_16867_length_2327_cov_7.435909_g11539_i0.p1_Gla;NODE_16361_length_2310_cov_6019.211411_g10222_i0.p1_Eve;TRINITY_DN41094_c0_g1_i4.p1_Gla;NODE_16980_length_2278_cov_5972.020637_g4702_i1.p1_Ecy;NODE_19247_length_2185_cov_10.309925_g11539_i2.p1_Gla	*	PREDICTED: mediator of RNA polymerase II transcription subunit 15-like	PREDICTED: mediator of RNA polymerase II transcription subunit 15-like		PREDICTED: mediator of RNA polymerase II transcription subunit 15-like:6		Arthropoda	mdt-15	mdt-15
NODE_16394_length_2358_cov_267.597228_g11206_i0.p1_Gla;TRINITY_DN107002_c0_g1_i5.p1_Gla	*	PREDICTED: uncharacterized protein LOC108676292	PREDICTED: uncharacterized protein LOC108676292		PREDICTED: uncharacterized protein LOC108676292:2		Arthropoda	*	PREDICTED: uncharacterized protein LOC108676292
TRINITY_DN6242_c1_g1_i19.p1_Eve;NODE_16404_length_2306_cov_526.991139_g10248_i0.p1_Eve;TRINITY_DN6242_c1_g1_i22.p1_Eve;NODE_24660_length_1838_cov_711.142538_g15823_i0.p1_Eve;TRINITY_DN2200_c1_g1_i3.p1_Ecy;TRINITY_DN6242_c1_g1_i9.p1_Eve;TRINITY_DN2200_c1_g1_i4.p1_Ecy;NODE_11847_length_2730_cov_695.114510_g7267_i0.p1_Eve;NODE_10739_length_2939_cov_468.908304_g1887_i2.p1_Ecy	CLIPB1	PREDICTED: coagulation factor IX-like	CLIPB1	CLIPB1:5	PREDICTED: coagulation factor IX-like:7;PREDICTED: serine protease easter-like isoform X1:2	Nematocera	Arthropoda	CLIPB1	CLIPB1
NODE_16416_length_2306_cov_43.945503_g3902_i1.p1_Eve;NODE_19757_length_2078_cov_35.897979_g11734_i0.p3_Ecy;TRINITY_DN39553_c0_g1_i51.p1_Eve;TRINITY_DN31468_c0_g1_i6.p1_Gla;NODE_62939_length_1102_cov_43.932574_g3661_i2.p1_Gla;NODE_91686_length_825_cov_13.195876_g3661_i4.p1_Gla;TRINITY_DN19443_c0_g1_i4.p1_Ecy;NODE_92097_length_822_cov_14.366106_g3661_i5.p1_Gla;NODE_62690_length_840_cov_37.461441_g3…	*	PREDICTED: transforming growth factor beta-1-induced transcript 1 protein-like isoform X6	PREDICTED: transforming growth factor beta-1-induced transcript 1 protein-like isoform X6		PREDICTED: leupaxin-like isoform X8:3;PREDICTED: paxillin-like isoform X3:1;PREDICTED: paxillin-like isoform X2:2;PREDICTED: transforming growth factor beta-1-induced transcript 1 protein-like isoform X6:4;PREDICTED: leupaxin-like isoform X7:1;Zinc finger LIM-type:2		Arthropoda	Tgfb1i1	Tgfb1i1
TRINITY_DN26147_c0_g1_i1.p1_Ecy;NODE_40234_length_1233_cov_30.354730_g25246_i0.p1_Ecy;TRINITY_DN146170_c0_g1_i22.p1_Eve;NODE_16463_length_2303_cov_21.730701_g10283_i0.p1_Eve;NODE_70398_length_1016_cov_23.547053_g54269_i0.p1_Gla;TRINITY_DN28673_c0_g1_i1.p1_Gla	*	PREDICTED: probable 4-coumarate--CoA ligase 3	PREDICTED: probable 4-coumarate--CoA ligase 3		PREDICTED: probable 4-coumarate--CoA ligase 3:6		Arthropoda	4CL3	4CL3
NODE_16478_length_2319_cov_82.949339_g3150_i3.p1_Ecy;TRINITY_DN5934_c0_g1_i5.p1_Gla	*	PREDICTED: xanthine dehydrogenase/oxidase-like	PREDICTED: xanthine dehydrogenase/oxidase-like		PREDICTED: xanthine dehydrogenase/oxidase-like:2		Arthropoda	XDH	XDH
TRINITY_DN50909_c0_g1_i1.p1_Gla;NODE_16484_length_2353_cov_19.615451_g11274_i0.p1_Gla	*	GPCR family 2 secretin-like	GPCR family 2 secretin-like		GPCR family 2 secretin-like:1		Arthropoda	seb-3	seb-3
NODE_16512_length_2299_cov_5127.448000_g10317_i0.p1_Eve;TRINITY_DN2018_c0_g2_i3.p1_Ecy;NODE_49027_length_1305_cov_3978.365446_g36456_i0.p1_Gla;TRINITY_DN8108_c0_g1_i13.p1_Eve;TRINITY_DN2355_c0_g1_i1.p1_Gla;NODE_44638_length_1133_cov_7696.462177_g22999_i1.p1_Ecy;NODE_60566_length_1133_cov_5116.833948_g36456_i1.p1_Gla;TRINITY_DN2018_c0_g2_i7.p1_Ecy;NODE_49337_length_1184_cov_9374.603524_g10317_i3.p…	bic	PREDICTED: transcription factor BTF3 homolog 4-like isoform X1	bic	bic:7;BTF3L4:2	PREDICTED: transcription factor BTF3 homolog 4-like isoform X1:9	Insecta	Arthropoda	bic	bic
NODE_1652_length_5885_cov_1393.737149_g984_i0.p1_Eve;NODE_452_length_8512_cov_1717.045728_g87_i3.p2_Ecy;TRINITY_DN40012_c2_g1_i1.p1_Gla;NODE_88643_length_849_cov_5.541250_g70269_i0.p1_Gla;NODE_81982_length_904_cov_7.930994_g64369_i0.p1_Gla	Vg	PREDICTED: hemolymph clottable protein-like isoform X2	Vg	Vg:1	PREDICTED: hemolymph clottable protein-like isoform X1:1;PREDICTED: hemolymph clottable protein-like isoform X2:3;von Willebrand factor type D domain:1	Paraneoptera	Arthropoda	Vg	Vg
NODE_3749_length_4508_cov_1184.184346_g2249_i0.p1_Eve;NODE_16536_length_2314_cov_681.262693_g3015_i4.p1_Ecy;NODE_6179_length_3557_cov_1101.180445_g2003_i1.p1_Gla;NODE_3121_length_4539_cov_888.719154_g2003_i0.p1_Gla	*	PREDICTED: reticulon-1-A-like isoform X2	PREDICTED: reticulon-1-A-like isoform X2		PREDICTED: reticulon-1-A-like isoform X2:4		Arthropoda	rtn1-a	rtn1-a
TRINITY_DN1506_c5_g1_i1.p1_Gla;NODE_3123_length_4539_cov_48.479287_g2005_i0.p1_Gla;NODE_16649_length_2291_cov_51.984835_g10418_i0.p1_Eve;NODE_5735_length_3951_cov_106.850846_g2562_i1.p1_Ecy;TRINITY_DN80092_c0_g1_i9.p1_Eve	FARSA	PREDICTED: phenylalanine--tRNA ligase alpha subunit-like	FARSA	FARSA:2;Farsa:2	PREDICTED: phenylalanine--tRNA ligase alpha subunit-like:5	Rodentia;Actinopterygii	Arthropoda	FARSA	FARSA
NODE_1669_length_6073_cov_183.592629_g799_i1.p1_Ecy;TRINITY_DN22641_c0_g1_i5.p1_Ecy;NODE_2823_length_4676_cov_109.291117_g1825_i0.p1_Gla;TRINITY_DN576_c13_g2_i2.p1_Eve	C27A7.1	PREDICTED: venom phosphodiesterase 2-like	C27A7.1	C27A7.1:4	PREDICTED: venom phosphodiesterase 2-like:4	Bilateria	Arthropoda	C27A7.1	C27A7.1
TRINITY_DN1071_c0_g1_i17.p1_Eve;NODE_16717_length_2286_cov_506.054984_g10463_i0.p1_Eve;TRINITY_DN1071_c0_g1_i16.p1_Eve;NODE_26064_length_1719_cov_1973.889222_g15651_i0.p1_Ecy;TRINITY_DN5227_c0_g1_i55.p1_Ecy;TRINITY_DN5227_c0_g1_i95.p1_Ecy;NODE_35084_length_1375_cov_637.266214_g15651_i4.p1_Ecy;TRINITY_DN281_c0_g1_i34.p1_Gla;NODE_33044_length_1648_cov_42.541588_g23716_i0.p1_Gla;TRINITY_DN281_c0_g1_…	v	PREDICTED: tryptophan 2,3-dioxygenase-like	v	v:7;TDO2:3	PREDICTED: tryptophan 2,3-dioxygenase-like:10	Insecta;Opisthokonta;Lepidoptera	Arthropoda	v	v
NODE_17651_length_2217_cov_383.105627_g11079_i0.p1_Eve;NODE_16755_length_2296_cov_357.514019_g9905_i0.p1_Ecy;TRINITY_DN6424_c0_g1_i3.p1_Eve;TRINITY_DN1079_c0_g1_i2.p1_Gla	PSMD4	von Willebrand factor type A	PSMD4	PSMD4:2;Pros54:1	von Willebrand factor type A:2;PREDICTED: 26S proteasome non-ATPase regulatory subunit 4-like:2	Bilateria;Actinopterygii;Aves	Arthropoda	PSMD4	PSMD4
TRINITY_DN25538_c0_g1_i1.p1_Eve;NODE_1676_length_5861_cov_49.275809_g1001_i0.p1_Eve;TRINITY_DN7584_c0_g1_i5.p1_Ecy;TRINITY_DN204927_c0_g3_i1.p1_Gla;NODE_58501_length_1161_cov_12.008094_g44263_i0.p1_Gla;TRINITY_DN204927_c0_g1_i2.p1_Gla	SVEP1	PREDICTED: sushi, von Willebrand factor type A, EGF and pentraxin domain-containing protein 1-like	SVEP1	SVEP1:1	PREDICTED: sushi, von Willebrand factor type A, EGF and pentraxin domain-containing protein 1-like:6	Rodentia	Arthropoda	SVEP1	SVEP1
NODE_16767_length_2282_cov_1963.728616_g10495_i0.p1_Eve;TRINITY_DN8859_c0_g1_i7.p1_Ecy;NODE_22991_length_1878_cov_1949.829962_g13734_i0.p1_Ecy;TRINITY_DN40430_c0_g1_i3.p1_Gla;NODE_8436_length_3147_cov_582.050678_g3107_i1.p1_Gla	*	VWFC domain	VWFC domain		VWFC domain:3;PREDICTED: kielin/chordin-like protein:2		Arthropoda	*	VWFC domain
TRINITY_DN7531_c0_g2_i2.p1_Eve;NODE_16801_length_2279_cov_363.211211_g10522_i0.p1_Eve;TRINITY_DN6006_c0_g1_i6.p1_Ecy;NODE_12265_length_2739_cov_905.573234_g7194_i0.p1_Ecy;NODE_30664_length_1612_cov_42.425464_g10522_i1.p1_Eve;NODE_26111_length_1717_cov_50.089928_g7194_i1.p1_Ecy;TRINITY_DN4543_c0_g1_i18.p1_Gla;NODE_13675_length_2562_cov_98.114604_g3574_i1.p1_Gla;TRINITY_DN27206_c0_g1_i7.p1_Eve	Jheh2	PREDICTED: juvenile hormone epoxide hydrolase 1-like	Jheh2	Jheh2:8;EPHX1:1	PREDICTED: juvenile hormone epoxide hydrolase 1-like:9	Hymenoptera;Insecta;Arthropoda	Arthropoda	Jheh2	Jheh2
TRINITY_DN12694_c0_g1_i5.p1_Gla;NODE_16833_length_2328_cov_380.229925_g11516_i0.p1_Gla;TRINITY_DN2439_c0_g1_i7.p1_Ecy;TRINITY_DN1140_c0_g1_i10.p1_Eve	EIF3L	PREDICTED: eukaryotic translation initiation factor 3 subunit L-like	EIF3L	EIF3L:1	PREDICTED: eukaryotic translation initiation factor 3 subunit L-like:4	Arthropoda	Arthropoda	EIF3L	EIF3L
NODE_16890_length_2272_cov_118.183986_g10582_i0.p1_Eve	*	hypothetical protein HELRODRAFT_186139	hypothetical protein HELRODRAFT_186139		hypothetical protein HELRODRAFT_186139:1		Annelida	*	hypothetical protein HELRODRAFT_186139
NODE_169_length_9790_cov_46.395134_g115_i0.p1_Eve;TRINITY_DN8668_c0_g1_i1.p1_Eve;NODE_132975_length_598_cov_3.570128_g111539_i0.p1_Gla;TRINITY_DN83277_c0_g1_i1.p1_Eve;TRINITY_DN70441_c0_g1_i1.p1_Ecy;TRINITY_DN124789_c0_g1_i1.p1_Ecy;TRINITY_DN214773_c0_g1_i1.p1_Ecy;NODE_10253_length_3015_cov_8.442684_g6025_i0.p1_Ecy	CAD	PREDICTED: LOW QUALITY PROTEIN: CAD protein-like	CAD	CAD:8	PREDICTED: LOW QUALITY PROTEIN: CAD protein-like:8	Hymenoptera;Insecta;Arthropoda;Actinopterygii	Arthropoda	CAD	CAD
NODE_1696_length_5845_cov_2593.074534_g778_i1.p1_Eve;NODE_1748_length_5800_cov_2620.176839_g778_i2.p1_Eve;TRINITY_DN1220_c1_g1_i15.p1_Eve;TRINITY_DN35168_c0_g1_i7.p1_Ecy;NODE_2135_length_5625_cov_3053.819584_g1323_i0.p1_Ecy;TRINITY_DN35168_c0_g1_i5.p1_Ecy;TRINITY_DN35168_c0_g1_i28.p1_Ecy;TRINITY_DN35168_c0_g1_i16.p1_Ecy;NODE_4095_length_4126_cov_1046.241109_g743_i4.p1_Gla;NODE_1294_length_5859_co…	ATP2A2	PREDICTED: calcium-transporting ATPase sarcoplasmic/endoplasmic reticulum type-like isoform X2	ATP2A2	ATP2A2:8	PREDICTED: calcium-transporting ATPase sarcoplasmic/endoplasmic reticulum type-like isoform X2:7;PREDICTED: calcium-transporting ATPase sarcoplasmic/endoplasmic reticulum type-like isoform X1:4;calcium transporting atpase:1	Bilateria;Drosophilidae	Platyhelminthes;Arthropoda	ATP2A2	ATP2A2
TRINITY_DN26764_c0_g1_i1.p1_Ecy;NODE_1697_length_5844_cov_53.933391_g1013_i0.p1_Eve;NODE_2935_length_4626_cov_39.858423_g1901_i0.p1_Gla;TRINITY_DN26764_c0_g1_i1.p2_Ecy;NODE_70310_length_1017_cov_23.688017_g54197_i0.p1_Gla;TRINITY_DN217627_c0_g1_i1.p1_Gla	DDB1	PREDICTED: DNA damage-binding protein 1-like	DDB1	DDB1:2	PREDICTED: DNA damage-binding protein 1-like:5	Insecta	Arthropoda	DDB1	DDB1
NODE_17_length_16876_cov_1734.845843_g11_i0.p1_Ecy;TRINITY_DN25606_c0_g1_i1.p1_Gla	*	beta-1,3-glucan-binding protein precursor, partial	beta-1,3-glucan-binding protein precursor, partial		beta-1,3-glucan-binding protein precursor, partial:1		Arthropoda	*	beta-1,3-glucan-binding protein precursor, partial
NODE_170_length_10364_cov_351.545613_g109_i0.p1_Ecy;TRINITY_DN150_c0_g1_i15.p1_Ecy;NODE_12123_length_2700_cov_464.576009_g4794_i1.p1_Gla;TRINITY_DN17384_c0_g1_i24.p1_Gla;TRINITY_DN17384_c0_g1_i5.p1_Gla;TRINITY_DN17384_c0_g1_i19.p1_Gla;TRINITY_DN17384_c0_g1_i25.p1_Gla;TRINITY_DN17384_c0_g1_i8.p1_Gla	hts	PREDICTED: protein hu-li tai shao-like	hts	hts:7;add-1:1	PREDICTED: protein hu-li tai shao-like:8	Insecta	Arthropoda	hts	hts
NODE_17015_length_2262_cov_147.347040_g10661_i0.p1_Eve;NODE_17866_length_2211_cov_353.969473_g10563_i0.p1_Ecy	Apod	PREDICTED: apolipoprotein D-like isoform X2	Apod	Apod:2	PREDICTED: apolipoprotein D-like isoform X2:2	Actinopterygii	Arthropoda	Apod	Apod
NODE_17158_length_2252_cov_364.525193_g10758_i0.p1_Eve;TRINITY_DN18019_c0_g1_i14.p1_Eve;NODE_43986_length_1281_cov_357.842532_g10758_i2.p1_Eve;NODE_37685_length_1298_cov_236.907126_g10242_i2.p1_Ecy;TRINITY_DN1195_c0_g1_i7.p1_Gla;NODE_47690_length_1328_cov_111.082095_g35374_i0.p1_Gla;NODE_51426_length_1265_cov_114.088816_g35374_i1.p1_Gla;TRINITY_DN1195_c0_g1_i1.p1_Gla	*	PREDICTED: 2-hydroxy-3-oxopropionate reductase-like	PREDICTED: 2-hydroxy-3-oxopropionate reductase-like		PREDICTED: 2-hydroxy-3-oxopropionate reductase-like:7;3-hydroxyisobutyrate dehydrogenase NAD-binding domain:1		Arthropoda	garR	garR
TRINITY_DN73_c0_g1_i11.p1_Ecy;TRINITY_DN73_c0_g1_i6.p1_Ecy;TRINITY_DN23686_c0_g1_i8.p1_Gla;NODE_1721_length_5411_cov_371.474450_g630_i1.p1_Gla;TRINITY_DN8997_c0_g1_i1.p1_Eve;NODE_953_length_6379_cov_315.966193_g630_i0.p1_Gla;NODE_20972_length_2095_cov_350.364125_g630_i3.p1_Gla;TRINITY_DN6306_c0_g1_i7.p1_Eve;NODE_2436_length_5266_cov_434.619896_g1450_i0.p1_Eve;NODE_11495_length_2767_cov_521.052612…	garz	PREDICTED: serine-rich adhesin for platelets-like	garz	garz:1	PREDICTED: serine-rich adhesin for platelets-like:8;Insect cuticle protein:3;Golgi-specific brefeldin A-resistance guanine nucleotide exchange factor 1-like isoform X3:1	Arthropoda	Echinodermata;Arthropoda	garz	garz
NODE_17237_length_2247_cov_26.105551_g10800_i0.p1_Eve;TRINITY_DN9_c1_g2_i7.p2_Eve;TRINITY_DN204872_c0_g1_i1.p1_Ecy;NODE_22820_length_1889_cov_9.125543_g13634_i0.p1_Ecy	RELN	EGF-like domain	RELN	RELN:4	EGF-like domain:2;PREDICTED: reelin-like:2	Aves	Arthropoda	RELN	RELN
NODE_17265_length_2245_cov_19.597450_g10821_i0.p1_Eve;NODE_22084_length_1932_cov_4.996814_g13204_i0.p1_Ecy;TRINITY_DN60699_c0_g1_i1.p1_Ecy	RELN	EGF-like domain	RELN	RELN:3	EGF-like domain:2;reelin-like:1	Chordata	Arthropoda	RELN	RELN
NODE_17293_length_2242_cov_802.196078_g10844_i0.p1_Eve;TRINITY_DN1732_c0_g1_i3.p1_Eve;TRINITY_DN1732_c0_g1_i17.p1_Eve;TRINITY_DN1732_c0_g1_i9.p1_Eve;TRINITY_DN7348_c0_g1_i1.p1_Gla;NODE_13739_length_2557_cov_240.199362_g9162_i1.p1_Gla;TRINITY_DN7348_c0_g1_i4.p1_Gla	*	PREDICTED: macrophage mannose receptor 1-like	PREDICTED: macrophage mannose receptor 1-like		PREDICTED: macrophage mannose receptor 1-like:7		Arthropoda	MRC1	MRC1
TRINITY_DN1052_c0_g1_i2.p1_Eve;NODE_17303_length_2253_cov_1093.937387_g10223_i0.p2_Ecy;NODE_16683_length_2339_cov_1355.666376_g11405_i0.p1_Gla	Cpap3-d1	Chitin binding domain	Cpap3-d1	Cpap3-d1:3	Chitin binding domain:2	Paraneoptera	Arthropoda	Cpap3-d1	Cpap3-d1
NODE_17348_length_2250_cov_43.355747_g10247_i0.p1_Ecy;TRINITY_DN36041_c0_g1_i1.p1_Gla;TRINITY_DN5782_c1_g1_i2.p1_Eve;NODE_17072_length_2258_cov_44.845632_g10697_i0.p1_Eve;TRINITY_DN13118_c0_g1_i2.p1_Ecy	DBT	E3-binding domain	DBT	DBT:5	E3-binding domain:2;lipoamide acyltransferase component of branched-chain alpha-keto acid dehydrogenase complex, mitochondrial-like:2;PREDICTED: lipoamide acyltransferase component of branched-chain alpha-keto acid dehydrogenase complex, mitochondrial-like:1	Actinopterygii;Lepidoptera	Arthropoda	DBT	DBT
NODE_20422_length_2032_cov_341.625819_g3725_i2.p1_Ecy;NODE_23461_length_1851_cov_373.219756_g3725_i3.p1_Ecy;NODE_17425_length_2244_cov_307.678360_g3725_i1.p1_Ecy	qua	Gelsolin-like domain	qua	qua:3	Gelsolin-like domain:3	Arthropoda	Arthropoda	qua	qua
NODE_5444_length_3897_cov_578.716216_g3250_i0.p1_Eve;NODE_17462_length_2230_cov_908.757451_g3250_i1.p1_Eve	*	PREDICTED: uncharacterized protein LOC108674709	PREDICTED: uncharacterized protein LOC108674709		PREDICTED: uncharacterized protein LOC108674709:2		Arthropoda	*	PREDICTED: uncharacterized protein LOC108674709
TRINITY_DN129_c0_g1_i38.p1_Ecy;NODE_17479_length_2240_cov_65815.850297_g7619_i2.p1_Ecy;NODE_20794_length_2008_cov_73603.391526_g7619_i4.p1_Ecy	Argk	ATP:guanido phosphotransferase N-terminal	Argk	F46H5.3:1;Argk:2	PREDICTED: arginine kinase:1;ATP:guanido phosphotransferase N-terminal:2	Hymenoptera	Arthropoda	Argk	Argk
NODE_24088_length_1864_cov_236.666667_g15417_i0.p1_Eve;NODE_17487_length_2239_cov_360.327397_g10329_i0.p1_Ecy	CLIPD6	Proteinase regulatory CLIP domain	CLIPD6	CLIPD6:2	Proteinase regulatory CLIP domain:2	Arthropoda	Arthropoda	CLIPD6	CLIPD6
NODE_17503_length_2285_cov_357.526386_g12001_i0.p1_Gla;TRINITY_DN17117_c0_g2_i4.p1_Gla;NODE_9110_length_3097_cov_206.381562_g5544_i0.p1_Eve;NODE_11526_length_2830_cov_138.909026_g6751_i0.p1_Ecy;NODE_9445_length_3043_cov_174.636273_g5544_i1.p1_Eve;TRINITY_DN110_c1_g1_i16.p1_Ecy	*	tubulin alpha chain	tubulin alpha chain		tubulin alpha chain:2;Tubulin/FtsZ GTPase domain:2;tubulin alpha chain-like:1;Tubulin alpha chain:1		Arthropoda;Chordata	tubA	tubA
NODE_1751_length_5387_cov_33.343387_g1144_i0.p1_Gla;TRINITY_DN1177_c0_g2_i1.p1_Gla	kst	PREDICTED: spectrin alpha chain, erythrocytic 1-like isoform X1	kst	kst:2	PREDICTED: spectrin alpha chain, erythrocytic 1-like isoform X1:2	Hymenoptera	Arthropoda	kst	kst
NODE_17519_length_2226_cov_4661.020671_g10987_i0.p1_Eve;TRINITY_DN1762_c0_g3_i2.p1_Ecy	ben-1	PREDICTED: tubulin beta-1 chain-like	ben-1	ben-1:1	PREDICTED: tubulin beta-1 chain-like:2	Rhabditida	Arthropoda	ben-1	ben-1
NODE_17535_length_2225_cov_6980.250000_g7093_i1.p1_Eve;TRINITY_DN3707_c0_g2_i1.p1_Eve	*	PREDICTED: uncharacterized protein LOC108683030	PREDICTED: uncharacterized protein LOC108683030		PREDICTED: uncharacterized protein LOC108683030:2		Arthropoda	*	PREDICTED: uncharacterized protein LOC108683030
TRINITY_DN807_c0_g1_i27.p1_Eve;NODE_1754_length_5797_cov_599.572895_g1050_i0.p1_Eve;NODE_13705_length_2572_cov_675.225129_g4068_i1.p1_Ecy;TRINITY_DN1581_c3_g1_i1.p1_Gla	scf	PREDICTED: calumenin-B-like	scf	scf:4	PREDICTED: calumenin-B-like:2;Globin:2	Insecta	Arthropoda	scf	scf
NODE_1759_length_5792_cov_171.945499_g1054_i0.p1_Eve;TRINITY_DN3545_c2_g1_i2.p1_Eve;TRINITY_DN47024_c0_g1_i12.p1_Gla	*	PREDICTED: 3-oxoacyl-[acyl-carrier-protein] synthase 2-like	PREDICTED: 3-oxoacyl-[acyl-carrier-protein] synthase 2-like		3-oxoacyl-[acyl-carrier-protein] synthase 2:1;PREDICTED: 3-oxoacyl-[acyl-carrier-protein] synthase 2-like:2		Arthropoda	FAS2	FAS2
TRINITY_DN2108_c0_g1_i9.p1_Eve;NODE_1761_length_5789_cov_371.724390_g1056_i0.p1_Eve;TRINITY_DN6842_c0_g1_i1.p1_Gla;NODE_3684_length_4278_cov_279.412627_g2377_i0.p1_Gla	*	PREDICTED: lysosomal alpha-mannosidase-like	PREDICTED: lysosomal alpha-mannosidase-like		PREDICTED: lysosomal alpha-mannosidase-like:4		Arthropoda	MAN2B1	MAN2B1
TRINITY_DN43885_c0_g1_i16.p1_Eve;NODE_17615_length_2220_cov_192.671580_g2154_i2.p1_Eve;TRINITY_DN43885_c0_g1_i9.p1_Eve;NODE_73209_length_987_cov_132.082090_g640_i5.p1_Gla;NODE_65005_length_814_cov_205.401307_g19381_i1.p1_Ecy;TRINITY_DN817_c1_g1_i11.p1_Ecy;NODE_2806_length_4681_cov_193.281304_g640_i4.p1_Gla;NODE_1000_length_6307_cov_181.502237_g640_i1.p1_Gla	*	PREDICTED: SH3 domain-binding glutamic acid-rich protein homolog isoform X1	PREDICTED: SH3 domain-binding glutamic acid-rich protein homolog isoform X1		PREDICTED: SH3 domain-binding glutamic acid-rich protein homolog isoform X1:8		Arthropoda	Sh3beta	Sh3beta
TRINITY_DN3230_c0_g1_i16.p3_Eve;TRINITY_DN3230_c0_g1_i15.p3_Eve;NODE_48_length_11978_cov_282.938972_g33_i0.p3_Eve;TRINITY_DN3230_c0_g1_i13.p3_Eve;NODE_17683_length_2214_cov_511.330716_g33_i4.p1_Eve;NODE_73_length_11171_cov_261.103129_g33_i1.p3_Eve;NODE_17534_length_2234_cov_784.990847_g45_i9.p1_Ecy;TRINITY_DN4125_c0_g1_i6.p2_Ecy;NODE_143_length_10665_cov_326.451677_g45_i2.p1_Ecy;NODE_137_length_1…	*	PREDICTED: golgin subfamily A member 4-like	PREDICTED: golgin subfamily A member 4-like		PREDICTED: golgin subfamily A member 4-like:15		Arthropoda	GOLGA4	GOLGA4
NODE_17694_length_2222_cov_1065.846295_g10460_i0.p1_Ecy;TRINITY_DN116726_c0_g1_i4.p1_Gla;NODE_79608_length_839_cov_6.851899_g60074_i0.p1_Eve	CCT8L2	T-complex protein 1 theta subunit	CCT8L2	CCT8L2:1	T-complex protein 1 theta subunit:1;PREDICTED: T-complex protein 1 subunit theta-like:1	Bilateria	Arthropoda	CCT8L2	CCT8L2
NODE_177_length_9662_cov_118.014460_g123_i0.p1_Eve;TRINITY_DN6265_c0_g1_i8.p1_Eve;TRINITY_DN3338_c0_g1_i6.p1_Ecy;NODE_6541_length_3746_cov_68.424398_g3838_i0.p1_Ecy	ALOX5	PLAT/LH2 domain	ALOX5	ALOX5:4	PLAT/LH2 domain:2;lipoxygenase, partial:2	Bilateria	Arthropoda	ALOX5	ALOX5
TRINITY_DN12380_c0_g1_i13.p1_Eve;NODE_17705_length_2213_cov_83.139094_g11114_i0.p1_Eve;NODE_17654_length_2225_cov_104.458640_g10429_i0.p1_Ecy;NODE_74213_length_884_cov_68.125749_g11114_i1.p1_Eve;NODE_17778_length_2270_cov_79.972535_g12189_i0.p1_Gla;TRINITY_DN24046_c0_g1_i5.p1_Gla	*	PREDICTED: sulfoquinovosidase-like	PREDICTED: sulfoquinovosidase-like		PREDICTED: sulfoquinovosidase-like:6		Arthropoda	yihQ	yihQ
NODE_1775_length_5778_cov_24.918136_g1065_i0.p1_Eve;TRINITY_DN16752_c0_g1_i3.p1_Ecy;NODE_9252_length_3177_cov_19.720908_g5436_i0.p1_Ecy;TRINITY_DN18217_c0_g2_i1.p1_Ecy;NODE_761_length_6754_cov_21.550932_g506_i0.p1_Gla;TRINITY_DN23713_c0_g1_i16.p1_Gla	*	Biotin carboxylase-like N-terminal domain	Biotin carboxylase-like N-terminal domain		Biotin carboxylase-like N-terminal domain:3;PREDICTED: LOW QUALITY PROTEIN: acetyl-CoA carboxylase 1-like, partial:1;PREDICTED: acetyl-CoA carboxylase 1-like, partial:1;acetyl-CoA carboxylase, partial:1		Arthropoda	Acaca	Acaca
NODE_1777_length_5775_cov_223.558854_g1067_i0.p1_Eve;TRINITY_DN2958_c0_g1_i4.p1_Eve;TRINITY_DN116131_c0_g1_i4.p1_Ecy;NODE_1801_length_5937_cov_203.366678_g1111_i0.p1_Ecy;TRINITY_DN4764_c0_g1_i8.p1_Gla;NODE_1677_length_5451_cov_128.291188_g1102_i0.p1_Gla;TRINITY_DN4764_c0_g1_i4.p1_Gla;NODE_71074_length_751_cov_4.668091_g50000_i0.p1_Ecy;NODE_8273_length_3174_cov_47.828800_g5480_i0.p1_Gla	AARS	PREDICTED: alanine--tRNA ligase, cytoplasmic-like	AARS	AARS:1;ALA1:1	PREDICTED: alanine--tRNA ligase, cytoplasmic-like:6;PREDICTED: alanine--tRNA ligase, cytoplasmic:1;alanine--tRNA cytoplasmic, partial:1	Insecta;Opisthokonta	Arthropoda;Rotifera	AARS	AARS
TRINITY_DN12067_c0_g1_i1.p1_Eve;NODE_17773_length_2209_cov_25.472685_g11153_i0.p1_Eve;NODE_17909_length_2208_cov_77.140343_g10596_i0.p1_Ecy;TRINITY_DN12802_c0_g1_i3.p1_Gla;NODE_16601_length_2345_cov_55.313153_g11345_i0.p1_Gla;NODE_56685_length_921_cov_51.230505_g9478_i1.p1_Ecy	*	PREDICTED: endoglucanase E-4-like	PREDICTED: endoglucanase E-4-like		PREDICTED: endoglucanase E-4-like:6		Arthropoda	celD	celD
NODE_17776_length_2217_cov_134.589945_g3259_i2.p1_Ecy	*	PREDICTED: alpha-N-acetylgalactosaminidase-like	PREDICTED: alpha-N-acetylgalactosaminidase-like		PREDICTED: alpha-N-acetylgalactosaminidase-like:1		Arthropoda	NAGA	NAGA
NODE_17783_length_2217_cov_34.622694_g10505_i0.p1_Ecy;TRINITY_DN76618_c0_g1_i4.p1_Ecy;TRINITY_DN76618_c0_g1_i1.p1_Ecy	aldh16a1	PREDICTED: aldehyde dehydrogenase family 16 member A1-like	aldh16a1	aldh16a1:3	PREDICTED: aldehyde dehydrogenase family 16 member A1-like:3	Chordata;Vertebrata	Arthropoda	aldh16a1	aldh16a1
TRINITY_DN30471_c0_g2_i2.p1_Ecy;TRINITY_DN304419_c1_g4_i1.p1_Eve;NODE_17803_length_2207_cov_3121.905931_g3901_i2.p1_Eve;NODE_9350_length_3162_cov_1990.931898_g5492_i0.p1_Ecy;TRINITY_DN331897_c0_g1_i1.p1_Gla;NODE_15056_length_2451_cov_1246.010824_g4276_i2.p1_Gla;TRINITY_DN30471_c0_g2_i1.p2_Ecy;NODE_10170_length_3026_cov_1952.352032_g5492_i1.p2_Ecy;TRINITY_DN331897_c0_g1_i6.p1_Gla;NODE_6531_length_…	*	Low-density lipoprotein (LDL) receptor class A repeat	Low-density lipoprotein (LDL) receptor class A repeat		Low-density lipoprotein (LDL) receptor class A repeat:5		Arthropoda	LDLR	LDLR
TRINITY_DN1164_c0_g1_i3.p1_Ecy;NODE_17833_length_2213_cov_937.618299_g4645_i5.p1_Ecy;TRINITY_DN1164_c0_g1_i15.p1_Ecy;NODE_35230_length_1371_cov_526.400151_g4645_i7.p1_Ecy;TRINITY_DN4219_c0_g1_i9.p1_Gla;TRINITY_DN4219_c0_g1_i1.p1_Gla;NODE_34949_length_1598_cov_14.149128_g25193_i0.p1_Gla;TRINITY_DN4219_c0_g1_i6.p1_Gla;TRINITY_DN4219_c0_g1_i3.p1_Gla;NODE_15088_length_2449_cov_127.885833_g10269_i0.p1…	GFPT1	glutamine--fructose-6-phosphate aminotransferase [isomerizing] 2-like isoform X2	GFPT1	GFPT1:4;Gfat1:4;GFPT2:2	glutamine--fructose-6-phosphate aminotransferase [isomerizing] 2-like isoform X9:1;Glucosamine-fructose-6-phosphate aminotransferase isomerising:2;glutamine--fructose-6-phosphate aminotransferase [isomerizing] 2-like isoform X4:1;glutamine--fructose-6-phosphate aminotransferase [isomerizing] 2-like isoform X2:6	Arthropoda;Actinopterygii;Nematocera	Arthropoda;Rotifera	GFPT1	GFPT1
TRINITY_DN2804_c0_g1_i2.p1_Ecy;NODE_298_length_8739_cov_114.903107_g187_i2.p1_Eve;TRINITY_DN6185_c0_g1_i10.p1_Gla;TRINITY_DN6874_c0_g1_i32.p1_Eve;TRINITY_DN6874_c0_g1_i31.p1_Eve;NODE_294_length_8766_cov_114.417345_g187_i1.p1_Eve;TRINITY_DN6874_c0_g1_i26.p1_Eve;TRINITY_DN2804_c0_g1_i14.p1_Ecy;TRINITY_DN6874_c0_g1_i33.p1_Eve;NODE_716_length_6889_cov_68.530702_g471_i0.p1_Gla;NODE_8301_length_3335_co…	PRKAG2	CBS domain	PRKAG2	PRKAG2:3	CBS domain:11	Diptera	Arthropoda	PRKAG2	PRKAG2
NODE_17913_length_2198_cov_578.488134_g8527_i1.p1_Eve;TRINITY_DN2792_c0_g1_i31.p1_Eve;NODE_34384_length_1398_cov_518.799110_g21122_i0.p1_Ecy;NODE_21769_length_1949_cov_502.650526_g12996_i0.p1_Ecy;TRINITY_DN9574_c0_g1_i29.p1_Gla;TRINITY_DN2034_c0_g1_i15.p1_Ecy;NODE_63631_length_829_cov_622.592308_g43577_i0.p1_Ecy	SPINT3	Pancreatic trypsin inhibitor Kunitz domain	SPINT3	SPINT3:2	Pancreatic trypsin inhibitor Kunitz domain:4;PREDICTED: kielin/chordin-like protein isoform X1:3	Testudines	Arthropoda	SPINT3	SPINT3
NODE_17959_length_2206_cov_24.097821_g10628_i0.p1_Ecy;NODE_4608_length_4175_cov_11.509210_g2747_i0.p1_Eve;TRINITY_DN12228_c0_g1_i12.p1_Gla	*	Protein kinase domain	Protein kinase domain		Protein kinase domain:2;PREDICTED: MAP kinase-activated protein kinase 2-like:1		Arthropoda	*	Protein kinase domain
NODE_18062_length_2188_cov_121.938756_g11346_i0.p1_Eve;TRINITY_DN3867_c0_g1_i2.p1_Eve;TRINITY_DN1332_c0_g3_i1.p1_Gla	GBA	PREDICTED: glucosylceramidase-like	GBA	GBA:1	PREDICTED: glucosylceramidase-like:3	Bilateria	Arthropoda	GBA	GBA
NODE_3891_length_4596_cov_1037.182538_g2315_i0.p1_Ecy;NODE_1807_length_5748_cov_773.914371_g1087_i0.p1_Eve;NODE_711_length_6902_cov_449.364512_g468_i0.p1_Gla;TRINITY_DN56961_c0_g2_i5.p1_Gla	PPM1E	putative protein phosphatase 1E	PPM1E	PPM1E:1	putative protein phosphatase 1E:3;PREDICTED: flocculation protein FLO11-like:1	Vertebrata	Arthropoda	PPM1E	PPM1E
TRINITY_DN58769_c1_g1_i4.p1_Gla;NODE_18077_length_2197_cov_447.633613_g10700_i0.p1_Ecy	*	PREDICTED: thioredoxin domain-containing protein 9-like	PREDICTED: thioredoxin domain-containing protein 9-like		PREDICTED: thioredoxin domain-containing protein 9-like:2		Arthropoda	TXNDC9	TXNDC9
TRINITY_DN2037_c0_g1_i13.p1_Eve;TRINITY_DN2037_c0_g1_i28.p1_Eve;NODE_18078_length_2187_cov_5591.044902_g3041_i7.p1_Eve	*	PREDICTED: uncharacterized protein LOC108680463	PREDICTED: uncharacterized protein LOC108680463		PREDICTED: uncharacterized protein LOC108680463:3		Arthropoda	*	PREDICTED: uncharacterized protein LOC108680463
NODE_18118_length_2194_cov_186.162704_g8675_i1.p1_Ecy;NODE_20398_length_2034_cov_191.740050_g8675_i2.p1_Ecy	*	Protein of unknown function DUF227	Protein of unknown function DUF227		Protein of unknown function DUF227:2		Arthropoda	*	Protein of unknown function DUF227
NODE_18134_length_2183_cov_561.326617_g3457_i2.p1_Eve;TRINITY_DN11367_c0_g1_i2.p1_Eve;TRINITY_DN1165_c0_g1_i11.p1_Gla	HPD	4-hydroxyphenylpyruvate dioxygenase	HPD	HPD:2	4-hydroxyphenylpyruvate dioxygenase:3	Bilateria	Arthropoda	HPD	HPD
NODE_18144_length_2183_cov_40.589972_g11396_i0.p1_Eve;NODE_20708_length_2013_cov_142.435336_g10521_i1.p1_Ecy;NODE_17807_length_2215_cov_105.667590_g10521_i0.p1_Ecy;TRINITY_DN17250_c0_g2_i1.p1_Gla;TRINITY_DN103949_c0_g1_i1.p1_Gla	*	2-amino-3-ketobutyrate coenzyme A ligase, mitochondrial-like	2-amino-3-ketobutyrate coenzyme A ligase, mitochondrial-like		2-amino-3-ketobutyrate coenzyme A ligase, mitochondrial-like:4;2-amino-3-ketobutyrate coenzyme A ligase-like protein:1		Arthropoda	GCAT	GCAT
NODE_18194_length_2189_cov_82.152804_g10773_i0.p1_Ecy;TRINITY_DN5604_c0_g1_i2.p1_Ecy;TRINITY_DN30097_c0_g1_i1.p1_Gla	ACMSD	PREDICTED: 2-amino-3-carboxymuconate-6-semialdehyde decarboxylase-like isoform X2	ACMSD	ACMSD:3	PREDICTED: 2-amino-3-carboxymuconate-6-semialdehyde decarboxylase-like isoform X2:3	Bilateria	Arthropoda	ACMSD	ACMSD
NODE_1822_length_5326_cov_1075.792306_g859_i1.p1_Gla;TRINITY_DN616_c0_g1_i40.p1_Gla	Pfk	PREDICTED: LOW QUALITY PROTEIN: ATP-dependent 6-phosphofructokinase-like	Pfk	Pfk:2	PREDICTED: LOW QUALITY PROTEIN: ATP-dependent 6-phosphofructokinase-like:2	Diptera	Arthropoda	Pfk	Pfk
NODE_18281_length_2240_cov_24.201278_g12577_i0.p1_Gla;NODE_22485_length_1908_cov_131.761700_g7485_i1.p1_Ecy;TRINITY_DN9241_c0_g2_i2.p1_Ecy	betaTub56D	PREDICTED: tubulin beta chain-like	betaTub56D	betaTub56D:1	PREDICTED: tubulin beta chain-like:3	Arthropoda	Arthropoda	betaTub56D	betaTub56D
NODE_18292_length_2180_cov_495.005162_g10831_i0.p1_Ecy;TRINITY_DN2034_c0_g1_i21.p1_Ecy	*	Pancreatic trypsin inhibitor Kunitz domain	Pancreatic trypsin inhibitor Kunitz domain		Pancreatic trypsin inhibitor Kunitz domain:1;PREDICTED: kielin/chordin-like protein isoform X1:1		Arthropoda	SPINT2	SPINT2
NODE_18302_length_2179_cov_9202.535211_g10837_i0.p1_Ecy;TRINITY_DN5822_c0_g1_i8.p1_Eve;TRINITY_DN10739_c0_g2_i1.p1_Gla	*	PREDICTED: glutamine synthetase-like	PREDICTED: glutamine synthetase-like		Glutamine synthetase beta-Grasp domain:1;PREDICTED: glutamine synthetase-like:2		Arthropoda	glnA	glnA
TRINITY_DN3032_c0_g2_i2.p1_Eve;TRINITY_DN145_c7_g1_i1.p1_Ecy;NODE_18336_length_2172_cov_911.216675_g6112_i1.p1_Eve;NODE_36752_length_1552_cov_1152.831670_g26616_i0.p1_Gla;TRINITY_DN398_c4_g1_i3.p1_Gla	*	Ferritin-like superfamily	Ferritin-like superfamily		Ferritin-like superfamily:2		Arthropoda	*	Ferritin-like superfamily
TRINITY_DN60883_c0_g1_i8.p1_Gla;NODE_18392_length_2232_cov_132.714613_g12664_i0.p1_Gla	*	family 7 cellobiohydrolase	family 7 cellobiohydrolase		family 7 cellobiohydrolase:2		Arthropoda	CEL7A	CEL7A
NODE_184_length_10250_cov_393.318106_g120_i0.p1_Ecy;TRINITY_DN90_c0_g1_i26.p1_Ecy;TRINITY_DN90_c0_g1_i11.p1_Ecy;TRINITY_DN90_c0_g1_i41.p1_Ecy;TRINITY_DN90_c0_g1_i3.p1_Ecy;TRINITY_DN90_c0_g1_i15.p1_Ecy;TRINITY_DN3117_c0_g1_i4.p1_Eve;TRINITY_DN11528_c0_g1_i41.p1_Gla;TRINITY_DN13575_c0_g2_i1.p1_Gla;NODE_2_length_26169_cov_188.804364_g1_i0.p2_Gla	*	PREDICTED: uncharacterized protein LOC108679144	PREDICTED: uncharacterized protein LOC108679144		PREDICTED: uncharacterized protein LOC108679144:10		Arthropoda	*	PREDICTED: uncharacterized protein LOC108679144
NODE_184_length_9600_cov_127.691237_g128_i0.p1_Eve;TRINITY_DN67348_c0_g1_i2.p1_Eve;TRINITY_DN5808_c0_g1_i5.p1_Ecy;TRINITY_DN67348_c0_g1_i3.p1_Eve;NODE_53578_length_1119_cov_74.845794_g128_i1.p1_Eve;NODE_766_length_7515_cov_188.368470_g117_i1.p2_Ecy;NODE_181_length_10264_cov_141.341361_g117_i0.p2_Ecy;TRINITY_DN2186_c1_g1_i3.p1_Eve;NODE_28043_length_1803_cov_44.121437_g19914_i0.p1_Gla;TRINITY_DN164…	ACSS2	PREDICTED: acetyl-coenzyme A synthetase, cytoplasmic-like isoform X1	ACSS2	ACSS2:2	PREDICTED: acetyl-coenzyme A synthetase, cytoplasmic-like isoform X1:6;PREDICTED: acetyl-coenzyme A synthetase, cytoplasmic-like isoform X2:4	Rodentia;Hymenoptera	Arthropoda	ACSS2	ACSS2
NODE_18414_length_2231_cov_19.395509_g12681_i0.p1_Gla;TRINITY_DN17213_c0_g1_i1.p1_Eve	SSA1	heat shock protein 70	SSA1	SSA1:1	heat shock protein 70:2	Saccharomycetes	Arthropoda	SSA1	SSA1
NODE_18427_length_2170_cov_109.115512_g10923_i0.p1_Ecy;TRINITY_DN5822_c0_g1_i10.p1_Eve	*	Glutamine synthetase catalytic domain	Glutamine synthetase catalytic domain		Glutamine synthetase catalytic domain:1;PREDICTED: glutamine synthetase-like isoform X1:1		Arthropoda	glnA	glnA
NODE_18431_length_2166_cov_247.564950_g11593_i0.p1_Eve;NODE_18252_length_2184_cov_21.875878_g10812_i0.p2_Ecy;TRINITY_DN3016_c0_g1_i1.p1_Eve;TRINITY_DN110_c0_g1_i1.p1_Ecy;TRINITY_DN3016_c0_g1_i2.p1_Eve;TRINITY_DN3016_c0_g1_i14.p1_Eve	TUBA3C	Tubulin alpha chain	TUBA3C	TUBA3C:1;TUBA3E:1;TUBA4A:1	Tubulin alpha chain:1;RecName: Full=Tubulin alpha-1 chain; AltName: Full=Alpha-I tubulin:1;Alpha-tubulin, partial:1;tubulin alpha-1A chain-like:1;alpha-tubulin:1;PREDICTED: tubulin alpha-5 chain isoform X1:1	Rodentia;Chordata;Euarchontoglires	Arthropoda;Chordata	TUBA3C	TUBA3C
TRINITY_DN1295_c0_g1_i13.p1_Eve;NODE_18474_length_2163_cov_128.798486_g11621_i0.p1_Eve;NODE_29338_length_1579_cov_313.992810_g17767_i0.p1_Ecy;TRINITY_DN3859_c0_g1_i1.p1_Ecy;TRINITY_DN624_c0_g2_i6.p1_Gla;NODE_21719_length_2056_cov_176.591430_g15142_i0.p1_Gla	CD207	PREDICTED: uncharacterized protein LOC108681388	CD207	CD207:5;CLEC4D:1	PREDICTED: uncharacterized protein LOC108681388:6	Vertebrata;Euarchontoglires	Arthropoda	CD207	CD207
NODE_18496_length_2165_cov_26.910208_g10965_i0.p1_Ecy;TRINITY_DN20542_c0_g1_i1.p1_Ecy;TRINITY_DN5915_c0_g2_i2.p1_Eve;TRINITY_DN49038_c0_g1_i1.p1_Gla	GALK2	PREDICTED: N-acetylgalactosamine kinase-like	GALK2	GALK2:4	Galactokinase galactose-binding domain:1;PREDICTED: N-acetylgalactosamine kinase-like:3	Actinopterygii	Arthropoda	GALK2	GALK2
NODE_18583_length_2222_cov_365.768063_g12796_i0.p1_Gla;TRINITY_DN1261_c1_g1_i9.p1_Gla	*	hemocyanin subunit 1	hemocyanin subunit 1		hemocyanin subunit 1:2		Arthropoda	KLH1	KLH1
NODE_18659_length_2153_cov_59.981939_g3053_i11.p1_Ecy;NODE_28009_length_1705_cov_27.205918_g15701_i3.p1_Eve;NODE_30972_length_1515_cov_77.412005_g3053_i17.p1_Ecy;NODE_33633_length_1422_cov_90.919155_g3053_i18.p1_Ecy;TRINITY_DN1781_c0_g1_i3.p1_Ecy;NODE_24489_length_1846_cov_39.849193_g15701_i0.p1_Eve;NODE_7173_length_3577_cov_65.847506_g3053_i7.p1_Ecy;TRINITY_DN11510_c0_g1_i2.p1_Eve	*	Membrane attack complex component/perforin (MACPF) domain	Membrane attack complex component/perforin (MACPF) domain		Membrane attack complex component/perforin (MACPF) domain:3		Arthropoda	*	Membrane attack complex component/perforin (MACPF) domain
TRINITY_DN62321_c0_g1_i3.p1_Ecy;NODE_18663_length_2218_cov_158.200553_g12855_i0.p1_Gla;TRINITY_DN62321_c0_g1_i2.p1_Ecy;NODE_3243_length_4904_cov_251.936972_g1963_i0.p1_Ecy;TRINITY_DN5304_c2_g1_i1.p1_Eve	rin	RNA recognition motif domain	rin	rin:5	ras GTPase-activating protein-binding protein 1-like:1;RNA recognition motif domain:2;PREDICTED: ras GTPase-activating protein-binding protein 2-like:2	Insecta;Arthropoda	Arthropoda	rin	rin
NODE_18686_length_2148_cov_116.480229_g1062_i3.p1_Eve;NODE_9921_length_3068_cov_145.269957_g1667_i3.p1_Ecy;NODE_8614_length_3181_cov_207.854725_g1062_i2.p1_Eve;NODE_7601_length_3481_cov_261.414336_g1667_i2.p1_Ecy;NODE_5362_length_3752_cov_74.864434_g3499_i0.p1_Gla;NODE_6750_length_3683_cov_248.658228_g1667_i1.p1_Ecy;NODE_2727_length_5198_cov_177.290348_g1667_i0.p1_Ecy	*	PREDICTED: longitudinals lacking protein, isoforms H/M/V-like isoform X5	PREDICTED: longitudinals lacking protein, isoforms H/M/V-like isoform X5		PREDICTED: longitudinals lacking protein, isoforms H/M/V-like isoform X4:2;PREDICTED: longitudinals lacking protein, isoforms H/M/V-like isoform X5:3;PREDICTED: longitudinals lacking protein, isoforms H/M/V-like isoform X1:2		Arthropoda	lola	lola
NODE_18729_length_2145_cov_395.015744_g11794_i0.p1_Eve;NODE_21239_length_2004_cov_460.955499_g11794_i1.p1_Eve;TRINITY_DN32627_c0_g1_i1.p1_Ecy;TRINITY_DN30505_c0_g2_i1.p1_Gla	Tango7	eukaryotic translation initiation factor 3 subunit M-like	Tango7	Tango7:3;EIF3M:1	eukaryotic translation initiation factor 3 subunit M-like:4	Paraneoptera	Arthropoda	Tango7	Tango7
TRINITY_DN19206_c0_g1_i2.p1_Ecy;NODE_18773_length_2142_cov_234.214047_g3423_i1.p1_Eve;NODE_4644_length_3957_cov_236.700358_g3021_i0.p1_Gla;TRINITY_DN19206_c0_g1_i3.p1_Ecy;TRINITY_DN1661_c0_g1_i1.p1_Eve;TRINITY_DN10065_c0_g1_i4.p1_Gla	NOVA1	PREDICTED: RNA-binding protein Nova-1-like	NOVA1	NOVA1:2	RNA-binding protein Nova-1-like, partial:1;PREDICTED: RNA-binding protein Nova-1-like:4;K domain type 1:1	Hymenoptera	Arthropoda	NOVA1	NOVA1
TRINITY_DN1441_c0_g1_i18.p1_Eve;NODE_45902_length_1360_cov_82.790999_g5862_i1.p1_Gla;NODE_18775_length_2145_cov_80.459447_g4464_i2.p1_Ecy	*	TRIC channel	TRIC channel		PREDICTED: trimeric intracellular cation channel type B-like:1;TRIC channel:2		Arthropoda	Tmem38b	Tmem38b
NODE_18830_length_2207_cov_394.310936_g12977_i0.p1_Gla;TRINITY_DN5321_c0_g2_i1.p1_Ecy;TRINITY_DN25674_c0_g2_i3.p1_Gla;TRINITY_DN18979_c0_g1_i1.p1_Eve	eIF3-S5	PREDICTED: eukaryotic translation initiation factor 3 subunit F-1-like	eIF3-S5	eIF3-S5:3;EIF3F:1	PREDICTED: eukaryotic translation initiation factor 3 subunit F-1-like:4	Arthropoda	Arthropoda	eIF3-S5	eIF3-S5
NODE_6451_length_3615_cov_28.725182_g3856_i0.p1_Eve;NODE_18838_length_2138_cov_40.316898_g3856_i2.p1_Eve;TRINITY_DN24979_c0_g1_i2.p1_Eve	CELSR3	Cadherin-like	CELSR3	CELSR3:3	Cadherin-like:2;PREDICTED: mucin-17-like:1	Testudines	Arthropoda	CELSR3	CELSR3
TRINITY_DN1660_c0_g1_i3.p1_Eve;NODE_18880_length_2135_cov_492.601630_g11907_i0.p1_Eve	*	PREDICTED: prestalk protein-like isoform X3	PREDICTED: prestalk protein-like isoform X3		PREDICTED: prestalk protein-like isoform X3:2		Arthropoda	ecmB	ecmB
NODE_18900_length_2134_cov_60.056115_g10839_i1.p1_Eve;TRINITY_DN1839_c0_g1_i34.p1_Ecy;NODE_35182_length_1482_cov_30.644103_g10839_i2.p1_Eve;TRINITY_DN5714_c0_g1_i3.p1_Eve;NODE_17985_length_2204_cov_137.053364_g8002_i3.p1_Ecy;NODE_25058_length_1768_cov_119.987784_g8002_i4.p1_Ecy;TRINITY_DN5714_c0_g1_i19.p1_Eve;TRINITY_DN5714_c0_g1_i18.p1_Eve;TRINITY_DN5714_c0_g1_i10.p1_Eve;NODE_3718_length_4264_co…	GNPDA1	PREDICTED: glucosamine-6-phosphate isomerase 2-like isoform X1	GNPDA1	GNPDA1:1	PREDICTED: glucosamine-6-phosphate isomerase 2-like isoform X2:4;PREDICTED: glucosamine-6-phosphate isomerase 2-like isoform X1:8	Diptera	Arthropoda	GNPDA1	GNPDA1
NODE_18910_length_2133_cov_28875.244722_g8711_i1.p1_Eve;NODE_14118_length_2493_cov_9339.397300_g8711_i0.p1_Eve	*	VWFC domain	VWFC domain		VWFC domain:1		Arthropoda	*	VWFC domain
TRINITY_DN3017_c0_g2_i2.p1_Ecy;NODE_18923_length_2134_cov_3686.458993_g1331_i2.p1_Ecy	Cht5	chitinase 1	Cht5	Cht5:2	chitinase 1:2	Arthropoda	Arthropoda	Cht5	Cht5
NODE_18949_length_2131_cov_673.973583_g11950_i0.p1_Eve;TRINITY_DN6280_c0_g1_i1.p1_Eve;NODE_24026_length_1866_cov_436.409466_g11950_i1.p1_Eve;TRINITY_DN11627_c0_g2_i5.p1_Ecy;NODE_22133_length_1928_cov_473.065460_g4772_i11.p1_Ecy;NODE_61363_length_1123_cov_42.448790_g20733_i2.p1_Gla;NODE_29112_length_1767_cov_69.706636_g20733_i0.p1_Gla;NODE_26238_length_1870_cov_18.613399_g18536_i0.p1_Gla	GBA	PREDICTED: putative glucosylceramidase 3	GBA	GBA:2	PREDICTED: putative glucosylceramidase 3:4;PREDICTED: glucosylceramidase-like:2	Metazoa;Hymenoptera	Arthropoda	GBA	GBA
TRINITY_DN4861_c0_g1_i4.p1_Ecy;NODE_190_length_10157_cov_2117.787594_g126_i0.p1_Ecy;TRINITY_DN2013_c0_g1_i16.p1_Gla;TRINITY_DN2013_c0_g1_i19.p1_Gla;TRINITY_DN349_c0_g1_i6.p1_Eve;NODE_7821_length_3246_cov_923.415389_g86_i6.p1_Gla;NODE_10156_length_2938_cov_1368.959848_g130_i2.p1_Eve;TRINITY_DN349_c0_g1_i20.p1_Eve;NODE_3563_length_4762_cov_809.099088_g126_i4.p1_Ecy;TRINITY_DN23768_c0_g1_i6.p1_Gla;N…	ATP1A1	Na+/K+-ATPase alpha-subunit	ATP1A1	ATP1A1:3	sodium/potassium-transporting ATPase subunit alpha-like isoform X1:2;P-type ATPase:4;Na+/K+_ATPase:2;Na+/K+ ATPase alpha subunit:1;Na+/K+-ATPase alpha-subunit:5;non-gastric H+,K+-ATPase alpha subunit:1;PREDICTED: sodium/potassium-transporting ATPase subunit alpha-like isoform X2:2	Bilateria;Nematocera	Platyhelminthes;Arthropoda;Rotifera	ATP1A1	ATP1A1
NODE_19036_length_2125_cov_40.032274_g12013_i0.p1_Eve;NODE_25496_length_1748_cov_19.668629_g15306_i0.p1_Ecy;TRINITY_DN5834_c0_g1_i2.p1_Ecy;TRINITY_DN101012_c0_g1_i12.p1_Eve	DAK	PREDICTED: triokinase/FMN cyclase-like	DAK	DAK:4	PREDICTED: triokinase/FMN cyclase-like:4	Chordata	Arthropoda	DAK	DAK
NODE_20654_length_2018_cov_21.078720_g12299_i0.p1_Ecy;NODE_19126_length_2121_cov_23.828668_g12081_i0.p1_Eve;TRINITY_DN59890_c0_g1_i1.p1_Gla;NODE_18910_length_2204_cov_16.247332_g13034_i0.p1_Gla	Aats-tyr	PREDICTED: tyrosine--tRNA ligase, cytoplasmic-like	Aats-tyr	Aats-tyr:3;YARS:1	PREDICTED: tyrosine--tRNA ligase, cytoplasmic-like:4	Bilateria;Paraneoptera;Arthropoda	Arthropoda	Aats-tyr	Aats-tyr
TRINITY_DN3409_c0_g1_i2.p1_Eve;TRINITY_DN3409_c0_g1_i6.p1_Eve;NODE_19156_length_2119_cov_338.464734_g12099_i0.p1_Eve;NODE_25967_length_1724_cov_409.214925_g11675_i1.p1_Ecy;NODE_19663_length_2084_cov_327.145946_g11675_i0.p1_Ecy;TRINITY_DN79922_c0_g1_i9.p1_Gla;NODE_21478_length_2068_cov_226.980188_g14952_i0.p1_Gla;TRINITY_DN79922_c0_g1_i2.p1_Gla;NODE_66692_length_1057_cov_237.257937_g14952_i2.p1_Gla	*	PREDICTED: probable serine--tRNA ligase, cytoplasmic	PREDICTED: probable serine--tRNA ligase, cytoplasmic		PREDICTED: probable serine--tRNA ligase, cytoplasmic:8;probable serine--tRNA ligase, cytoplasmic isoform X1:1		Arthropoda	sars1	sars1
TRINITY_DN6111_c0_g1_i4.p1_Eve;TRINITY_DN15197_c0_g1_i5.p1_Ecy;NODE_19175_length_2117_cov_706.714217_g11375_i0.p1_Ecy;NODE_66498_length_1059_cov_703.687129_g14121_i2.p1_Gla;TRINITY_DN2390_c0_g2_i1.p1_Gla	*	PREDICTED: mucin-22-like isoform X3	PREDICTED: mucin-22-like isoform X3		PREDICTED: mucin-22-like isoform X3:5		Arthropoda	MUC22	MUC22
NODE_19225_length_2114_cov_2414.142857_g12143_i0.p1_Eve;TRINITY_DN7788_c1_g1_i5.p1_Ecy;TRINITY_DN652_c0_g1_i1.p1_Gla;NODE_12644_length_2652_cov_915.610065_g8518_i0.p1_Gla;TRINITY_DN24721_c0_g1_i1.p1_Eve;NODE_41884_length_1323_cov_14.054945_g28464_i0.p1_Eve	AHCY	Adenosylhomocysteinase	AHCY	Ahcy13:1;AHCY:2	Adenosylhomocysteinase:2;PREDICTED: adenosylhomocysteinase-like isoform X1:2;PREDICTED: adenosylhomocysteinase A-like:1;adenosylhomocysteinase A:1	Bilateria;Insecta	Arthropoda;Mollusca	AHCY	AHCY
TRINITY_DN3769_c0_g1_i2.p1_Eve;NODE_19319_length_2108_cov_362.820301_g12206_i0.p1_Eve;NODE_19246_length_2112_cov_372.591857_g11421_i0.p1_Ecy;TRINITY_DN10266_c0_g1_i15.p1_Gla;NODE_60958_length_1128_cov_250.817424_g10991_i1.p1_Gla	ESD	PREDICTED: S-formylglutathione hydrolase-like	ESD	ESD:4	PREDICTED: S-formylglutathione hydrolase-like:4;S-formylglutathione hydrolase, partial:1	Chordata	Arthropoda	ESD	ESD
TRINITY_DN6004_c0_g1_i1.p1_Eve;NODE_19259_length_2112_cov_37.367911_g12168_i0.p1_Eve;NODE_11273_length_2865_cov_119.759588_g6244_i1.p1_Ecy;NODE_10619_length_2958_cov_124.227913_g6244_i0.p1_Ecy;TRINITY_DN3331_c0_g1_i11.p1_Ecy;TRINITY_DN12199_c0_g1_i2.p1_Gla;NODE_13539_length_2575_cov_39.137767_g9146_i0.p1_Gla	*	Protein of unknown function DUF885	Protein of unknown function DUF885		Protein of unknown function DUF885:4		Arthropoda	*	Protein of unknown function DUF885
TRINITY_DN2597_c0_g1_i1.p1_Eve;NODE_19323_length_2108_cov_200.924721_g12209_i0.p1_Eve;TRINITY_DN47656_c0_g1_i1.p1_Gla;TRINITY_DN14566_c0_g1_i1.p1_Ecy	ZPR1	PREDICTED: zinc finger protein ZPR1-like	ZPR1	ZPR1:4	PREDICTED: zinc finger protein ZPR1-like:3;Zinc finger ZPR1-type:1	Rodentia	Arthropoda	ZPR1	ZPR1
NODE_1933_length_5628_cov_251.105037_g1164_i0.p1_Eve;TRINITY_DN365_c0_g1_i32.p1_Ecy;NODE_2816_length_5141_cov_186.519442_g1722_i0.p1_Ecy;TRINITY_DN365_c0_g1_i1.p2_Ecy;TRINITY_DN4743_c0_g1_i12.p1_Gla;NODE_8318_length_3168_cov_144.997114_g5504_i0.p1_Gla	*	hypothetical protein FHG87_008695	hypothetical protein FHG87_008695		hypothetical protein FHG87_008695:3;PREDICTED: uncharacterized protein LOC108679689 isoform X5:2;PREDICTED: uncharacterized protein LOC108679689 isoform X4:1		Arthropoda	*	hypothetical protein FHG87_008695
NODE_19334_length_2105_cov_859.685798_g6745_i2.p1_Ecy;TRINITY_DN661_c1_g1_i14.p1_Eve;TRINITY_DN661_c1_g1_i13.p1_Eve;NODE_20508_length_2041_cov_563.161647_g2779_i6.p1_Eve;TRINITY_DN7034_c0_g1_i8.p1_Ecy;TRINITY_DN7034_c0_g1_i10.p1_Ecy;TRINITY_DN7034_c0_g1_i2.p1_Ecy;NODE_20615_length_2035_cov_563.680765_g2779_i9.p1_Eve;NODE_19338_length_2105_cov_844.700875_g6745_i6.p1_Ecy;NODE_19335_length_2105_cov_…	*	PREDICTED: alpha-tocopherol transfer protein-like isoform X4	PREDICTED: alpha-tocopherol transfer protein-like isoform X4		PREDICTED: alpha-tocopherol transfer protein-like isoform X2:3;PREDICTED: alpha-tocopherol transfer protein-like isoform X5:7;PREDICTED: alpha-tocopherol transfer protein-like isoform X1:3;PREDICTED: alpha-tocopherol transfer protein-like isoform X4:9;PREDICTED: alpha-tocopherol transfer protein-like isoform X3:3		Arthropoda	TTPA	TTPA
NODE_1944_length_5232_cov_28.357901_g1272_i0.p1_Gla;TRINITY_DN3696_c0_g2_i2.p1_Eve	Vg	PREDICTED: uncharacterized protein LOC108680968	Vg	Vg:1	PREDICTED: uncharacterized protein LOC108680968:2	Arthropoda	Arthropoda	Vg	Vg
NODE_195_length_10112_cov_76.089933_g130_i0.p1_Ecy;TRINITY_DN17572_c0_g1_i1.p1_Eve;NODE_3611_length_4566_cov_44.466460_g2159_i0.p1_Eve	*	PREDICTED: serine/threonine-protein kinase Tao-like isoform X3	PREDICTED: serine/threonine-protein kinase Tao-like isoform X3		PREDICTED: serine/threonine-protein kinase Tao-like isoform X3:1;PREDICTED: serine/threonine-protein kinase Tao-like isoform X4:1;PREDICTED: serine/threonine-protein kinase Tao-like isoform X1:1		Arthropoda	Tao	Tao
NODE_1954_length_5613_cov_136.498203_g1179_i0.p1_Eve;NODE_1553_length_6196_cov_279.017244_g964_i0.p1_Ecy;TRINITY_DN27026_c0_g1_i7.p1_Gla;NODE_11905_length_2727_cov_86.312173_g7994_i0.p1_Gla	Tps1	PREDICTED: alpha,alpha-trehalose-phosphate synthase [UDP-forming]-like	Tps1	Tps1:4	PREDICTED: alpha,alpha-trehalose-phosphate synthase [UDP-forming]-like:4	Paraneoptera	Arthropoda	Tps1	Tps1
NODE_19550_length_2097_cov_56.332031_g3320_i2.p1_Eve;TRINITY_DN4944_c3_g2_i1.p1_Eve;TRINITY_DN327_c5_g1_i1.p1_Ecy;TRINITY_DN1542_c1_g1_i8.p1_Gla	CTH	PREDICTED: cystathionine gamma-lyase-like	CTH	CTH:1	PREDICTED: cystathionine gamma-lyase-like:4	Arthropoda	Arthropoda	CTH	CTH
NODE_19578_length_2090_cov_207.683978_g11623_i0.p1_Ecy;TRINITY_DN386_c0_g1_i4.p1_Ecy;NODE_19143_length_2190_cov_87.489024_g12368_i1.p1_Gla	CLIPD6	PREDICTED: proclotting enzyme-like isoform X2	CLIPD6	CLIPD6:3	PREDICTED: proclotting enzyme-like isoform X2:2;PREDICTED: proclotting enzyme-like isoform X1:1	Arthropoda	Arthropoda	CLIPD6	CLIPD6
NODE_21686_length_1981_cov_59074.948240_g4696_i6.p1_Eve;NODE_25689_length_1795_cov_65327.561283_g4696_i7.p1_Eve;NODE_19628_length_2092_cov_55863.469897_g4696_i2.p1_Eve;TRINITY_DN111_c0_g2_i4.p1_Eve	Argk	ATP:guanido phosphotransferase N-terminal	Argk	Argk:4	ATP:guanido phosphotransferase N-terminal:3;PREDICTED: arginine kinase:1	Hymenoptera	Arthropoda	Argk	Argk
NODE_19774_length_2082_cov_93.784555_g12513_i0.p1_Eve;TRINITY_DN5617_c0_g3_i3.p1_Eve;TRINITY_DN3933_c1_g1_i5.p1_Ecy	CRYZ	PREDICTED: quinone oxidoreductase-like	CRYZ	CRYZ:1	Alcohol dehydrogenase C-terminal:1;PREDICTED: quinone oxidoreductase-like:2	Arthropoda	Arthropoda	CRYZ	CRYZ
NODE_2_length_18836_cov_422.593336_g1_i0.p1_Eve;TRINITY_DN7008_c0_g1_i6.p1_Eve;TRINITY_DN1851_c0_g1_i14.p1_Ecy;NODE_11_length_19618_cov_426.875722_g6_i0.p1_Ecy;TRINITY_DN3003_c0_g1_i6.p1_Gla;NODE_2_length_26169_cov_188.804364_g1_i0.p1_Gla	*	Spectrin repeat	Spectrin repeat		Spectrin repeat:3		Arthropoda	SYNE1	SYNE1
NODE_20091_length_2064_cov_1115.458561_g12725_i0.p1_Eve;TRINITY_DN4189_c0_g1_i11.p1_Gla	SOD2	PREDICTED: superoxide dismutase [Mn], mitochondrial-like	SOD2	SOD2:2	PREDICTED: superoxide dismutase [Mn], mitochondrial-like:2	Metazoa	Arthropoda	SOD2	SOD2
TRINITY_DN18681_c0_g1_i2.p1_Eve;NODE_20232_length_2057_cov_107.225598_g12813_i0.p1_Eve;TRINITY_DN1755_c0_g1_i6.p1_Ecy;NODE_10084_length_3039_cov_178.499666_g5928_i0.p1_Ecy;TRINITY_DN18681_c0_g1_i5.p1_Eve;TRINITY_DN743_c0_g1_i7.p1_Gla;NODE_12985_length_2621_cov_38.769829_g8749_i0.p1_Gla;NODE_59432_length_1148_cov_80.553230_g8749_i3.p1_Gla;NODE_21195_length_2083_cov_88.945428_g8749_i2.p1_Gla;TRINIT…	KIAA1161	Glycoside hydrolase family 31	KIAA1161	KIAA1161:1	Glycoside hydrolase family 31:4;putative family 31 glucosidase KIAA1161:1	Insecta	N/A;Arthropoda	KIAA1161	KIAA1161
NODE_25216_length_1761_cov_588.771028_g12033_i2.p1_Ecy;NODE_20239_length_2044_cov_1493.372431_g12033_i0.p1_Ecy;TRINITY_DN232_c0_g1_i5.p1_Gla;NODE_31480_length_1693_cov_1279.996350_g21353_i1.p1_Gla;NODE_29927_length_1741_cov_2342.995272_g21353_i0.p1_Gla	*	PREDICTED: endoglucanase E-4-like	PREDICTED: endoglucanase E-4-like		PREDICTED: endoglucanase E-4-like:4;PREDICTED: endoglucanase A-like:1		Arthropoda	celD	celD
NODE_20248_length_2056_cov_118.722471_g12825_i0.p1_Eve;TRINITY_DN2259_c0_g1_i9.p1_Eve;TRINITY_DN2259_c0_g1_i3.p1_Eve;TRINITY_DN7358_c0_g1_i1.p1_Ecy;NODE_26442_length_1703_cov_135.186820_g15872_i0.p1_Ecy	PPIE	PREDICTED: uncharacterized protein LOC108673908, partial	PPIE	PPIE:2;TRPT1:2	PREDICTED: uncharacterized protein LOC108673908, partial:5	Bilateria;Opisthokonta	Arthropoda	PPIE	PPIE
NODE_20249_length_2043_cov_1262.068205_g12042_i0.p1_Ecy;TRINITY_DN26321_c0_g1_i10.p1_Ecy;NODE_20809_length_2007_cov_1395.651175_g12042_i1.p1_Ecy	UTP18	PREDICTED: uncharacterized protein LOC108676591	UTP18	UTP18:2	PREDICTED: uncharacterized protein LOC108676591:3	Eukaryota	Arthropoda	UTP18	UTP18
NODE_20252_length_2043_cov_229.946841_g7613_i2.p1_Ecy;TRINITY_DN24173_c0_g1_i13.p1_Eve;TRINITY_DN149_c1_g1_i1.p1_Gla	*	PREDICTED: dnaJ homolog subfamily B member 11-like	PREDICTED: dnaJ homolog subfamily B member 11-like		DnaJ domain:1;PREDICTED: dnaJ homolog subfamily B member 11-like:2		Arthropoda	DNAJB11	DNAJB11
NODE_20305_length_2053_cov_188.924651_g12859_i0.p1_Eve;NODE_15988_length_2357_cov_316.052860_g9429_i0.p1_Ecy;NODE_1842_length_5311_cov_161.120106_g1198_i0.p1_Gla;TRINITY_DN2469_c0_g1_i4.p1_Gla	EML2	HELP protein, partial	EML2	EML2:4	HELP protein, partial:3;PREDICTED: echinoderm microtubule-associated protein-like 2 isoform X2:1	Actinopterygii	Arthropoda	EML2	EML2
TRINITY_DN9188_c0_g1_i7.p1_Gla;TRINITY_DN9188_c0_g1_i1.p1_Gla;NODE_20334_length_2126_cov_74.078960_g14080_i0.p1_Gla;TRINITY_DN116225_c0_g1_i1.p1_Ecy	ATP5A1	ATP synthase subunit alpha, mitochondrial	ATP5A1	ATP5A1:4	ATP synthase subunit alpha, mitochondrial:2;ATP synthase subunit mitochondrial:2	Metazoa;Actinopterygii	Arthropoda;Rotifera;Chordata	ATP5A1	ATP5A1
TRINITY_DN126882_c0_g1_i5.p1_Gla;NODE_20412_length_2122_cov_2887.620839_g14135_i0.p1_Gla;TRINITY_DN558287_c0_g1_i1.p1_Eve;NODE_102793_length_690_cov_5.494540_g81102_i0.p1_Eve	Atp5a1	PREDICTED: ATP synthase subunit alpha, mitochondrial-like	Atp5a1	Atp5a1:2;ATP5A1:2	PREDICTED: ATP synthase subunit alpha, mitochondrial-like:2	Bilateria;Lepidoptera	Arthropoda	Atp5a1	Atp5a1
NODE_2043_length_5551_cov_137.689931_g1227_i0.p1_Eve	*	Blo t Mag29 allergen	Blo t Mag29 allergen		Blo t Mag29 allergen:1		Arthropoda	*	Blo t Mag29 allergen
TRINITY_DN23981_c0_g1_i2.p1_Ecy;NODE_20533_length_2116_cov_1023.398162_g14230_i0.p1_Gla;TRINITY_DN23981_c0_g1_i1.p1_Ecy;NODE_21715_length_2056_cov_1189.287494_g14230_i1.p1_Gla;NODE_54611_length_1104_cov_7.919431_g38585_i0.p1_Eve;TRINITY_DN162503_c0_g1_i1.p1_Eve	NAP1L1	PREDICTED: nucleosome assembly protein 1-like 1 isoform X1	NAP1L1	NAP1L1:4	PREDICTED: nucleosome assembly protein 1-like 1 isoform X1:4	Bilateria;Arthropoda;Chordata	Arthropoda	NAP1L1	NAP1L1
TRINITY_DN606_c0_g1_i18.p1_Eve;NODE_20596_length_2036_cov_524.486160_g13049_i0.p1_Eve;TRINITY_DN818_c0_g1_i5.p1_Ecy;TRINITY_DN818_c0_g1_i13.p1_Ecy;TRINITY_DN606_c0_g1_i19.p1_Eve;NODE_33217_length_1435_cov_136.973304_g19074_i3.p1_Ecy;TRINITY_DN606_c0_g1_i2.p1_Eve;TRINITY_DN606_c0_g1_i7.p1_Eve;NODE_31350_length_1501_cov_152.780303_g19074_i0.p1_Ecy;NODE_39707_length_1246_cov_186.320802_g24866_i0.p1_…	CLIPA1	PREDICTED: plasminogen-like	CLIPA1	CLIPA1:2	PREDICTED: plasminogen-like:6;Serine proteases trypsin domain:5	Diptera	Arthropoda	CLIPA1	CLIPA1
TRINITY_DN29692_c0_g1_i2.p1_Eve;NODE_20611_length_2035_cov_1444.024673_g13059_i0.p1_Eve	*	PREDICTED: protein lethal(2)essential for life-like	PREDICTED: protein lethal(2)essential for life-like		PREDICTED: protein lethal(2)essential for life-like:1;Alpha crystallin/Hsp20 domain:1		Arthropoda	l(2)efl	l(2)efl
TRINITY_DN3745_c1_g1_i2.p1_Gla;NODE_20677_length_2110_cov_76.793304_g14333_i0.p2_Gla;NODE_4843_length_4233_cov_190.860660_g2844_i0.p1_Ecy;TRINITY_DN3646_c0_g1_i7.p1_Eve	TPX3	PREDICTED: peroxiredoxin-2-like	TPX3	TPX3:4	PREDICTED: peroxiredoxin-2-like:2;Alkyl hydroperoxide reductase subunit C/ Thiol specific antioxidant:2	Nematocera	Arthropoda	TPX3	TPX3
NODE_20739_length_2011_cov_3956.338940_g12354_i0.p1_Ecy	*	hemocyanin subunit 1	hemocyanin subunit 1		hemocyanin subunit 1:1		Arthropoda	KLH1	KLH1
NODE_37176_length_1313_cov_91.846519_g2200_i9.p1_Ecy;TRINITY_DN7411_c0_g1_i5.p1_Eve;NODE_36721_length_1327_cov_98.726135_g2200_i8.p1_Ecy;NODE_3677_length_4701_cov_153.973560_g2200_i0.p1_Ecy;NODE_4472_length_4219_cov_215.258993_g1245_i3.p1_Eve;TRINITY_DN7411_c0_g1_i7.p1_Eve;NODE_4827_length_4238_cov_45.123657_g2200_i3.p1_Ecy;TRINITY_DN4499_c0_g1_i5.p1_Ecy;NODE_2074_length_5526_cov_120.783641_g1245…	NDRG3	Protein NDRG3	NDRG3	NDRG3:1	Protein NDRG3:7;protein NDRG3-like:7	Insecta	Arthropoda	NDRG3	NDRG3
TRINITY_DN63152_c0_g1_i1.p1_Eve;NODE_20801_length_2027_cov_14.542467_g13183_i0.p1_Eve;TRINITY_DN60698_c0_g1_i2.p1_Ecy;NODE_32410_length_1667_cov_12.325093_g23229_i0.p1_Gla	PGM2	PREDICTED: phosphoglucomutase-2-like	PGM2	PGM2:1	PREDICTED: phosphoglucomutase-2-like:3;Alpha-D-phosphohexomutase alpha/beta/alpha domain I:1	Arthropoda	Arthropoda	PGM2	PGM2
TRINITY_DN35260_c0_g1_i5.p1_Ecy;NODE_20894_length_2002_cov_53.038914_g12463_i0.p1_Ecy;TRINITY_DN44166_c0_g1_i2.p1_Eve;TRINITY_DN123733_c0_g1_i4.p1_Gla;NODE_50847_length_1275_cov_9.287113_g37946_i0.p1_Gla;TRINITY_DN35260_c0_g1_i1.p1_Ecy;TRINITY_DN44166_c0_g1_i1.p1_Eve;TRINITY_DN53235_c0_g1_i1.p1_Gla	PHKG1	Phosphorylase b kinase gamma catalytic chain, skeletal muscle/heart isoform	PHKG1	PHKG1:2;MAPKAPK3:1	Phosphorylase b kinase gamma catalytic chain, skeletal muscle/heart isoform:4;Protein kinase domain:2;PREDICTED: LOW QUALITY PROTEIN: phosphorylase b kinase gamma catalytic chain, liver/testis isoform-like:1	Bilateria;Insecta	N/A;Arthropoda	PHKG1	PHKG1
TRINITY_DN4168_c0_g1_i10.p1_Ecy;NODE_20928_length_2020_cov_54.446474_g3760_i1.p1_Eve	GMPR2	PREDICTED: GMP reductase 2-like	GMPR2	GMPR2:2	PREDICTED: GMP reductase 2-like:2	Primates	Arthropoda	GMPR2	GMPR2
TRINITY_DN35636_c0_g1_i3.p1_Gla;NODE_20946_length_2097_cov_16.323730_g14541_i0.p1_Gla	NAMPT	nicotinamide phosphoribosyltransferase-like	NAMPT	NAMPT:2	nicotinamide phosphoribosyltransferase-like:2	Bilateria	Arthropoda	NAMPT	NAMPT
NODE_20951_length_1999_cov_34.376410_g12501_i0.p1_Ecy;TRINITY_DN89769_c0_g2_i1.p1_Gla;TRINITY_DN209592_c0_g2_i3.p1_Eve	*	PREDICTED: nuclear protein localization protein 4 homolog	PREDICTED: nuclear protein localization protein 4 homolog		Nuclear pore localization protein NPL4 C-terminal:1;PREDICTED: nuclear protein localization protein 4 homolog:2		Arthropoda	Nploc4	Nploc4
TRINITY_DN4844_c0_g1_i1.p1_Eve;NODE_20997_length_2016_cov_1587.729029_g13318_i0.p1_Eve;NODE_21912_length_2047_cov_2240.436436_g12315_i1.p1_Gla;TRINITY_DN3254_c0_g2_i1.p1_Ecy;TRINITY_DN742_c0_g1_i6.p1_Gla;NODE_17943_length_2260_cov_367.708277_g12315_i0.p1_Gla	*	Peptidase M28, partial	Peptidase M28, partial		Peptidase M28, partial:1		Arthropoda	*	Peptidase M28, partial
NODE_21007_length_2016_cov_18.414845_g13322_i0.p1_Eve	*	hypothetical protein HELRODRAFT_104681	hypothetical protein HELRODRAFT_104681		hypothetical protein HELRODRAFT_104681:1		Annelida	Pdi	Pdi
TRINITY_DN15546_c0_g1_i26.p1_Eve;NODE_21018_length_2015_cov_262.531536_g9317_i1.p1_Eve;NODE_15036_length_2415_cov_216.661454_g9317_i0.p1_Eve;TRINITY_DN9168_c0_g1_i15.p1_Ecy;NODE_18636_length_2154_cov_418.550119_g11052_i0.p1_Ecy;NODE_55479_length_1203_cov_554.770364_g6422_i10.p1_Gla;NODE_58234_length_1164_cov_589.907623_g6422_i11.p1_Gla;TRINITY_DN425_c8_g1_i6.p1_Gla;NODE_40594_length_1464_cov_600.…	*	NADP-dependent oxidoreductase domain	NADP-dependent oxidoreductase domain		alcohol dehydrogenase [NADP(+)]-like:3;NADP-dependent oxidoreductase domain:6		Arthropoda	Akr1a1	Akr1a1
NODE_2113_length_5489_cov_115.897610_g1266_i0.p1_Eve;TRINITY_DN253575_c0_g1_i4.p1_Eve;TRINITY_DN7805_c0_g1_i4.p1_Gla;NODE_2004_length_5174_cov_80.654049_g1315_i0.p1_Gla	*	PREDICTED: leucine-rich PPR motif-containing protein, mitochondrial-like	PREDICTED: leucine-rich PPR motif-containing protein, mitochondrial-like		PREDICTED: leucine-rich PPR motif-containing protein, mitochondrial-like:4		Arthropoda	LRPPRC	LRPPRC
NODE_2116_length_5487_cov_331.922030_g1269_i0.p1_Eve;TRINITY_DN3002_c1_g1_i1.p1_Gla	*	maltase-glucoamylase, intestinal-like	maltase-glucoamylase, intestinal-like		maltase-glucoamylase, intestinal-like:1;PREDICTED: sucrase-isomaltase, intestinal-like isoform X1:1		Arthropoda	MGAM	MGAM
NODE_21168_length_2007_cov_1076.120020_g13423_i0.p1_Eve;TRINITY_DN333_c0_g1_i4.p1_Eve;NODE_37539_length_1302_cov_941.314445_g4657_i1.p1_Ecy;TRINITY_DN5533_c0_g1_i5.p1_Ecy;NODE_34367_length_1612_cov_1646.646193_g24723_i0.p1_Gla;TRINITY_DN38438_c0_g1_i4.p1_Gla;NODE_31258_length_1700_cov_1904.259237_g22366_i0.p1_Gla	*	PREDICTED: uncharacterized protein LOC108682930	PREDICTED: uncharacterized protein LOC108682930		PREDICTED: uncharacterized protein LOC108679295:2;PREDICTED: uncharacterized protein LOC108682930:5		Arthropoda	*	PREDICTED: uncharacterized protein LOC108682930
TRINITY_DN47008_c0_g2_i4.p1_Eve;NODE_21218_length_2005_cov_161.633947_g13459_i0.p1_Eve;TRINITY_DN12978_c0_g1_i1.p1_Gla;NODE_22879_length_2003_cov_331.167861_g16030_i0.p1_Gla	ATIC	PREDICTED: bifunctional purine biosynthesis protein PURH-like	ATIC	ATIC:4	PREDICTED: bifunctional purine biosynthesis protein PURH-like:4	Chordata	Arthropoda	ATIC	ATIC
NODE_28052_length_1630_cov_51.707780_g340_i2.p1_Ecy;NODE_21258_length_2003_cov_170.508188_g330_i2.p1_Eve;TRINITY_DN2786_c0_g1_i5.p1_Ecy;TRINITY_DN255_c1_g1_i9.p1_Eve;NODE_5271_length_3774_cov_98.523490_g2310_i3.p1_Gla	IVNS1ABP	Kelch repeat type 1	IVNS1ABP	IVNS1ABP:1	Kelch repeat type 1:3;PREDICTED: influenza virus NS1A-binding protein homolog A-like:2	Insecta	Arthropoda	IVNS1ABP	IVNS1ABP
NODE_21300_length_2078_cov_25.893544_g14812_i0.p1_Gla	DDX41	probable ATP-dependent RNA helicase DDX41	DDX41	DDX41:1	probable ATP-dependent RNA helicase DDX41:1	Bilateria	Mollusca	DDX41	DDX41
TRINITY_DN8156_c2_g1_i1.p1_Ecy;TRINITY_DN16346_c1_g1_i2.p1_Gla;NODE_545_length_7344_cov_91.366964_g359_i0.p1_Gla;NODE_2131_length_5477_cov_198.951548_g577_i3.p1_Eve;TRINITY_DN205365_c0_g1_i4.p1_Eve;TRINITY_DN205365_c0_g1_i6.p1_Eve	PRPS2	PREDICTED: ribose-phosphate pyrophosphokinase 2 isoform X1	PRPS2	PRPS2:1	PREDICTED: ribose-phosphate pyrophosphokinase 2 isoform X2:2;PREDICTED: ribose-phosphate pyrophosphokinase 2 isoform X1:3;Ribose-phosphate diphosphokinase:1	Arthropoda	Arthropoda	PRPS2	PRPS2
TRINITY_DN19964_c0_g1_i33.p1_Eve;NODE_7800_length_3249_cov_28.695000_g1395_i1.p1_Gla;NODE_4987_length_4046_cov_44.871654_g1575_i1.p1_Eve;NODE_2139_length_5063_cov_34.965297_g1395_i0.p1_Gla;NODE_2648_length_5109_cov_43.798221_g1575_i0.p1_Eve;NODE_10531_length_2974_cov_73.797607_g6195_i0.p1_Ecy	*	PREDICTED: poly(rC)-binding protein 3-like isoform X2	PREDICTED: poly(rC)-binding protein 3-like isoform X2		PREDICTED: poly(rC)-binding protein 3-like isoform X2:4;PREDICTED: poly(rC)-binding protein 4-like isoform X1:2		Arthropoda	*	PREDICTED: poly(rC)-binding protein 3-like isoform X2
TRINITY_DN3346_c0_g1_i1.p1_Ecy;TRINITY_DN2212_c0_g1_i5.p1_Eve;NODE_21405_length_1971_cov_437.752341_g12768_i0.p1_Ecy;NODE_3685_length_4278_cov_140.052022_g2378_i0.p1_Gla	TBCB	PREDICTED: tubulin-folding cofactor B-like	TBCB	TBCB:4	PREDICTED: tubulin-folding cofactor B-like:3;CAP Gly-rich domain:1	Afrotheria	Arthropoda	TBCB	TBCB
TRINITY_DN9947_c0_g1_i1.p1_Eve;NODE_21437_length_1994_cov_193.468380_g13605_i0.p1_Eve	*	PREDICTED: oplophorus-luciferin 2-monooxygenase non-catalytic subunit-like	PREDICTED: oplophorus-luciferin 2-monooxygenase non-catalytic subunit-like		PREDICTED: oplophorus-luciferin 2-monooxygenase non-catalytic subunit-like:2		Arthropoda	*	PREDICTED: oplophorus-luciferin 2-monooxygenase non-catalytic subunit-like
TRINITY_DN26957_c0_g1_i2.p1_Gla;TRINITY_DN25996_c0_g2_i2.p1_Ecy;NODE_21439_length_2070_cov_269.696685_g14921_i0.p1_Gla;TRINITY_DN8344_c0_g1_i2.p1_Eve	Fdh	PREDICTED: alcohol dehydrogenase class-3-like isoform X4	Fdh	Fdh:4	PREDICTED: alcohol dehydrogenase class-3-like isoform X4:3;Alcohol dehydrogenase class III:1	Insecta	Arthropoda	Fdh	Fdh
NODE_21472_length_1992_cov_57.992280_g13630_i0.p1_Eve;TRINITY_DN17966_c0_g2_i1.p1_Eve;TRINITY_DN3575_c0_g1_i1.p1_Ecy;TRINITY_DN36215_c0_g1_i11.p1_Gla;NODE_12063_length_2707_cov_23.141460_g8110_i0.p1_Gla	ALDH8A1	PREDICTED: aldehyde dehydrogenase family 8 member A1-like	ALDH8A1	ALDH8A1:5	Aldehyde dehydrogenase domain:2;PREDICTED: aldehyde dehydrogenase family 8 member A1-like:3	Afrotheria;Mammalia	Arthropoda	ALDH8A1	ALDH8A1
TRINITY_DN3017_c0_g2_i1.p1_Ecy;NODE_2149_length_5615_cov_1603.407115_g1331_i0.p1_Ecy;NODE_21392_length_2072_cov_293.224419_g7495_i3.p1_Gla;TRINITY_DN949_c0_g1_i11.p1_Gla;NODE_15758_length_2403_cov_355.734070_g7495_i2.p1_Gla;NODE_11204_length_2801_cov_623.429506_g7495_i0.p1_Gla	Cht5	chitinase	Cht5	Cht5:6	chitinase:3;chitinase 1:3	Arthropoda	Arthropoda	Cht5	Cht5
NODE_215_length_9949_cov_273.880404_g145_i0.p1_Ecy;TRINITY_DN1864_c0_g1_i2.p1_Ecy;TRINITY_DN2615_c0_g3_i1.p1_Eve;NODE_348_length_8937_cov_293.295792_g145_i1.p1_Ecy;TRINITY_DN29581_c0_g1_i12.p1_Gla;TRINITY_DN29581_c0_g1_i16.p1_Gla;TRINITY_DN1864_c0_g1_i19.p1_Ecy;NODE_1759_length_5379_cov_413.648030_g1148_i0.p1_Gla	EIF4G2	PREDICTED: eukaryotic translation initiation factor 4 gamma 2-like	EIF4G2	EIF4G2:2	PREDICTED: eukaryotic translation initiation factor 4 gamma 2-like:7;eukaryotic translation initiation factor 4 gamma 2-like isoform X2:1	Bilateria;Arthropoda	Arthropoda	EIF4G2	EIF4G2
NODE_21549_length_1987_cov_414.223426_g13684_i0.p1_Eve;TRINITY_DN8636_c0_g1_i5.p1_Eve;NODE_21664_length_1956_cov_293.510750_g12937_i0.p1_Ecy;TRINITY_DN31306_c0_g3_i2.p1_Ecy;TRINITY_DN5836_c0_g1_i1.p1_Gla	ECH1	PREDICTED: delta(3,5)-Delta(2,4)-dienoyl-CoA isomerase, mitochondrial-like	ECH1	ECH1:5	Crotonase superfamily:2;PREDICTED: delta(3,5)-Delta(2,4)-dienoyl-CoA isomerase, mitochondrial-like:3	Rodentia;Testudines	Arthropoda	ECH1	ECH1
NODE_21596_length_1985_cov_97.189050_g13715_i0.p1_Eve;NODE_100924_length_761_cov_39.301966_g81371_i0.p1_Gla;TRINITY_DN81058_c0_g1_i17.p1_Gla;NODE_60771_length_1131_cov_15.596118_g46140_i0.p1_Gla;TRINITY_DN30550_c0_g1_i1.p1_Gla	*	PREDICTED: alkaline phosphatase-like	PREDICTED: alkaline phosphatase-like		PREDICTED: alkaline phosphatase-like:4;Alkaline phosphatase:1		Arthropoda	*	PREDICTED: alkaline phosphatase-like
NODE_21635_length_2060_cov_1494.739433_g14136_i1.p1_Gla	*	PREDICTED: peptidyl-prolyl cis-trans isomerase-like	PREDICTED: peptidyl-prolyl cis-trans isomerase-like		PREDICTED: peptidyl-prolyl cis-trans isomerase-like:1		Arthropoda	PPIA	PPIA
NODE_21726_length_1952_cov_102.202838_g12972_i0.p1_Ecy;NODE_9860_length_2979_cov_104.412287_g6005_i0.p1_Eve;TRINITY_DN243_c0_g2_i4.p1_Ecy;TRINITY_DN2216_c0_g1_i6.p1_Eve;TRINITY_DN22985_c0_g1_i3.p1_Gla;NODE_24380_length_1941_cov_45.667548_g17141_i0.p1_Gla	F9	*	F9	F9:3;F11:1;PRSS21:1		Rodentia;Actinopterygii		F9	F9
NODE_21862_length_1972_cov_20.705668_g13889_i0.p1_Eve;TRINITY_DN13846_c0_g1_i21.p1_Ecy;NODE_8692_length_3267_cov_66.839341_g5118_i0.p1_Ecy;NODE_21015_length_2093_cov_18.058219_g14596_i0.p1_Gla;TRINITY_DN126574_c0_g1_i3.p1_Gla;TRINITY_DN126574_c0_g1_i2.p1_Gla	CALB1	PREDICTED: calbindin-32-like	CALB1	CALB1:1	PREDICTED: calbindin-32-like:6	Insecta	Arthropoda	CALB1	CALB1
NODE_21889_length_1942_cov_282.552562_g13075_i0.p1_Ecy;TRINITY_DN2647_c0_g1_i16.p1_Eve;TRINITY_DN2647_c0_g1_i23.p1_Eve;NODE_26067_length_1719_cov_229.071856_g13075_i2.p1_Ecy;TRINITY_DN42825_c0_g1_i4.p1_Gla;NODE_22918_length_2002_cov_46.286226_g245_i4.p1_Gla;TRINITY_DN3070_c0_g1_i10.p1_Gla;TRINITY_DN3070_c0_g1_i2.p1_Gla;TRINITY_DN3018_c1_g1_i13.p1_Ecy;NODE_23923_length_1825_cov_370.648086_g14325_i…	BDH1	PREDICTED: short-chain dehydrogenase/reductase family 9C member 7-like	BDH1	BDH1:4	PREDICTED: short-chain dehydrogenase/reductase family 9C member 7-like:9;Short-chain dehydrogenase/reductase SDR:4;D-beta-hydroxybutyrate dehydrogenase, mitochondrial-like:4	Chordata	Arthropoda	BDH1	BDH1
NODE_2190_length_5437_cov_60.829250_g1308_i0.p1_Eve;TRINITY_DN17012_c0_g1_i20.p1_Eve;NODE_8673_length_3171_cov_44.143498_g1308_i4.p1_Eve;TRINITY_DN17012_c0_g1_i3.p1_Eve;NODE_4496_length_4351_cov_75.880986_g2398_i1.p1_Ecy;TRINITY_DN1628_c0_g1_i1.p1_Ecy;NODE_5061_length_3828_cov_21.845726_g2162_i2.p1_Gla;NODE_4048_length_4522_cov_75.038677_g2398_i0.p1_Ecy;TRINITY_DN1628_c0_g1_i2.p1_Ecy;TRINITY_DN62…	MRC1	PREDICTED: macrophage mannose receptor 1-like, partial	MRC1	MRC1:1	PREDICTED: macrophage mannose receptor 1-like, partial:11	Aves	Arthropoda	MRC1	MRC1
NODE_21912_length_1969_cov_49.147396_g13925_i0.p1_Eve;TRINITY_DN3015_c0_g1_i4.p1_Ecy;NODE_13347_length_2612_cov_109.587202_g7841_i0.p1_Ecy	CARKD	PREDICTED: ATP-dependent (S)-NAD(P)H-hydrate dehydratase-like isoform X1	CARKD	CARKD:3	PREDICTED: ATP-dependent (S)-NAD(P)H-hydrate dehydratase-like isoform X1:3	Actinopterygii	Arthropoda	CARKD	CARKD
NODE_2193_length_5435_cov_53.192351_g1311_i0.p1_Eve;NODE_3635_length_4298_cov_21.360085_g2347_i0.p1_Gla;TRINITY_DN63830_c0_g1_i3.p1_Gla	*	PREDICTED: cullin-associated NEDD8-dissociated protein 1-like	PREDICTED: cullin-associated NEDD8-dissociated protein 1-like		PREDICTED: cullin-associated NEDD8-dissociated protein 1-like:3		Arthropoda	CAND1	CAND1
NODE_2199_length_5432_cov_93.512354_g1314_i0.p1_Eve;TRINITY_DN2397_c0_g1_i1.p1_Eve;NODE_1535_length_5590_cov_44.532575_g1015_i0.p1_Gla	*	4-aminobutyrate aminotransferase	4-aminobutyrate aminotransferase		4-aminobutyrate aminotransferase:3		Arthropoda	ABAT	ABAT
NODE_21991_length_1965_cov_59.108559_g13976_i0.p1_Eve;TRINITY_DN9282_c0_g1_i1.p1_Eve;NODE_31674_length_1489_cov_84.237500_g19275_i0.p1_Ecy;TRINITY_DN22164_c0_g1_i4.p1_Ecy;TRINITY_DN150894_c0_g1_i3.p1_Gla;TRINITY_DN150894_c0_g1_i2.p1_Gla	PPM1B	PREDICTED: protein phosphatase 1B-like	PPM1B	PPM1B:1	PREDICTED: protein phosphatase 1B-like:6	Insecta	Arthropoda	PPM1B	PPM1B
NODE_22054_length_1962_cov_6499.579195_g14020_i0.p1_Eve;TRINITY_DN2351_c0_g1_i5.p1_Eve;NODE_26226_length_1775_cov_5497.454229_g14020_i1.p1_Eve;NODE_39714_length_1371_cov_5435.951589_g14020_i6.p1_Eve;TRINITY_DN2351_c0_g1_i12.p1_Eve;NODE_45458_length_1368_cov_2781.360121_g28188_i2.p1_Gla;NODE_84622_length_801_cov_5350.042553_g14020_i7.p1_Eve;NODE_38742_length_1505_cov_2483.724588_g28188_i0.p1_Gla;T…	Cht4	Glycoside hydrolase family 18 catalytic domain	Cht4	Cht4:13	Glycoside hydrolase family 18 catalytic domain:6;PREDICTED: chitinase-3-like protein 1:5;Chitin binding domain:2	Arthropoda	Arthropoda	Cht4	Cht4
NODE_22086_length_1931_cov_29802.959617_g542_i13.p1_Ecy;NODE_46504_length_1096_cov_28682.273161_g29852_i0.p1_Ecy;TRINITY_DN43727_c0_g1_i11.p1_Gla	*	hemocyanin subunit 1	hemocyanin subunit 1		hemocyanin subunit 1:3		Arthropoda	KLH1	KLH1
TRINITY_DN21745_c2_g1_i1.p1_Eve;NODE_22172_length_1926_cov_112.299414_g12609_i1.p1_Ecy;TRINITY_DN1568_c0_g1_i4.p1_Gla;NODE_71892_length_1000_cov_603.916930_g10514_i5.p1_Gla	*	PREDICTED: isochorismatase domain-containing protein 2-like	PREDICTED: isochorismatase domain-containing protein 2-like		PREDICTED: isochorismatase domain-containing protein 2-like:4		Arthropoda	ISOC2	ISOC2
TRINITY_DN49291_c0_g1_i2.p1_Ecy;NODE_2219_length_5014_cov_98.334139_g1449_i0.p1_Gla	MAP2K1	dual specificity mitogen-activated protein kinase kinase 1-like isoform X1	MAP2K1	MAP2K1:1;Dsor1:1	dual specificity mitogen-activated protein kinase kinase 1-like isoform X1:1;Protein kinase domain:1	Arthropoda	Arthropoda	MAP2K1	MAP2K1
TRINITY_DN3667_c4_g1_i5.p1_Gla;NODE_4822_length_4239_cov_220.541527_g1998_i1.p1_Ecy;TRINITY_DN3667_c4_g1_i11.p1_Gla;TRINITY_DN70011_c0_g1_i30.p1_Ecy;TRINITY_DN10634_c0_g1_i4.p1_Eve;NODE_247_length_8794_cov_126.752430_g155_i1.p1_Gla;NODE_222_length_8947_cov_124.477860_g155_i0.p1_Gla	*	Band 4.1 C-terminal	Band 4.1 C-terminal		PREDICTED: protein 4.1 homolog isoform X4:2;Band 4.1 C-terminal:3;PREDICTED: band 4.1-like protein 3 isoform X3:2		Arthropoda	Epb41l3	Epb41l3
NODE_22258_length_1951_cov_38.559937_g14163_i0.p1_Eve;TRINITY_DN3865_c0_g1_i10.p1_Ecy;NODE_29004_length_1771_cov_15.088850_g12211_i1.p1_Gla;TRINITY_DN23657_c0_g1_i22.p1_Gla;NODE_17808_length_2269_cov_29.140541_g12211_i0.p1_Gla	*	Nucleoside phosphorylase domain	Nucleoside phosphorylase domain		Nucleoside phosphorylase domain:1		Arthropoda	*	Nucleoside phosphorylase domain
NODE_22906_length_1919_cov_451.803743_g14180_i1.p1_Eve;NODE_22284_length_1949_cov_437.195263_g14180_i0.p1_Eve;NODE_38045_length_1411_cov_180.569016_g14180_i2.p1_Eve;TRINITY_DN41145_c0_g1_i5.p1_Eve	CLIPA3	PREDICTED: tryptase-like	CLIPA3	CLIPA3:4	PREDICTED: tryptase-like:4	Nematocera	Arthropoda	CLIPA3	CLIPA3
TRINITY_DN7091_c0_g1_i8.p1_Eve;TRINITY_DN30234_c0_g1_i1.p1_Ecy;NODE_2234_length_5411_cov_248.094368_g1336_i0.p1_Eve;TRINITY_DN23291_c1_g1_i6.p1_Gla;NODE_1099_length_6142_cov_97.184966_g731_i0.p1_Gla	Cpr	PREDICTED: NADPH--cytochrome P450 reductase-like isoform X1	Cpr	Cpr:4;POR:1	PREDICTED: NADPH--cytochrome P450 reductase-like isoform X1:3;NADPH-cytochrome P450 reductase:2	Insecta	Arthropoda	Cpr	Cpr
NODE_2238_length_5006_cov_226.760742_g9_i3.p1_Gla;NODE_5357_length_3753_cov_221.539957_g9_i5.p1_Gla	*	PREDICTED: uncharacterized protein LOC108666875	PREDICTED: uncharacterized protein LOC108666875		PREDICTED: uncharacterized protein LOC108666875:2		Arthropoda	*	PREDICTED: uncharacterized protein LOC108666875
TRINITY_DN517_c20_g1_i2.p1_Eve;NODE_2257_length_5388_cov_244.373291_g1349_i0.p1_Eve;TRINITY_DN11984_c0_g1_i6.p1_Ecy;NODE_23280_length_1862_cov_148.266961_g13913_i0.p1_Ecy;TRINITY_DN11984_c0_g1_i11.p1_Ecy	Aldh-III	PREDICTED: aldehyde dehydrogenase, dimeric NADP-preferring-like isoform X2	Aldh-III	Aldh-III:3;ALDH3A2:2	PREDICTED: aldehyde dehydrogenase, dimeric NADP-preferring-like isoform X2:3;PREDICTED: aldehyde dehydrogenase, dimeric NADP-preferring-like isoform X1:2	Nematocera	Arthropoda	Aldh-III	Aldh-III
TRINITY_DN89322_c0_g2_i2.p1_Eve;TRINITY_DN21924_c0_g3_i4.p1_Ecy;NODE_22589_length_1936_cov_16.923688_g1395_i1.p1_Eve;TRINITY_DN1114_c0_g2_i1.p1_Gla	LAP3	cytosol aminopeptidase-like isoform X1	LAP3	LAP3:4	cytosol aminopeptidase-like isoform X1:4	Actinopterygii	Arthropoda	LAP3	LAP3
NODE_22597_length_1935_cov_710.655355_g14385_i0.p1_Eve;TRINITY_DN2575_c0_g1_i10.p1_Eve	*	PREDICTED: uncharacterized protein LOC108669454	PREDICTED: uncharacterized protein LOC108669454		PREDICTED: uncharacterized protein LOC108669454:2		Arthropoda	*	PREDICTED: uncharacterized protein LOC108669454
TRINITY_DN1844_c0_g1_i6.p1_Ecy;NODE_22636_length_1933_cov_2727.445329_g10685_i1.p1_Eve;NODE_22732_length_1893_cov_3219.519523_g5128_i1.p1_Ecy;TRINITY_DN1855_c0_g1_i9.p1_Gla;TRINITY_DN1855_c0_g1_i11.p1_Gla	*	Insect cuticle protein	Insect cuticle protein		Insect cuticle protein:2		Arthropoda	*	Insect cuticle protein
NODE_22658_length_1932_cov_250.036644_g14422_i0.p1_Eve;TRINITY_DN2216_c0_g3_i2.p1_Eve;TRINITY_DN243_c0_g1_i2.p1_Ecy;NODE_22114_length_1929_cov_305.019681_g13222_i0.p1_Ecy;TRINITY_DN22985_c0_g2_i2.p1_Gla;NODE_26908_length_1843_cov_95.298774_g19040_i0.p1_Gla;TRINITY_DN2216_c0_g1_i6.p2_Eve	F9	PREDICTED: uncharacterized protein LOC108668335 isoform X2	F9	F9:4	PREDICTED: uncharacterized protein LOC108668335 isoform X2:7	Actinopterygii	Arthropoda	F9	F9
TRINITY_DN3393_c0_g2_i5.p1_Eve;NODE_22681_length_1931_cov_1130.157279_g5929_i1.p1_Eve	*	PREDICTED: uncharacterized protein LOC108677924	PREDICTED: uncharacterized protein LOC108677924		PREDICTED: uncharacterized protein LOC108677924:2		Arthropoda	*	PREDICTED: uncharacterized protein LOC108677924
NODE_22729_length_1928_cov_2692.513039_g11146_i1.p1_Eve	*	PREDICTED: 60S ribosomal protein L10a-like isoform X1	PREDICTED: 60S ribosomal protein L10a-like isoform X1		PREDICTED: 60S ribosomal protein L10a-like isoform X1:1		Arthropoda	RPL10A	RPL10A
TRINITY_DN137860_c0_g1_i4.p1_Eve;NODE_22744_length_1893_cov_52.723427_g13588_i0.p1_Ecy;TRINITY_DN16856_c0_g1_i2.p1_Gla;TRINITY_DN16856_c0_g1_i3.p1_Gla	*	2-oxoisovalerate dehydrogenase subunit beta, mitochondrial	2-oxoisovalerate dehydrogenase subunit beta, mitochondrial		2-oxoisovalerate dehydrogenase subunit beta, mitochondrial:1;Transketolase C-terminal domain:1;2-oxoisovalerate dehydrogenase subunit beta, mitochondrial-like:1;PREDICTED: 2-oxoisovalerate dehydrogenase subunit beta, mitochondrial-like:1		Arthropoda	BCKDHB	BCKDHB
TRINITY_DN2483_c0_g1_i11.p1_Eve;NODE_2281_length_5373_cov_113.752442_g1363_i0.p1_Eve;TRINITY_DN10112_c0_g1_i4.p1_Ecy;TRINITY_DN5350_c0_g1_i3.p1_Gla	LanB2	PREDICTED: laminin subunit gamma-1-like isoform X1	LanB2	LanB2:3;lam-2:1	PREDICTED: laminin subunit gamma-1-like isoform X1:4	Paraneoptera	Arthropoda	LanB2	LanB2
TRINITY_DN5996_c0_g1_i5.p1_Gla;NODE_23973_length_1823_cov_201.988726_g14361_i0.p1_Ecy;NODE_22891_length_1920_cov_413.115446_g14584_i0.p1_Eve	*	PREDICTED: density-regulated protein homolog isoform X1	PREDICTED: density-regulated protein homolog isoform X1		PREDICTED: density-regulated protein homolog isoform X1:3		Arthropoda	DENR	DENR
NODE_2297_length_5501_cov_49.193690_g1413_i0.p1_Ecy;TRINITY_DN23103_c0_g1_i2.p1_Eve;NODE_1969_length_5602_cov_43.030254_g1185_i0.p1_Eve;NODE_100685_length_763_cov_6.626050_g81150_i0.p1_Gla	*	pantothenate kinase 4-like isoform X2	pantothenate kinase 4-like isoform X2		pantothenate kinase 4-like isoform X2:3;pantothenate kinase 4-like isoform X1:1		Arthropoda	PANK2	PANK2
NODE_23045_length_1912_cov_94.054750_g14690_i0.p1_Eve;TRINITY_DN37048_c1_g1_i1.p1_Ecy;NODE_33654_length_1421_cov_265.887026_g20639_i0.p1_Ecy;TRINITY_DN8264_c0_g2_i2.p1_Gla;NODE_28649_length_1782_cov_70.752452_g20373_i0.p1_Gla	*	PREDICTED: oplophorus-luciferin 2-monooxygenase non-catalytic subunit-like	PREDICTED: oplophorus-luciferin 2-monooxygenase non-catalytic subunit-like		PREDICTED: oplophorus-luciferin 2-monooxygenase non-catalytic subunit-like:5		Arthropoda	*	PREDICTED: oplophorus-luciferin 2-monooxygenase non-catalytic subunit-like
NODE_63331_length_992_cov_367.748674_g14737_i4.p1_Eve;NODE_23816_length_1875_cov_309.350493_g14737_i2.p1_Eve;NODE_23115_length_1908_cov_302.066703_g14737_i0.p1_Eve	*	CUB domain	CUB domain		CUB domain:3		Arthropoda	*	CUB domain
NODE_23135_length_1992_cov_1434.089038_g16214_i0.p1_Gla;TRINITY_DN8128_c0_g1_i4.p1_Gla	Chd64	Calponin domain	Chd64	Chd64:2	Calponin domain:1;myophilin-like:1	Hymenoptera	Arthropoda	Chd64	Chd64
NODE_23223_length_1902_cov_335.229897_g14816_i0.p1_Eve;TRINITY_DN30154_c0_g1_i2.p1_Eve;NODE_25711_length_1794_cov_1067.047564_g14816_i1.p1_Eve;TRINITY_DN8143_c0_g1_i1.p1_Ecy;TRINITY_DN2947_c0_g2_i1.p1_Gla	*	PREDICTED: elongation factor Tu, mitochondrial-like	PREDICTED: elongation factor Tu, mitochondrial-like		PREDICTED: elongation factor Tu, mitochondrial-like:5		Arthropoda	TUFM	TUFM
NODE_2328_length_5340_cov_191.307881_g1388_i0.p1_Eve	*	PREDICTED: uncharacterized protein LOC108679144	PREDICTED: uncharacterized protein LOC108679144		PREDICTED: uncharacterized protein LOC108679144:1		Arthropoda	*	PREDICTED: uncharacterized protein LOC108679144
NODE_23294_length_1899_cov_81.096216_g2157_i6.p1_Eve	*	Papilin	Papilin		Papilin:1		Arthropoda	Ppn	Ppn
NODE_23421_length_1853_cov_500.437361_g14009_i0.p1_Ecy;TRINITY_DN5588_c1_g1_i3.p1_Gla	*	PREDICTED: superoxide dismutase [Mn], mitochondrial-like	PREDICTED: superoxide dismutase [Mn], mitochondrial-like		PREDICTED: superoxide dismutase [Mn], mitochondrial-like:2		Arthropoda	SOD2	SOD2
TRINITY_DN12859_c0_g1_i3.p1_Ecy;NODE_2345_length_5460_cov_1294.547219_g1447_i0.p1_Ecy;TRINITY_DN2140_c0_g1_i9.p1_Gla;NODE_2409_length_4890_cov_668.141087_g1571_i0.p1_Gla;NODE_8933_length_3125_cov_781.805267_g1731_i4.p1_Eve;TRINITY_DN491_c1_g1_i13.p1_Eve	*	PREDICTED: keratin, type I cytoskeletal 9-like isoform X2	PREDICTED: keratin, type I cytoskeletal 9-like isoform X2		PREDICTED: keratin, type I cytoskeletal 9-like isoform X2:4;RNA recognition motif domain:2		Arthropoda	KRT9	KRT9
TRINITY_DN65704_c0_g1_i30.p1_Eve;TRINITY_DN3566_c0_g1_i13.p1_Ecy;NODE_2350_length_5323_cov_68.284035_g1072_i1.p1_Eve;NODE_5760_length_3660_cov_51.516200_g3758_i0.p1_Gla;TRINITY_DN3461_c0_g1_i12.p1_Gla;TRINITY_DN3461_c0_g1_i1.p1_Gla	Fas2	PREDICTED: fasciclin-2-like isoform X2	Fas2	Fas2:5;NCAM2:1	PREDICTED: fasciclin-2-like isoform X1:2;PREDICTED: fasciclin-2-like isoform X2:3;Fibronectin type III:1	Insecta;Arthropoda	Arthropoda	Fas2	Fas2
NODE_2353_length_5320_cov_52.195599_g1403_i0.p1_Eve;TRINITY_DN14957_c0_g1_i12.p1_Eve;NODE_1713_length_6021_cov_76.078031_g1056_i0.p1_Ecy;TRINITY_DN11465_c0_g1_i10.p1_Gla;NODE_4120_length_4119_cov_31.431941_g2674_i0.p1_Gla;TRINITY_DN32478_c0_g1_i11.p1_Eve	*	von Willebrand factor type A	von Willebrand factor type A		von Willebrand factor type A:3		Arthropoda	SVEP1	SVEP1
NODE_23561_length_1886_cov_1044.376701_g15055_i0.p1_Eve;TRINITY_DN24492_c0_g1_i4.p1_Ecy;NODE_17009_length_2275_cov_517.262354_g9101_i1.p1_Ecy;TRINITY_DN3587_c7_g1_i4.p1_Gla;TRINITY_DN444943_c0_g1_i1.p1_Gla;TRINITY_DN39329_c0_g1_i2.p1_Gla	ALDH2	PREDICTED: aldehyde dehydrogenase, mitochondrial-like	ALDH2	Aldh:1;ALDH2:5	PREDICTED: aldehyde dehydrogenase, mitochondrial-like:4;retinal dehydrogenase 2-like:1;aldehyde dehydrogenase, mitochondrial-like:1	Rodentia;Arthropoda;Actinopterygii	Arthropoda;Mollusca	ALDH2	ALDH2
NODE_23653_length_1882_cov_961.654664_g15116_i0.p1_Eve	*	macrophage mannose receptor 1-like	macrophage mannose receptor 1-like		macrophage mannose receptor 1-like:1		Arthropoda	MRC1	MRC1
TRINITY_DN16499_c0_g1_i3.p1_Eve;NODE_23719_length_1880_cov_30.324959_g15160_i0.p1_Eve;NODE_16294_length_2334_cov_89.965864_g9609_i0.p1_Ecy;TRINITY_DN232_c2_g1_i2.p1_Gla;NODE_3592_length_4316_cov_261.295524_g2317_i0.p1_Gla	*	Glycoside hydrolase family 9, partial	Glycoside hydrolase family 9, partial		PREDICTED: endoglucanase E-4-like:2;Glycoside hydrolase family 9, partial:3		Arthropoda	celD	celD
NODE_43803_length_1284_cov_107.905263_g16789_i1.p1_Eve;TRINITY_DN2472_c0_g1_i10.p1_Ecy;TRINITY_DN636_c0_g1_i7.p1_Eve;TRINITY_DN636_c0_g1_i10.p1_Eve;NODE_26088_length_1780_cov_174.800116_g16789_i0.p1_Eve;NODE_23791_length_1832_cov_283.179473_g14236_i0.p1_Ecy	UTP18	NodB domain	UTP18	UTP18:5	NodB domain:3	Eukaryota	Arthropoda	UTP18	UTP18
TRINITY_DN202_c0_g1_i1.p1_Eve;NODE_2380_length_5298_cov_593.484092_g1418_i0.p1_Eve;NODE_120943_length_652_cov_6.570481_g100066_i0.p1_Gla;TRINITY_DN37159_c0_g1_i1.p1_Ecy;NODE_76042_length_959_cov_15.173626_g11336_i3.p1_Gla;NODE_20073_length_2057_cov_19.620518_g11917_i0.p1_Ecy;TRINITY_DN5333_c0_g1_i13.p1_Gla	HSPA8	heat shock protein 70 kDa	HSPA8	HSPA8:1;HSPA1A:1;hspa8:1	heat shock protein 70 kDa:1;LOW QUALITY PROTEIN: heat shock 70 kDa protein 1-like:1;heat shock cognate 71 kDa protein isoform X2:1;unnamed protein product:1;PREDICTED: heat shock cognate 70 kDa protein:1	Primates;Actinopterygii	Platyhelminthes;Arthropoda;Chordata	HSPA8	HSPA8
NODE_23801_length_1876_cov_214.779420_g12954_i2.p1_Eve;TRINITY_DN624_c1_g1_i7.p1_Ecy	*	PREDICTED: oplophorus-luciferin 2-monooxygenase non-catalytic subunit-like	PREDICTED: oplophorus-luciferin 2-monooxygenase non-catalytic subunit-like		PREDICTED: oplophorus-luciferin 2-monooxygenase non-catalytic subunit-like:2		Arthropoda	*	PREDICTED: oplophorus-luciferin 2-monooxygenase non-catalytic subunit-like
TRINITY_DN6611_c0_g1_i4.p1_Eve;NODE_23847_length_1829_cov_2524.904494_g14274_i0.p1_Ecy;NODE_31584_length_1690_cov_717.828763_g21752_i1.p1_Gla;TRINITY_DN32051_c0_g1_i5.p1_Gla;NODE_30447_length_1725_cov_2055.806683_g21752_i0.p1_Gla;TRINITY_DN6611_c0_g1_i1.p1_Eve	SLC25A3	PREDICTED: phosphate carrier protein, mitochondrial-like	SLC25A3	SLC25A3:1	PREDICTED: phosphate carrier protein, mitochondrial-like:6	Bilateria	Arthropoda	SLC25A3	SLC25A3
TRINITY_DN3528_c0_g1_i5.p1_Eve;NODE_23856_length_1873_cov_378.871162_g15254_i0.p1_Eve;NODE_23579_length_1845_cov_127.988307_g14109_i0.p1_Ecy;NODE_41709_length_1442_cov_24.477387_g30539_i0.p1_Gla;NODE_43923_length_1398_cov_43.320237_g32311_i0.p1_Gla	*	PREDICTED: uncharacterized protein LOC108668335 isoform X1	PREDICTED: uncharacterized protein LOC108668335 isoform X1		PREDICTED: uncharacterized protein LOC108668335 isoform X1:5		Arthropoda	*	PREDICTED: uncharacterized protein LOC108668335 isoform X1
NODE_23906_length_1871_cov_1255.333150_g15290_i0.p1_Eve;NODE_25193_length_1762_cov_1792.503211_g15134_i0.p1_Ecy	UCHL3	PREDICTED: ubiquitin carboxyl-terminal hydrolase isozyme L3-like	UCHL3	UCHL3:1;Uch:1	PREDICTED: ubiquitin carboxyl-terminal hydrolase isozyme L3-like:2	Actinopterygii;Lepidoptera	Arthropoda	UCHL3	UCHL3
TRINITY_DN1240_c1_g1_i1.p1_Eve;NODE_3145_length_4963_cov_152.976597_g1901_i0.p1_Ecy;TRINITY_DN13766_c1_g1_i12.p1_Ecy;NODE_2400_length_5285_cov_82.112681_g1429_i0.p1_Eve;NODE_4444_length_4373_cov_91.853608_g1901_i1.p1_Ecy;NODE_38895_length_1502_cov_27.481762_g28305_i0.p1_Gla	*	PREDICTED: uncharacterized protein LOC108667504	PREDICTED: uncharacterized protein LOC108667504		PREDICTED: uncharacterized protein LOC108667504:6		Arthropoda	*	PREDICTED: uncharacterized protein LOC108667504
NODE_24002_length_1867_cov_538.313531_g15358_i0.p1_Eve;TRINITY_DN11159_c0_g1_i14.p1_Eve;TRINITY_DN11159_c0_g1_i2.p1_Eve	*	PREDICTED: endoglucanase E-4-like	PREDICTED: endoglucanase E-4-like		Glycoside hydrolase family 9:1;PREDICTED: endoglucanase E-4-like:2		Arthropoda	celD	celD
NODE_9746_length_2998_cov_193.433028_g3333_i1.p1_Eve;NODE_5574_length_3856_cov_287.520357_g3333_i0.p1_Eve;TRINITY_DN10561_c0_g1_i5.p1_Eve;NODE_2407_length_5419_cov_107.988641_g1481_i0.p1_Ecy;TRINITY_DN22420_c0_g1_i2.p1_Gla	*	PREDICTED: microsomal triglyceride transfer protein large subunit-like isoform X3	PREDICTED: microsomal triglyceride transfer protein large subunit-like isoform X3		PREDICTED: microsomal triglyceride transfer protein large subunit-like isoform X3:2;PREDICTED: microsomal triglyceride transfer protein large subunit-like isoform X2:1;PREDICTED: microsomal triglyceride transfer protein large subunit-like isoform X1:2		Arthropoda	MTTP	MTTP
TRINITY_DN58953_c0_g1_i1.p1_Eve;NODE_24096_length_1816_cov_580.306735_g14437_i0.p1_Ecy;TRINITY_DN23990_c0_g1_i6.p1_Gla;NODE_37455_length_1535_cov_763.301480_g27190_i0.p1_Gla;TRINITY_DN451912_c0_g1_i1.p1_Gla	ECHS1	PREDICTED: enoyl-CoA hydratase, mitochondrial-like	ECHS1	ECHS1:2	PREDICTED: enoyl-CoA hydratase, mitochondrial-like:2;Crotonase superfamily:2;enoyl-CoA hydratase, mitochondrial:1	Actinopterygii	Arthropoda;Chordata	ECHS1	ECHS1
NODE_24113_length_1863_cov_371.554576_g2189_i3.p1_Eve;NODE_3653_length_4548_cov_142.397866_g2189_i0.p1_Eve;NODE_24280_length_1945_cov_233.655063_g17061_i0.p1_Gla	GBA	PREDICTED: glucosylceramidase-like	GBA	GBA:1	PREDICTED: glucosylceramidase-like:3	Bilateria	Arthropoda	GBA	GBA
TRINITY_DN7535_c0_g1_i14.p2_Ecy;TRINITY_DN5976_c0_g1_i7.p2_Gla;TRINITY_DN5976_c0_g1_i13.p2_Gla;TRINITY_DN17148_c1_g1_i10.p2_Eve;NODE_42607_length_1176_cov_3083.297249_g26951_i0.p2_Ecy;NODE_24145_length_1813_cov_5541.657029_g14465_i0.p2_Ecy	Cpap3-a1	PREDICTED: peritrophin-1-like	Cpap3-a1	Cpap3-a1:6	PREDICTED: peritrophin-1-like:6	Hymenoptera	Arthropoda	Cpap3-a1	Cpap3-a1
TRINITY_DN13443_c0_g1_i3.p1_Gla;NODE_25232_length_1907_cov_239.966631_g17297_i1.p1_Gla;NODE_24191_length_1811_cov_258.421680_g14489_i0.p1_Ecy	eIF3-S4	PREDICTED: eukaryotic translation initiation factor 3 subunit G-like	eIF3-S4	eIF3-S4:3	PREDICTED: eukaryotic translation initiation factor 3 subunit G-like:3	Arthropoda	Arthropoda	eIF3-S4	eIF3-S4
NODE_24215_length_1859_cov_217.657459_g15511_i0.p1_Eve;TRINITY_DN9519_c1_g1_i7.p1_Eve;TRINITY_DN9519_c1_g1_i11.p1_Eve;TRINITY_DN7633_c0_g1_i6.p1_Gla;TRINITY_DN1988_c3_g2_i4.p1_Ecy;NODE_5742_length_3663_cov_237.013282_g3751_i0.p1_Gla	*	PREDICTED: cyanophycinase-like	PREDICTED: cyanophycinase-like		PREDICTED: cyanophycinase-like:6		Arthropoda	cphB	cphB
NODE_24256_length_1857_cov_171.788164_g1526_i1.p1_Eve;NODE_24423_length_1939_cov_216.668254_g17174_i0.p1_Gla	*	Peroxiredoxin C-terminal	Peroxiredoxin C-terminal		Peroxiredoxin C-terminal:2		Arthropoda	tpx1	tpx1
NODE_24338_length_1853_cov_4236.686253_g15592_i0.p1_Eve	*	PREDICTED: uncharacterized protein LOC108673699	PREDICTED: uncharacterized protein LOC108673699		PREDICTED: uncharacterized protein LOC108673699:1		Arthropoda	*	PREDICTED: uncharacterized protein LOC108673699
NODE_251_length_9060_cov_313.962157_g164_i1.p1_Eve;NODE_245_length_9102_cov_308.880813_g164_i0.p1_Eve;TRINITY_DN18072_c0_g2_i2.p1_Gla;NODE_289_length_8603_cov_195.309563_g187_i1.p1_Gla;NODE_275_length_8645_cov_190.604351_g187_i0.p1_Gla;NODE_827_length_7016_cov_238.513851_g164_i2.p1_Eve;TRINITY_DN44082_c0_g1_i1.p1_Eve;NODE_117616_length_622_cov_5.654450_g94983_i0.p1_Eve;TRINITY_DN369936_c1_g2_i1.p…	alpha-Spec	Spectrin repeat	alpha-Spec	alpha-Spec:10	Spectrin repeat:5;PREDICTED: spectrin alpha chain-like isoform X2:1	Bilateria;Insecta	Arthropoda	alpha-Spec	alpha-Spec
TRINITY_DN565_c0_g1_i4.p1_Eve;NODE_2451_length_5254_cov_538.096638_g1457_i0.p1_Eve;TRINITY_DN37_c0_g1_i37.p1_Ecy;NODE_985_length_7026_cov_584.406622_g608_i0.p1_Ecy;TRINITY_DN21_c0_g1_i13.p1_Gla;TRINITY_DN37_c0_g1_i34.p1_Ecy;NODE_2539_length_4820_cov_232.851394_g1600_i1.p1_Gla	SRPN6	PREDICTED: alpha-1-antitrypsin-like	SRPN6	SRPN6:7	PREDICTED: alpha-1-antitrypsin-like:4;Serpin domain:3	Arthropoda	Arthropoda	SRPN6	SRPN6
TRINITY_DN5583_c0_g1_i2.p1_Eve;NODE_24599_length_1840_cov_265.263540_g15780_i0.p1_Eve;TRINITY_DN7282_c0_g1_i1.p1_Gla;NODE_27994_length_1804_cov_275.854131_g19880_i0.p1_Gla	*	PREDICTED: carboxypeptidase B-like	PREDICTED: carboxypeptidase B-like		PREDICTED: carboxypeptidase B-like:4		Arthropoda	CPB2	CPB2
NODE_2462_length_5368_cov_12.720812_g1512_i0.p1_Ecy;TRINITY_DN100998_c0_g2_i1.p1_Ecy;TRINITY_DN234894_c0_g1_i1.p1_Eve;NODE_2528_length_5210_cov_7.770781_g1505_i0.p1_Eve;NODE_5427_length_3738_cov_6.658715_g3541_i0.p1_Gla;TRINITY_DN157470_c0_g1_i1.p1_Gla;NODE_54897_length_1100_cov_5.251189_g38820_i0.p1_Eve	*	PREDICTED: nesprin-1-like	PREDICTED: nesprin-1-like		nesprin-1-like:2;PREDICTED: nesprin-1-like:3;Spectrin repeat:1;Calponin domain:1		Arthropoda	SYNE1	SYNE1
TRINITY_DN3268_c0_g1_i12.p1_Eve;NODE_24634_length_1839_cov_297.316201_g15805_i0.p1_Eve	*	PREDICTED: gamma-butyrobetaine dioxygenase-like	PREDICTED: gamma-butyrobetaine dioxygenase-like		PREDICTED: gamma-butyrobetaine dioxygenase-like:2		Arthropoda	BBOX1	BBOX1
NODE_24679_length_1929_cov_148.239362_g17364_i0.p1_Gla;NODE_19635_length_2086_cov_4387.267059_g2297_i2.p1_Ecy	Amyrel	PREDICTED: alpha-amylase 1-like	Amyrel	Amyrel:2	PREDICTED: alpha-amylase 1-like:1;Glycosyl hydrolase family 13 catalytic domain:1	Arthropoda	Arthropoda	Amyrel	Amyrel
TRINITY_DN2381_c0_g1_i11.p1_Gla;NODE_2619_length_5268_cov_641.849588_g1517_i1.p1_Ecy;TRINITY_DN2381_c0_g1_i9.p1_Gla;NODE_2470_length_5360_cov_617.091132_g1517_i0.p1_Ecy;TRINITY_DN34572_c2_g1_i3.p1_Gla;TRINITY_DN34572_c2_g1_i6.p1_Gla;TRINITY_DN34572_c2_g1_i4.p1_Gla	ETF1	PREDICTED: eukaryotic peptide chain release factor subunit 1 isoform X2	ETF1	ETF1:1;etf1:1	PREDICTED: eukaryotic peptide chain release factor subunit 1 isoform X2:2;PREDICTED: eukaryotic peptide chain release factor subunit 1 isoform X1:2;RecName: Full=Eukaryotic peptide chain release factor subunit 1; Short=Eukaryotic release factor 1; Short=eRF1:1;eukaryotic peptide chain release factor subunit 1 isoform X2:2	Actinopterygii;Chordata	Arthropoda;Chordata	ETF1	ETF1
NODE_2479_length_5240_cov_28746.932961_g310_i4.p1_Eve;TRINITY_DN1600_c0_g1_i1.p1_Ecy;NODE_4943_length_4200_cov_31605.018068_g561_i5.p1_Ecy;NODE_903_length_7193_cov_18026.631859_g561_i0.p1_Ecy;NODE_7488_length_3507_cov_28943.936669_g561_i9.p1_Ecy;TRINITY_DN8295_c0_g1_i9.p3_Gla;NODE_4920_length_3871_cov_19.177132_g715_i4.p1_Gla;TRINITY_DN4645_c0_g1_i21.p1_Gla;TRINITY_DN39894_c0_g1_i2.p1_Ecy;TRINITY…	MYH15	myosin heavy chain isoform A	MYH15	MYH15:1;myo-5:1;Mhc:1;Myosin-7:1	PREDICTED: myosin heavy chain, muscle-like isoform X7:1;PREDICTED: myosin heavy chain, muscle-like isoform X9:2;PREDICTED: myosin heavy chain, muscle-like isoform X15:2;PREDICTED: myosin heavy chain, muscle-like isoform X18:1;myosin heavy chain isoform A:3;myosin heavy chain isoform A, partial:2;myosin heavy chain:1	Rhabditida;Arthropoda;Testudines;Hominidae	Arthropoda;Rotifera	MYH15	MYH15
NODE_24807_length_1832_cov_510.277061_g13398_i1.p1_Eve;TRINITY_DN16872_c0_g1_i19.p1_Eve;TRINITY_DN1374_c2_g1_i1.p1_Ecy	SLC3A2	PREDICTED: 4F2 cell-surface antigen heavy chain-like isoform X2	SLC3A2	SLC3A2:3	Solute carrier family 3 member 2 N-terminal domain:1;PREDICTED: 4F2 cell-surface antigen heavy chain-like isoform X2:2	Actinopterygii	Arthropoda	SLC3A2	SLC3A2
TRINITY_DN9353_c0_g1_i14.p1_Eve;TRINITY_DN15123_c0_g1_i5.p1_Ecy;NODE_24809_length_1832_cov_139.431856_g15924_i0.p1_Eve	Adk1	hypothetical protein HAZT_HAZT003304	Adk1	Adk1:2;AK1:1	hypothetical protein HAZT_HAZT003304:3	Arthropoda	Arthropoda	Adk1	Adk1
NODE_2484_length_5238_cov_150.830410_g1476_i0.p1_Eve;TRINITY_DN41677_c0_g1_i2.p1_Eve;TRINITY_DN26464_c0_g1_i2.p1_Ecy;NODE_3079_length_5002_cov_141.171613_g1865_i0.p1_Ecy;TRINITY_DN26203_c1_g1_i4.p1_Gla;NODE_217_length_8978_cov_185.698622_g151_i0.p1_Gla	*	von Willebrand factor type A	von Willebrand factor type A		von Willebrand factor type A:3		Arthropoda	SVEP1	SVEP1
NODE_2496_length_5342_cov_405.196486_g1535_i0.p1_Ecy;TRINITY_DN1356_c0_g1_i1.p1_Eve;NODE_73767_length_888_cov_138.442193_g54912_i0.p1_Eve;NODE_79257_length_928_cov_69.874858_g61965_i0.p1_Gla;TRINITY_DN16295_c0_g1_i2.p1_Gla;TRINITY_DN25108_c0_g1_i24.p1_Eve	eIF-4B	RNA recognition motif domain	eIF-4B	eIF-4B:4;EIF4B:1	RNA recognition motif domain:3;PREDICTED: eukaryotic translation initiation factor 4B-like:3	Arthropoda;Chordata	Arthropoda	eIF-4B	eIF-4B
NODE_24987_length_1825_cov_124.082207_g16045_i0.p1_Eve;TRINITY_DN1673_c0_g1_i8.p1_Eve;TRINITY_DN14945_c0_g1_i1.p1_Gla;REV__NODE_83450_length_810_cov_10.918528_g63463_i0.p1_Eve	*	PREDICTED: myosin heavy chain kinase B-like	PREDICTED: myosin heavy chain kinase B-like		PREDICTED: myosin heavy chain kinase B-like:3		Arthropoda	mhkB	mhkB
TRINITY_DN10789_c0_g1_i19.p1_Eve;NODE_25010_length_1824_cov_702.000563_g16061_i0.p1_Eve;TRINITY_DN10789_c0_g1_i12.p1_Eve;TRINITY_DN7222_c0_g1_i9.p1_Ecy;TRINITY_DN7222_c0_g1_i8.p1_Ecy;NODE_18323_length_2178_cov_134.062471_g10849_i0.p1_Ecy;NODE_67157_length_790_cov_107.168691_g46587_i0.p1_Ecy;TRINITY_DN10789_c0_g1_i11.p1_Eve;TRINITY_DN7222_c0_g1_i12.p1_Ecy;TRINITY_DN2588_c0_g1_i19.p1_Gla	*	PREDICTED: putative methyltransferase DDB_G0268948	PREDICTED: putative methyltransferase DDB_G0268948		PREDICTED: putative methyltransferase DDB_G0268948:7;Methyltransferase type 11:3		Arthropoda	*	PREDICTED: putative methyltransferase DDB_G0268948
TRINITY_DN227960_c0_g1_i1.p1_Eve;NODE_25104_length_1766_cov_730.345952_g15078_i0.p1_Ecy	*	Acyl-CoA dehydrogenase/oxidase C-terminal	Acyl-CoA dehydrogenase/oxidase C-terminal		Acyl-CoA dehydrogenase/oxidase C-terminal:1		Arthropoda	bbsG	bbsG
TRINITY_DN5646_c0_g2_i3.p1_Ecy;NODE_2512_length_5214_cov_94.318103_g1492_i0.p1_Eve;TRINITY_DN5646_c0_g2_i1.p1_Ecy;TRINITY_DN54092_c0_g1_i2.p1_Gla	ERP44	PREDICTED: endoplasmic reticulum resident protein 44-like	ERP44	ERP44:2	PREDICTED: endoplasmic reticulum resident protein 44-like:3;Thioredoxin domain:1	Drosophilidae	Arthropoda	ERP44	ERP44
NODE_25256_length_1759_cov_612.719883_g10317_i5.p1_Ecy;TRINITY_DN1893_c0_g1_i22.p1_Ecy;TRINITY_DN1893_c0_g1_i14.p1_Ecy;NODE_21454_length_1968_cov_528.469515_g10317_i2.p1_Ecy	Gpdh	PREDICTED: glycerol-3-phosphate dehydrogenase [NAD(+)], cytoplasmic-like isoform X1	Gpdh	Gpdh:2;GPD1:2	PREDICTED: glycerol-3-phosphate dehydrogenase [NAD(+)], cytoplasmic-like isoform X1:2;PREDICTED: glycerol-3-phosphate dehydrogenase [NAD(+)], cytoplasmic-like isoform X3:1;PREDICTED: glycerol-3-phosphate dehydrogenase [NAD(+)], cytoplasmic-like isoform X2:1	Nematocera	Arthropoda	Gpdh	Gpdh
TRINITY_DN9661_c0_g1_i77.p1_Eve;NODE_2540_length_5318_cov_158.029797_g1514_i1.p1_Ecy;TRINITY_DN9661_c0_g1_i75.p1_Eve;NODE_41922_length_1193_cov_107.582168_g1514_i2.p1_Ecy;NODE_69381_length_1027_cov_58.137014_g53409_i0.p1_Gla;NODE_2576_length_5181_cov_125.553780_g1447_i1.p1_Eve;TRINITY_DN5959_c0_g1_i2.p1_Gla;NODE_2465_length_5363_cov_156.629846_g1514_i0.p1_Ecy;TRINITY_DN9661_c0_g1_i34.p1_Eve	lap	PREDICTED: phosphatidylinositol-binding clathrin assembly protein LAP-like	lap	lap:9	PREDICTED: phosphatidylinositol-binding clathrin assembly protein LAP-like:9	Hymenoptera;Arthropoda	Arthropoda	lap	lap
TRINITY_DN2227_c0_g1_i4.p1_Eve;NODE_25424_length_1807_cov_217.897611_g7379_i1.p1_Eve	*	family 7 cellobiohydrolase	family 7 cellobiohydrolase		family 7 cellobiohydrolase:2		Arthropoda	CEL7A	CEL7A
NODE_25460_length_1749_cov_6703.938824_g15291_i0.p1_Ecy;NODE_34973_length_1378_cov_6686.118134_g21546_i0.p1_Ecy;NODE_48900_length_1307_cov_7295.386328_g9416_i5.p1_Gla;NODE_88666_length_848_cov_8699.682103_g9416_i10.p1_Gla;NODE_23528_length_1976_cov_3699.123508_g9416_i2.p1_Gla;NODE_39868_length_1242_cov_8009.450126_g24983_i0.p1_Ecy;NODE_43019_length_1415_cov_6663.739385_g9416_i4.p1_Gla;TRINITY_DN1…	*	family 7 cellobiohydrolase	family 7 cellobiohydrolase		family 7 cellobiohydrolase:8;Cellobiohydrolase CHBI:2		Arthropoda	CEL7A	CEL7A
TRINITY_DN1707_c0_g1_i3.p1_Gla;NODE_25529_length_1746_cov_3931.456688_g3409_i3.p1_Ecy;NODE_23529_length_1976_cov_2243.430202_g7581_i4.p1_Gla;NODE_14498_length_2496_cov_1754.318758_g7581_i3.p1_Gla;NODE_11325_length_2788_cov_1782.228916_g7581_i0.p1_Gla;NODE_22097_length_1930_cov_3579.165338_g3409_i2.p1_Ecy;TRINITY_DN1707_c0_g1_i2.p1_Gla;TRINITY_DN131689_c0_g1_i2.p1_Eve;NODE_54896_length_1212_cov_5.…	Hel25E	PREDICTED: spliceosome RNA helicase DDX39B-like	Hel25E	Hel25E:5;DDX39A:3;DDX39B:1	PREDICTED: spliceosome RNA helicase DDX39B-like:6;ATP-dependent RNA helicase DDX39A:1;DEAD (Asp-Glu-Ala-Asp) box polypeptide 39B:1	Arthropoda;Insecta;Testudines;Vertebrata;Bilateria	Arthropoda;Chordata	Hel25E	Hel25E
NODE_25694_length_1795_cov_131.644903_g16524_i0.p1_Eve;TRINITY_DN10_c0_g1_i7.p1_Ecy;NODE_67059_length_1053_cov_53.009960_g51443_i0.p1_Gla	PGLS	6-phosphogluconolactonase DevB-type	PGLS	PGLS:1	6-phosphogluconolactonase DevB-type:2;PREDICTED: 6-phosphogluconolactonase-like:1	Hymenoptera	Arthropoda	PGLS	PGLS
NODE_2573_length_5297_cov_884.151486_g1583_i0.p1_Ecy;TRINITY_DN3704_c0_g1_i1.p1_Ecy;TRINITY_DN50619_c0_g1_i7.p1_Gla;TRINITY_DN50619_c0_g1_i15.p1_Gla;NODE_10746_length_2852_cov_28.845166_g7196_i0.p1_Gla;TRINITY_DN50619_c0_g2_i1.p1_Gla	GlyP	glycogen phosphorylase	GlyP	GlyP:4;PYGB:2	PREDICTED: glycogen phosphorylase-like:2;glycogen phosphorylase:4	Hymenoptera;Actinopterygii	Arthropoda;Rotifera	GlyP	GlyP
TRINITY_DN20902_c0_g2_i2.p1_Eve;NODE_2587_length_5288_cov_145.276579_g1592_i0.p1_Ecy;TRINITY_DN62244_c0_g1_i1.p1_Ecy;TRINITY_DN31653_c0_g2_i2.p1_Ecy;NODE_799_length_6678_cov_144.358425_g533_i0.p1_Gla	Cht3	PREDICTED: probable chitinase 3	Cht3	Cht3:2	PREDICTED: probable chitinase 3:5	Lepidoptera	Arthropoda	Cht3	Cht3
NODE_25879_length_1788_cov_2426.205290_g16655_i0.p1_Eve;NODE_44247_length_1276_cov_3437.021190_g16655_i1.p1_Eve	CUSOD2	PREDICTED: histidine-rich glycoprotein-like	CUSOD2	CUSOD2:1	PREDICTED: histidine-rich glycoprotein-like:2	Nematocera	Arthropoda	CUSOD2	CUSOD2
NODE_25957_length_1786_cov_12.102476_g16702_i0.p1_Eve;TRINITY_DN248120_c0_g1_i5.p1_Eve;NODE_56414_length_925_cov_11.060502_g37617_i0.p1_Ecy;NODE_39803_length_1244_cov_10.918828_g24936_i0.p1_Ecy;TRINITY_DN61582_c0_g1_i2.p1_Gla;NODE_4003_length_4161_cov_6.981761_g2589_i0.p1_Gla	*	EF-hand domain, partial	EF-hand domain, partial		EF-hand domain, partial:4;Muscle M-line assembly protein unc-89:2		N/A;Arthropoda	*	EF-hand domain, partial
NODE_25965_length_1785_cov_360.491935_g9309_i5.p1_Eve;NODE_68139_length_942_cov_904.222844_g9309_i17.p1_Eve	*	PREDICTED: oplophorus-luciferin 2-monooxygenase non-catalytic subunit-like	PREDICTED: oplophorus-luciferin 2-monooxygenase non-catalytic subunit-like		PREDICTED: oplophorus-luciferin 2-monooxygenase non-catalytic subunit-like:2		Arthropoda	*	PREDICTED: oplophorus-luciferin 2-monooxygenase non-catalytic subunit-like
NODE_2615_length_5143_cov_38.500000_g1558_i0.p1_Eve;NODE_10586_length_2964_cov_155.600686_g6225_i0.p1_Ecy	*	PREDICTED: microtubule-associated protein tau-like isoform X2	PREDICTED: microtubule-associated protein tau-like isoform X2		PREDICTED: microtubule-associated protein tau-like isoform X2:1;Microtubule associated protein tubulin-binding repeat:1		Arthropoda	MAPT	MAPT
NODE_26201_length_1776_cov_656.734800_g16875_i0.p1_Eve;TRINITY_DN1957_c0_g1_i4.p1_Eve;TRINITY_DN3221_c0_g1_i16.p1_Ecy;NODE_56376_length_925_cov_885.589041_g17842_i4.p1_Ecy;TRINITY_DN1957_c0_g1_i15.p1_Eve;NODE_36410_length_1335_cov_2005.750389_g17842_i1.p1_Ecy;TRINITY_DN36_c1_g2_i7.p1_Gla;NODE_35340_length_1587_cov_810.684005_g18316_i1.p1_Gla;NODE_37340_length_1308_cov_1506.416203_g17842_i2.p1_Ecy…	La	La protein RNA-binding domain	La	La:9;SSB:1	La protein RNA-binding domain:6;PREDICTED: la protein homolog:4	Insecta	Arthropoda	La	La
TRINITY_DN537_c0_g1_i4.p1_Eve;NODE_2623_length_5130_cov_190.221610_g1562_i0.p1_Eve;TRINITY_DN4713_c0_g1_i10.p1_Ecy;NODE_5191_length_4123_cov_378.831615_g3045_i0.p1_Ecy	*	PREDICTED: liver carboxylesterase 1-like	PREDICTED: liver carboxylesterase 1-like		PREDICTED: liver carboxylesterase 1-like:4		Arthropoda	CES1	CES1
NODE_26239_length_1711_cov_1855.971721_g13459_i1.p1_Ecy;TRINITY_DN635_c2_g1_i5.p1_Gla;NODE_22519_length_1906_cov_1572.733441_g13459_i0.p1_Ecy	*	PREDICTED: proliferation-associated protein 2G4-like	PREDICTED: proliferation-associated protein 2G4-like		PREDICTED: proliferation-associated protein 2G4-like:3		Arthropoda	Pa2g4	Pa2g4
NODE_26268_length_1774_cov_102.332174_g16920_i0.p1_Eve;TRINITY_DN23730_c0_g1_i3.p1_Ecy;TRINITY_DN8457_c0_g1_i10.p1_Gla	IMPA2	PREDICTED: inositol monophosphatase 1-like	IMPA2	IMPA2:1	PREDICTED: inositol monophosphatase 1-like:3	Arthropoda	Arthropoda	IMPA2	IMPA2
NODE_2629_length_5264_cov_1383.849473_g1613_i0.p1_Ecy;NODE_5809_length_3930_cov_854.233445_g1613_i1.p1_Ecy	*	Vitellinogen open beta-sheet	Vitellinogen open beta-sheet		Vitellinogen open beta-sheet:1		Arthropoda	*	Vitellinogen open beta-sheet
NODE_26291_length_1773_cov_154.024942_g16940_i0.p1_Eve	Fuca	PREDICTED: alpha-L-fucosidase-like	Fuca	Fuca:1	PREDICTED: alpha-L-fucosidase-like:1	Arthropoda	Arthropoda	Fuca	Fuca
NODE_26322_length_1708_cov_4.129596_g15802_i0.p1_Ecy	Hml	PREDICTED: uncharacterized protein LOC108668835	Hml	Hml:1	PREDICTED: uncharacterized protein LOC108668835:1	Insecta	Arthropoda	Hml	Hml
TRINITY_DN8195_c0_g1_i1.p1_Eve;NODE_26345_length_1771_cov_216.679443_g16977_i0.p1_Eve;TRINITY_DN179_c0_g1_i12.p1_Ecy;NODE_26192_length_1713_cov_221.777644_g15722_i0.p1_Ecy;TRINITY_DN30685_c0_g1_i1.p1_Gla;NODE_30818_length_1713_cov_57.015024_g22036_i0.p1_Gla	*	PREDICTED: carboxypeptidase Q-like	PREDICTED: carboxypeptidase Q-like		PREDICTED: carboxypeptidase Q-like:5;carboxypeptidase Q-like:1		Arthropoda	Cpq	Cpq
TRINITY_DN98479_c0_g1_i1.p1_Ecy;NODE_26351_length_1706_cov_2906.910078_g15824_i0.p1_Ecy	PTGES3	PREDICTED: prostaglandin E synthase 3-like	PTGES3	PTGES3:1	PREDICTED: prostaglandin E synthase 3-like:2	Arthropoda	Arthropoda	PTGES3	PTGES3
TRINITY_DN56686_c0_g1_i5.p1_Gla;NODE_31110_length_1510_cov_3448.583847_g15252_i2.p1_Ecy;NODE_26352_length_1706_cov_2611.030175_g15252_i1.p1_Ecy;TRINITY_DN32852_c0_g1_i2.p1_Eve;NODE_25384_length_1753_cov_3036.492371_g15252_i0.p1_Ecy;NODE_35457_length_1584_cov_1046.743974_g25605_i0.p1_Gla;TRINITY_DN73703_c0_g1_i1.p1_Eve;TRINITY_DN209284_c0_g1_i1.p1_Gla;TRINITY_DN12110_c0_g1_i1.p1_Eve;NODE_41613_len…	RpL3	PREDICTED: 60S ribosomal protein L3-like	RpL3	RpL3:9;RPL3:1	PREDICTED: 60S ribosomal protein L3-like:5;60S ribosomal protein L3:1;putative ribosomal protein L3:1	Hymenoptera;Insecta;Bilateria;Fungi;Paraneoptera	Arthropoda;Chordata	RpL3	RpL3
NODE_2882_length_5113_cov_89.229858_g1624_i2.p1_Ecy;TRINITY_DN1209_c0_g1_i34.p1_Ecy;NODE_2648_length_5251_cov_88.186659_g1624_i0.p1_Ecy;TRINITY_DN1455_c0_g1_i19.p1_Gla;NODE_42529_length_1310_cov_33.146709_g28974_i0.p1_Eve;TRINITY_DN104247_c0_g1_i1.p1_Eve;NODE_64146_length_983_cov_32.549251_g28974_i1.p1_Eve;CON__ENSEMBL:ENSBTAP00000006074	Tsp	PREDICTED: cartilage oligomeric matrix protein-like isoform X1	Tsp	Tsp:6;COMP:1	PREDICTED: cartilage oligomeric matrix protein-like isoform X3:2;PREDICTED: cartilage oligomeric matrix protein-like isoform X2:2;PREDICTED: cartilage oligomeric matrix protein-like isoform X1:3	Paraneoptera;Arthropoda	Arthropoda	Tsp	Tsp
TRINITY_DN880_c1_g2_i1.p1_Eve;TRINITY_DN8088_c1_g1_i8.p1_Ecy;NODE_26502_length_1765_cov_63.256993_g17099_i0.p1_Eve	Updo	PREDICTED: uroporphyrinogen decarboxylase-like	Updo	Updo:2;UROD:1	PREDICTED: uroporphyrinogen decarboxylase-like:3	Arthropoda	Arthropoda	Updo	Updo
NODE_26521_length_1764_cov_287.784840_g4258_i6.p1_Eve	PPO1	PREDICTED: LOW QUALITY PROTEIN: phenoloxidase 2-like	PPO1	PPO1:1	PREDICTED: LOW QUALITY PROTEIN: phenoloxidase 2-like:1	Drosophilidae	Arthropoda	PPO1	PPO1
TRINITY_DN8697_c0_g1_i3.p1_Ecy;NODE_26537_length_1858_cov_282.664456_g18756_i0.p1_Gla;NODE_39302_length_1492_cov_26.997921_g28636_i0.p1_Gla	COPS2	PREDICTED: COP9 signalosome complex subunit 2-like	COPS2	COPS2:2;csn-2:1	PREDICTED: COP9 signalosome complex subunit 2-like:1;Proteasome component (PCI) domain:1;COP9 signalosome complex subunit 2:1	Bilateria;Vertebrata	Brachiopoda;Arthropoda	COPS2	COPS2
TRINITY_DN6498_c0_g1_i1.p1_Ecy;NODE_26543_length_1698_cov_256.143117_g15938_i0.p1_Ecy;NODE_36934_length_1438_cov_155.298056_g24666_i0.p1_Eve;NODE_38591_length_1398_cov_172.971831_g24666_i1.p1_Eve;TRINITY_DN34548_c0_g1_i5.p1_Gla;NODE_11258_length_2795_cov_175.069556_g5332_i1.p1_Gla	*	PREDICTED: LOW QUALITY PROTEIN: cathepsin D-like, partial	PREDICTED: LOW QUALITY PROTEIN: cathepsin D-like, partial		PREDICTED: LOW QUALITY PROTEIN: cathepsin D-like, partial:6		Arthropoda	Ctsd	Ctsd
NODE_267_length_8893_cov_194.412257_g174_i0.p1_Eve;NODE_7151_length_3361_cov_132.272041_g334_i3.p1_Gla;NODE_403_length_8738_cov_344.639774_g246_i1.p1_Ecy;NODE_6808_length_3424_cov_129.839704_g334_i2.p1_Gla;NODE_385_length_8801_cov_342.250800_g246_i0.p1_Ecy	*	RNA recognition motif domain	RNA recognition motif domain		RNA recognition motif domain:3;PREDICTED: heterogeneous nuclear ribonucleoprotein 27C-like isoform X2:2		Arthropoda	Hrb27C	Hrb27C
TRINITY_DN271325_c0_g3_i2.p1_Eve;NODE_26840_length_1685_cov_73.572738_g16139_i0.p1_Ecy;TRINITY_DN3064_c3_g1_i1.p1_Ecy;TRINITY_DN1533_c0_g1_i4.p1_Gla	PNPO	PREDICTED: pyridoxine-5'-phosphate oxidase-like isoform X1	PNPO	PNPO:2	PREDICTED: pyridoxine-5'-phosphate oxidase-like isoform X1:4	Chordata	Arthropoda	PNPO	PNPO
NODE_2690_length_5080_cov_112.389585_g1600_i0.p1_Eve;NODE_4634_length_4297_cov_204.129944_g2633_i1.p1_Ecy;NODE_4488_length_4354_cov_202.625552_g2633_i0.p1_Ecy;NODE_4309_length_4273_cov_69.526752_g1600_i1.p1_Eve;TRINITY_DN50897_c0_g1_i11.p1_Gla;NODE_7375_length_3324_cov_82.730076_g2564_i1.p1_Gla;NODE_7357_length_3532_cov_117.481481_g2633_i2.p1_Ecy;NODE_3965_length_4173_cov_101.420223_g2564_i0.p1_G…	unc-49	Myozenin	unc-49	unc-49:4	Myozenin:9;fibrous sheath CABYR-binding protein-like:1;PREDICTED: cell wall adhesin EAP1-like:1	Eukaryota	Arthropoda	unc-49	Myozenin
NODE_2703_length_5213_cov_148.873741_g1653_i0.p1_Ecy;TRINITY_DN20624_c0_g1_i3.p1_Ecy	LRPPRC	PREDICTED: leucine-rich PPR motif-containing protein, mitochondrial-like	LRPPRC	LRPPRC:1	PREDICTED: leucine-rich PPR motif-containing protein, mitochondrial-like:2	Nematocera	Arthropoda	LRPPRC	LRPPRC
NODE_27104_length_1740_cov_72.037847_g17513_i0.p1_Eve;TRINITY_DN10380_c0_g1_i2.p1_Eve;NODE_53150_length_975_cov_114.694384_g34984_i0.p1_Ecy	*	Ancestral coatomer element 1 Sec16/Sec31	Ancestral coatomer element 1 Sec16/Sec31		Ancestral coatomer element 1 Sec16/Sec31:2;PREDICTED: protein transport protein Sec31A-like isoform X1:1		Arthropoda	SEC31A	SEC31A
NODE_27117_length_1671_cov_1214.443280_g16326_i0.p1_Ecy;TRINITY_DN3874_c0_g1_i4.p1_Ecy;NODE_106155_length_730_cov_4.173275_g86175_i0.p1_Gla	*	PREDICTED: oplophorus-luciferin 2-monooxygenase non-catalytic subunit-like	PREDICTED: oplophorus-luciferin 2-monooxygenase non-catalytic subunit-like		PREDICTED: oplophorus-luciferin 2-monooxygenase non-catalytic subunit-like:3		Arthropoda	*	PREDICTED: oplophorus-luciferin 2-monooxygenase non-catalytic subunit-like
NODE_31609_length_1581_cov_313.080287_g13189_i3.p1_Eve;NODE_30682_length_1611_cov_309.081306_g13189_i2.p1_Eve;NODE_27123_length_1739_cov_409.633728_g13189_i1.p1_Eve;NODE_9181_length_3186_cov_176.661460_g4139_i1.p1_Ecy;TRINITY_DN7664_c0_g1_i15.p1_Gla;TRINITY_DN7664_c0_g1_i12.p1_Gla;NODE_16020_length_2384_cov_362.725482_g10640_i1.p1_Gla;NODE_15589_length_2414_cov_363.863848_g10640_i0.p1_Gla;TRINITY…	*	hypothetical protein HAZT_HAZT001586	hypothetical protein HAZT_HAZT001586		hypothetical protein HAZT_HAZT001586:11		Arthropoda	*	hypothetical protein HAZT_HAZT001586
NODE_27170_length_1668_cov_26591.163681_g16357_i0.p1_Ecy	Arp1	beta-actin	Arp1	Arp1:1	beta-actin:1	Hymenoptera	Arthropoda	Arp1	Arp1
TRINITY_DN54323_c0_g1_i1.p2_Ecy;NODE_27392_length_1659_cov_2024.352174_g16506_i0.p2_Ecy	*	PREDICTED: putative metallocarboxypeptidase ECM14	PREDICTED: putative metallocarboxypeptidase ECM14		PREDICTED: putative metallocarboxypeptidase ECM14:1;Carboxypeptidase activation peptide:1		Arthropoda	ECM14	ECM14
TRINITY_DN9702_c0_g2_i1.p1_Eve;NODE_2746_length_5044_cov_18.531331_g1637_i0.p1_Eve;TRINITY_DN250246_c0_g1_i3.p1_Ecy	*	PREDICTED: uncharacterized protein LOC108665326 isoform X2	PREDICTED: uncharacterized protein LOC108665326 isoform X2		PREDICTED: uncharacterized protein LOC108665326 isoform X2:2;PREDICTED: uncharacterized protein LOC108665326 isoform X1:1		Arthropoda	*	PREDICTED: uncharacterized protein LOC108665326 isoform X2
NODE_27471_length_1726_cov_475.563506_g12535_i1.p1_Eve;TRINITY_DN2792_c0_g1_i6.p1_Eve;NODE_36630_length_1445_cov_517.150430_g12535_i2.p1_Eve;NODE_19806_length_2080_cov_96.155588_g12535_i0.p1_Eve;NODE_21572_length_2063_cov_184.315293_g15027_i0.p1_Gla;TRINITY_DN12315_c0_g2_i6.p1_Gla	*	PREDICTED: kielin/chordin-like protein isoform X1	PREDICTED: kielin/chordin-like protein isoform X1		Pancreatic trypsin inhibitor Kunitz domain:2;PREDICTED: kielin/chordin-like protein isoform X1:4		Arthropoda	Kcp	Kcp
NODE_2760_length_5170_cov_351.226714_g1687_i0.p1_Ecy;TRINITY_DN216_c23_g1_i3.p1_Ecy;NODE_1645_length_5478_cov_116.116228_g1081_i0.p1_Gla;NODE_24875_length_1921_cov_58.002137_g1081_i1.p1_Gla;TRINITY_DN2364_c1_g1_i8.p1_Eve	NNT	NAD(P) transhydrogenase, mitochondrial-like	NNT	NNT:1	NAD(P) transhydrogenase, mitochondrial-like:5	Arthropoda	Arthropoda	NNT	NNT
NODE_52217_length_990_cov_460.159405_g13499_i2.p1_Ecy;NODE_27691_length_1644_cov_2649.500313_g13499_i1.p1_Ecy;TRINITY_DN192_c0_g2_i3.p1_Ecy;NODE_4350_length_4049_cov_445.213750_g2826_i0.p1_Gla;NODE_39292_length_1492_cov_212.055440_g2826_i8.p1_Gla	*	PREDICTED: mannan endo-1,4-beta-mannosidase-like	PREDICTED: mannan endo-1,4-beta-mannosidase-like		PREDICTED: mannan endo-1,4-beta-mannosidase-like:5		Arthropoda	man1	man1
TRINITY_DN76166_c0_g2_i3.p1_Ecy;TRINITY_DN76166_c0_g2_i1.p1_Ecy;NODE_27728_length_1643_cov_49.366374_g16732_i0.p1_Ecy;TRINITY_DN124372_c0_g1_i2.p1_Gla	PPP2R4	PREDICTED: serine/threonine-protein phosphatase 2A activator-like	PPP2R4	PPP2R4:3;Ptpa:1	PREDICTED: serine/threonine-protein phosphatase 2A activator-like:3;Phosphotyrosyl phosphatase activator PTPA:1	Bilateria;Insecta;Hymenoptera;Aves	Arthropoda	PPP2R4	PPP2R4
TRINITY_DN12403_c0_g1_i3.p1_Eve;NODE_27740_length_1715_cov_342.628451_g17971_i0.p1_Eve;TRINITY_DN16355_c0_g1_i1.p1_Ecy;NODE_32131_length_1674_cov_879.884923_g23006_i0.p1_Gla	HPRT1	PREDICTED: hypoxanthine-guanine phosphoribosyltransferase-like	HPRT1	HPRT1:1	PREDICTED: hypoxanthine-guanine phosphoribosyltransferase-like:2;Hypoxanthine phosphoribosyl transferase:2	Arthropoda	Arthropoda	HPRT1	HPRT1
NODE_2784_length_4693_cov_127.324720_g1795_i0.p1_Gla	*	Peptidase C1B bleomycin hydrolase	Peptidase C1B bleomycin hydrolase		Peptidase C1B bleomycin hydrolase:1		Arthropoda	BLMH	BLMH
NODE_27872_length_1709_cov_1394.652410_g6216_i3.p1_Eve;TRINITY_DN2881_c0_g1_i2.p1_Eve;NODE_10189_length_2933_cov_688.781900_g6216_i0.p1_Eve;NODE_15165_length_2432_cov_1233.773395_g111_i34.p1_Ecy;TRINITY_DN2881_c0_g1_i14.p1_Eve;NODE_27193_length_1736_cov_1325.425608_g6216_i2.p1_Eve;NODE_8817_length_3244_cov_731.811894_g111_i22.p1_Ecy;NODE_40186_length_1473_cov_977.667135_g6688_i2.p1_Gla;NODE_16395…	*	PREDICTED: double-stranded RNA-specific editase 1-like	PREDICTED: double-stranded RNA-specific editase 1-like		PREDICTED: double-stranded RNA-specific editase 1-like:8;Double-stranded RNA-binding domain:4		Arthropoda	ADARB1	ADARB1
TRINITY_DN21613_c0_g1_i13.p1_Eve;NODE_6047_length_3866_cov_321.971968_g2892_i1.p1_Ecy;NODE_4937_length_4201_cov_287.839114_g2892_i0.p1_Ecy;NODE_2794_length_5015_cov_186.481273_g1670_i0.p1_Eve;TRINITY_DN7780_c0_g1_i19.p1_Gla;NODE_6941_length_3397_cov_174.660992_g4580_i0.p1_Gla;TRINITY_DN7780_c0_g1_i20.p1_Gla;TRINITY_DN7780_c0_g1_i9.p1_Gla	*	sorting nexin-2-like isoform X8	sorting nexin-2-like isoform X8		sorting nexin-2-like isoform X10:3;sorting nexin-2-like isoform X8:4;sorting nexin-2-like isoform X7:1		Arthropoda	SNX2	SNX2
NODE_2798_length_4685_cov_151.941976_g1808_i0.p1_Gla	*	PREDICTED: LOW QUALITY PROTEIN: phenoloxidase 2-like	PREDICTED: LOW QUALITY PROTEIN: phenoloxidase 2-like		PREDICTED: LOW QUALITY PROTEIN: phenoloxidase 2-like:1		Arthropoda	PPO2	PPO2
TRINITY_DN148578_c0_g1_i2.p1_Ecy;TRINITY_DN12967_c0_g1_i6.p1_Eve;NODE_280_length_8832_cov_176.291358_g185_i0.p1_Eve;TRINITY_DN148578_c0_g1_i5.p2_Ecy;TRINITY_DN148578_c0_g1_i3.p1_Ecy;NODE_70056_length_924_cov_30.938286_g185_i3.p1_Eve;TRINITY_DN148578_c0_g1_i1.p1_Ecy	TPD52L2	tumor protein D54-like isoform X1	TPD52L2	TPD52L2:4	tumor protein D54-like isoform X1:2	Insecta	Arthropoda	TPD52L2	TPD52L2
NODE_62953_length_837_cov_359.167513_g43001_i0.p1_Ecy;NODE_28152_length_1699_cov_423.621818_g18243_i0.p1_Eve;TRINITY_DN24034_c0_g2_i4.p1_Ecy;NODE_34299_length_1614_cov_255.870288_g24669_i0.p1_Gla	FUS	RNA recognition motif domain	FUS	FUS:1	RNA recognition motif domain:3;PREDICTED: RNA-binding protein cabeza-like isoform X2:1	Insecta	Arthropoda	FUS	FUS
NODE_46804_length_1090_cov_187.664745_g17007_i3.p1_Ecy;TRINITY_DN12310_c0_g1_i4.p1_Ecy;NODE_30188_length_1545_cov_207.759358_g17007_i1.p1_Ecy;NODE_28154_length_1626_cov_207.334813_g17007_i0.p1_Ecy;TRINITY_DN12310_c0_g1_i10.p1_Ecy	CLIPA3	PREDICTED: tryptase-like	CLIPA3	CLIPA10:1;CLIPA3:4	PREDICTED: tryptase-like:5	Diptera;Drosophilidae;Hymenoptera;Nematocera	Arthropoda	CLIPA3	CLIPA3
TRINITY_DN7705_c0_g1_i1.p1_Eve;TRINITY_DN7256_c0_g1_i10.p1_Gla;TRINITY_DN14618_c0_g1_i10.p1_Ecy;NODE_28162_length_1799_cov_115.713714_g5637_i1.p1_Gla;NODE_9180_length_3087_cov_163.722515_g5586_i0.p1_Eve	HNRNPA2B1	PREDICTED: heterogeneous nuclear ribonucleoprotein A1, A2/B1 homolog, partial	HNRNPA2B1	HNRNPA2B1:1	PREDICTED: heterogeneous nuclear ribonucleoprotein A1, A2/B1 homolog, partial:3;RNA recognition motif domain:2	Insecta	Arthropoda	HNRNPA2B1	HNRNPA2B1
NODE_28189_length_1698_cov_110.885385_g18263_i0.p1_Eve;NODE_22889_length_1884_cov_89.613624_g13674_i0.p1_Ecy;NODE_20168_length_2135_cov_103.390700_g13959_i0.p1_Gla	SELENBP1	Selenium-binding protein	SELENBP1	SELENBP1:3	Selenium-binding protein:3	Actinopterygii	Arthropoda	SELENBP1	SELENBP1
NODE_28210_length_1624_cov_66.473651_g17040_i0.p1_Ecy;TRINITY_DN24614_c0_g1_i22.p1_Ecy	*	PREDICTED: myosin heavy chain kinase B-like	PREDICTED: myosin heavy chain kinase B-like		PREDICTED: myosin heavy chain kinase B-like:2		Arthropoda	mhkB	mhkB
NODE_33493_length_1635_cov_2710.506305_g24053_i0.p1_Gla;NODE_28244_length_1696_cov_3566.282939_g8698_i1.p1_Eve;NODE_26460_length_1702_cov_3172.107078_g8764_i1.p1_Ecy;NODE_14855_length_2461_cov_2182.763267_g8764_i0.p1_Ecy;NODE_57138_length_1179_cov_1430.595575_g24053_i2.p1_Gla	TUBA3E	tubulin alpha-1 chain	TUBA3E	TUBA3E:3	tubulin alpha-1 chain:3;Tubulin alpha chain, partial:1;Alpha-tubulin, partial:1	Chordata	Arthropoda	TUBA3E	TUBA3E
TRINITY_DN401_c0_g2_i6.p1_Eve;TRINITY_DN401_c0_g2_i4.p1_Eve;NODE_28294_length_1694_cov_2452.669301_g18333_i0.p1_Eve;NODE_65790_length_805_cov_34.616402_g45416_i0.p1_Ecy;TRINITY_DN43614_c0_g2_i1.p1_Ecy;TRINITY_DN30568_c0_g1_i3.p1_Gla;NODE_31845_length_1683_cov_51.518360_g22795_i0.p1_Gla	ANGPTL4	fibrinogen C domain-containing protein 1-like	ANGPTL4	ANGPTL4:2	fibrinogen C domain-containing protein 1-like:1;ryncolin-1-like:1	Chordata	Cnidaria;Echinodermata	ANGPTL4	ANGPTL4
NODE_28337_length_1793_cov_2553.611239_g20138_i0.p1_Gla;TRINITY_DN2131_c0_g2_i1.p1_Eve;TRINITY_DN1792_c0_g1_i1.p1_Ecy	*	PREDICTED: upstream activation factor subunit spp27-like, partial	PREDICTED: upstream activation factor subunit spp27-like, partial		SWIB/MDM2 domain:1;PREDICTED: upstream activation factor subunit spp27-like, partial:2		Arthropoda	spp27	spp27
NODE_28387_length_1616_cov_2233.156350_g12786_i1.p1_Ecy;TRINITY_DN281_c0_g2_i12.p1_Ecy;TRINITY_DN20425_c1_g3_i1.p1_Gla	TUBA3C	PREDICTED: tubulin alpha-3 chain	TUBA3C	TUBA3C:1	PREDICTED: tubulin alpha-3 chain:1;alpha-tubulin:1	Rodentia	Arthropoda	TUBA3C	TUBA3C
NODE_68150_length_942_cov_148.876820_g50059_i0.p1_Eve;NODE_28396_length_1616_cov_55.020421_g17164_i0.p1_Ecy;TRINITY_DN51622_c0_g1_i5.p1_Eve;TRINITY_DN18039_c0_g1_i3.p1_Ecy;TRINITY_DN23112_c0_g1_i8.p1_Gla;NODE_32821_length_1655_cov_67.456413_g23548_i0.p1_Gla	SPR	Sepiapterin reductase	SPR	SPR:6	Sepiapterin reductase:3;PREDICTED: sepiapterin reductase-like:3	Vertebrata;Carnivora	Arthropoda	SPR	SPR
NODE_28445_length_1688_cov_744.163514_g14910_i1.p1_Eve;NODE_7832_length_3245_cov_181.187735_g4469_i1.p1_Gla;NODE_23365_length_1895_cov_654.084507_g14910_i0.p2_Eve;NODE_16395_length_2358_cov_146.859680_g4469_i2.p1_Gla	*	PREDICTED: endoglucanase E-4-like	PREDICTED: endoglucanase E-4-like		PREDICTED: endoglucanase E-4-like:2;Glycoside hydrolase family 9, partial:1;Glycoside hydrolase family 9:1		Arthropoda	celD	celD
NODE_28476_length_1687_cov_243.484127_g18472_i0.p1_Eve;NODE_26633_length_1694_cov_127.827964_g15993_i0.p1_Ecy	PRSS42	Serine proteases trypsin domain	PRSS42	PRSS42:1	Serine proteases trypsin domain:2	Rodentia	Arthropoda	PRSS42	PRSS42
NODE_3678_length_4537_cov_31.287879_g2201_i0.p1_Eve;NODE_2855_length_5123_cov_50.200631_g1746_i0.p1_Ecy;TRINITY_DN53340_c0_g1_i1.p1_Ecy;TRINITY_DN22424_c0_g2_i3.p1_Eve;TRINITY_DN53340_c0_g1_i3.p1_Ecy;NODE_34452_length_1610_cov_40.885971_g24793_i0.p1_Gla;TRINITY_DN359097_c0_g1_i2.p1_Gla	GART	PREDICTED: trifunctional purine biosynthetic protein adenosine-3-like	GART	GART:7	PREDICTED: trifunctional purine biosynthetic protein adenosine-3-like:7	Actinopterygii	Arthropoda	GART	GART
NODE_28587_length_1683_cov_160.383109_g18547_i0.p1_Eve	EEF1A1	elongation factor 1-alpha	EEF1A1	EEF1A1:1	elongation factor 1-alpha:1	Bilateria	Annelida	EEF1A1	EEF1A1
TRINITY_DN3873_c0_g1_i1.p1_Eve;NODE_286_length_8814_cov_91.057730_g188_i0.p1_Eve	*	PREDICTED: putative glutamate synthase [NADPH]	PREDICTED: putative glutamate synthase [NADPH]		PREDICTED: putative glutamate synthase [NADPH]:2		Arthropoda	glt1	glt1
NODE_287_length_9289_cov_159.003247_g187_i0.p1_Ecy;TRINITY_DN821_c19_g1_i1.p1_Ecy;TRINITY_DN53803_c0_g1_i4.p1_Eve;TRINITY_DN10401_c0_g2_i1.p1_Gla	*	PREDICTED: AP-1 complex subunit gamma-1-like isoform X2	PREDICTED: AP-1 complex subunit gamma-1-like isoform X2		PREDICTED: AP-1 complex subunit gamma-1-like isoform X2:4		Arthropoda	AP1G1	AP1G1
TRINITY_DN39798_c0_g1_i1.p1_Eve;NODE_33013_length_1442_cov_236.193826_g20180_i0.p1_Ecy;NODE_28753_length_1678_cov_6.563536_g18674_i0.p1_Eve;TRINITY_DN3912_c0_g1_i31.p1_Ecy;NODE_45945_length_1359_cov_85.125191_g33968_i0.p1_Gla;TRINITY_DN6749_c0_g1_i1.p1_Gla	*	PREDICTED: uncharacterized protein LOC108672785	PREDICTED: uncharacterized protein LOC108672785		PREDICTED: uncharacterized protein LOC108672785:6		Arthropoda	*	PREDICTED: uncharacterized protein LOC108672785
NODE_2883_length_4961_cov_1604.471702_g252_i5.p1_Eve;TRINITY_DN816_c0_g1_i6.p1_Eve;NODE_3559_length_4764_cov_732.563309_g2135_i0.p1_Ecy;TRINITY_DN5480_c0_g1_i21.p1_Ecy;NODE_24933_length_1827_cov_718.277278_g252_i12.p1_Eve;NODE_458_length_7959_cov_552.158786_g252_i1.p3_Eve;NODE_5218_length_4117_cov_544.470010_g2135_i1.p1_Ecy;NODE_35104_length_1484_cov_897.706620_g252_i13.p1_Eve;NODE_7285_length_34…	Cht3	PREDICTED: probable chitinase 3 isoform X1	Cht3	Cht3:9	PREDICTED: probable chitinase 3 isoform X1:7;Glycoside hydrolase family 18 catalytic domain:1;PREDICTED: probable chitinase 3 isoform X2:1	Insecta;Hymenoptera;Drosophilidae;Lepidoptera	Arthropoda	Cht3	Cht3
TRINITY_DN11835_c0_g1_i4.p1_Eve;TRINITY_DN11835_c0_g1_i8.p1_Eve;NODE_28847_length_1673_cov_190.108374_g18743_i0.p1_Eve;TRINITY_DN1108_c0_g1_i3.p1_Ecy;TRINITY_DN1230_c0_g1_i13.p1_Gla;TRINITY_DN1230_c0_g1_i11.p1_Gla;NODE_21845_length_2050_cov_60.736132_g15230_i0.p1_Gla;TRINITY_DN1108_c0_g1_i8.p1_Ecy	*	Hepatic lectin	Hepatic lectin		Hepatic lectin:5;macrophage mannose receptor 1-like:2;lectin 4:1		Arthropoda	ASGR1	ASGR1
TRINITY_DN848_c0_g1_i5.p1_Ecy;NODE_28868_length_1672_cov_414.890327_g18758_i0.p1_Eve;TRINITY_DN7375_c0_g1_i7.p1_Eve;TRINITY_DN6089_c0_g1_i5.p1_Gla	Fib	PREDICTED: rRNA 2'-O-methyltransferase fibrillarin-like	Fib	FBL:1;Fib:3	PREDICTED: rRNA 2'-O-methyltransferase fibrillarin-like:3	Insecta	Arthropoda	Fib	Fib
NODE_28905_length_1671_cov_100.462392_g18782_i0.p1_Eve;TRINITY_DN7015_c0_g1_i12.p1_Eve;TRINITY_DN7015_c0_g1_i4.p1_Eve;NODE_32425_length_1462_cov_74.032555_g19773_i0.p1_Ecy;TRINITY_DN1534_c0_g1_i8.p1_Ecy;TRINITY_DN1534_c0_g1_i14.p1_Ecy;NODE_36391_length_1451_cov_101.206847_g18782_i2.p1_Eve;TRINITY_DN28085_c0_g1_i7.p1_Gla;NODE_34909_length_1380_cov_114.077385_g21498_i0.p1_Ecy	CTLGA3	C-type lectin fold	CTLGA3	CTLGA3:9	C-type lectin, galactose-binding protein:1;C-type lectin:1;C-type lectin fold:2	Nematocera	Arthropoda	CTLGA3	CTLGA3
NODE_28927_length_1670_cov_947.199877_g18798_i0.p1_Eve;NODE_7318_length_3333_cov_572.331912_g730_i1.p2_Gla;NODE_24841_length_1922_cov_560.527496_g730_i3.p1_Gla;TRINITY_DN13552_c0_g1_i6.p1_Gla	UTP18	PREDICTED: uncharacterized protein LOC108676591	UTP18	UTP18:3;Cda5:1	PREDICTED: uncharacterized protein LOC108676591:4	Metazoa;Eukaryota	Arthropoda	UTP18	UTP18
NODE_28962_length_1669_cov_46.764815_g18825_i0.p1_Eve;NODE_28914_length_1596_cov_50.998061_g11051_i1.p1_Ecy;TRINITY_DN5980_c0_g1_i14.p1_Ecy;TRINITY_DN9988_c0_g1_i15.p1_Gla;TRINITY_DN9988_c0_g1_i2.p1_Gla;NODE_41395_length_1448_cov_31.322373_g30032_i1.p1_Gla	ASS1	PREDICTED: argininosuccinate synthase-like isoform X1	ASS1	ASS1:1	PREDICTED: argininosuccinate synthase-like isoform X1:6	Insecta	Arthropoda	ASS1	ASS1
NODE_2901_length_4951_cov_78.099143_g1732_i0.p1_Eve;NODE_5726_length_3954_cov_214.078361_g3053_i5.p1_Ecy;NODE_5201_length_4120_cov_280.394498_g3053_i0.p1_Ecy;NODE_28257_length_1622_cov_79.289256_g3053_i13.p1_Ecy;TRINITY_DN2197_c0_g1_i10.p1_Ecy;NODE_24486_length_1846_cov_76.255982_g1732_i5.p1_Eve;NODE_18192_length_2246_cov_34.022303_g12512_i0.p1_Gla;NODE_38642_length_1274_cov_281.105306_g24115_i0.…	*	Membrane attack complex component/perforin (MACPF) domain	Membrane attack complex component/perforin (MACPF) domain		Membrane attack complex component/perforin (MACPF) domain:7		Arthropoda	*	Membrane attack complex component/perforin (MACPF) domain
NODE_29087_length_1664_cov_14582.453251_g18915_i0.p1_Eve	Mlc2	EF-hand domain pair	Mlc2	Mlc2:1	EF-hand domain pair:1	Lepidoptera	Arthropoda	Mlc2	Mlc2
NODE_29094_length_1588_cov_2082.763483_g13115_i1.p1_Ecy;TRINITY_DN59247_c0_g2_i5.p1_Eve;NODE_49592_length_1035_cov_1821.777890_g13115_i2.p1_Ecy;TRINITY_DN3333_c0_g1_i1.p1_Gla	*	Chromatin target of PRMT1 protein C-terminal	Chromatin target of PRMT1 protein C-terminal		Chromatin target of PRMT1 protein C-terminal:2;PREDICTED: THO complex subunit 4-like:1;putative THO complex subunit 4:1		Arthropoda	ALYREF	ALYREF
NODE_29256_length_1659_cov_1077.578261_g3524_i7.p1_Eve	*	von Willebrand factor A domain-containing protein 7-like	von Willebrand factor A domain-containing protein 7-like		von Willebrand factor A domain-containing protein 7-like:1		Arthropoda	VWA7	VWA7
NODE_29294_length_1658_cov_127.786824_g19071_i0.p1_Eve;TRINITY_DN10111_c0_g1_i11.p1_Eve;TRINITY_DN263551_c0_g2_i3.p1_Ecy;NODE_28102_length_1628_cov_141.017733_g16975_i0.p1_Ecy;TRINITY_DN785_c0_g1_i7.p1_Gla;NODE_17334_length_2296_cov_25.798398_g11886_i0.p1_Gla	PRSS21	Serine proteases trypsin domain	PRSS21	PRSS21:5;F2:1	Serine proteases trypsin domain:3;PREDICTED: venom protease-like:3	Afrotheria;Bilateria	Arthropoda	PRSS21	PRSS21
TRINITY_DN10002_c0_g1_i9.p1_Eve;NODE_29297_length_1658_cov_93.185830_g19072_i0.p1_Eve;TRINITY_DN38187_c0_g3_i1.p1_Ecy;TRINITY_DN10002_c0_g1_i7.p1_Eve	NT5C3B	PREDICTED: cytosolic 5'-nucleotidase 3-like isoform X2	NT5C3B	NT5C3B:2	PREDICTED: cytosolic 5'-nucleotidase 3-like isoform X2:2;Pyrimidine 5'-nucleotidase eukaryotic:1;PREDICTED: cytosolic 5'-nucleotidase 3-like isoform X1:1	Arthropoda;Actinopterygii	Arthropoda	NT5C3B	NT5C3B
TRINITY_DN4791_c0_g1_i4.p1_Ecy;TRINITY_DN138_c0_g1_i18.p1_Eve;NODE_2932_length_5084_cov_103.731678_g1784_i0.p1_Ecy;NODE_1862_length_5294_cov_55.905624_g1209_i0.p1_Gla;NODE_4236_length_4084_cov_51.741016_g1209_i1.p1_Gla	PFKFB2	PREDICTED: 6-phosphofructo-2-kinase/fructose-2,6-bisphosphatase-like isoform X1	PFKFB2	PFKFB2:1	PREDICTED: 6-phosphofructo-2-kinase/fructose-2,6-bisphosphatase-like isoform X2:2;PREDICTED: 6-phosphofructo-2-kinase/fructose-2,6-bisphosphatase-like isoform X1:3	Arthropoda	Arthropoda	PFKFB2	PFKFB2
NODE_54901_length_1212_cov_4.165090_g41278_i0.p1_Gla;NODE_29379_length_1578_cov_20.446043_g17800_i0.p1_Ecy;NODE_43222_length_1296_cov_5.247795_g29518_i0.p1_Eve;TRINITY_DN62338_c0_g1_i1.p1_Gla	*	PREDICTED: PH and SEC7 domain-containing protein 3-like isoform X3	PREDICTED: PH and SEC7 domain-containing protein 3-like isoform X3		PREDICTED: PH and SEC7 domain-containing protein 3-like isoform X3:2;PREDICTED: PH and SEC7 domain-containing protein 1-like isoform X1:1;PREDICTED: PH and SEC7 domain-containing protein 1-like isoform X2:1		Arthropoda	*	PREDICTED: PH and SEC7 domain-containing protein 3-like isoform X3
TRINITY_DN1649_c0_g1_i3.p1_Eve;NODE_2945_length_4927_cov_1043.647396_g1760_i0.p1_Eve;TRINITY_DN28019_c0_g1_i5.p1_Ecy;TRINITY_DN3658_c0_g1_i6.p1_Gla	*	PREDICTED: periostin-like	PREDICTED: periostin-like		PREDICTED: periostin-like:3;FAS1 domain:1		Arthropoda	POSTN	POSTN
TRINITY_DN33820_c0_g1_i7.p1_Eve;NODE_2954_length_4923_cov_367.761592_g1765_i0.p1_Eve;TRINITY_DN2521_c0_g1_i5.p1_Ecy;NODE_4421_length_4380_cov_170.395982_g2592_i0.p1_Ecy;NODE_7768_length_3254_cov_55.996880_g3000_i2.p1_Gla;TRINITY_DN13316_c0_g1_i7.p1_Gla;NODE_13247_length_2599_cov_9.206667_g3000_i4.p1_Gla;NODE_4680_length_3947_cov_16.629810_g3000_i1.p1_Gla;NODE_4612_length_3967_cov_17.932363_g3000_…	*	Membrane attack complex component/perforin (MACPF) domain	Membrane attack complex component/perforin (MACPF) domain		Membrane attack complex component/perforin (MACPF) domain:4		Arthropoda	*	Membrane attack complex component/perforin (MACPF) domain
NODE_29691_length_1748_cov_72.785168_g21175_i0.p1_Gla	Ddx39b	RecName: Full=Spliceosome RNA helicase DDX39B; AltName: Full=56 kDa U2AF65-associated protein; AltName: Full=DEAD box protein UAP56	Ddx39b	Ddx39b:1	RecName: Full=Spliceosome RNA helicase DDX39B; AltName: Full=56 kDa U2AF65-associated protein; AltName: Full=DEAD box protein UAP56:1	Euarchontoglires	Chordata	Ddx39b	Ddx39b
NODE_35070_length_1485_cov_490.138579_g23276_i0.p1_Eve;NODE_29718_length_1563_cov_510.775429_g18018_i0.p1_Ecy;TRINITY_DN557994_c0_g1_i2.p1_Eve;NODE_39858_length_1480_cov_266.839972_g29078_i0.p1_Gla	GRPEL1	PREDICTED: grpE protein homolog, mitochondrial-like	GRPEL1	GRPEL1:2;Roe1:1	PREDICTED: grpE protein homolog, mitochondrial-like:4	Arthropoda;Actinopterygii	Arthropoda	GRPEL1	GRPEL1
TRINITY_DN10069_c0_g1_i1.p1_Eve;NODE_298_length_9241_cov_389.986945_g192_i0.p1_Ecy;TRINITY_DN4722_c0_g1_i2.p1_Gla;NODE_646_length_7073_cov_138.177107_g424_i0.p1_Gla	*	PREDICTED: uncharacterized protein LOC108681451 isoform X2	PREDICTED: uncharacterized protein LOC108681451 isoform X2		PREDICTED: uncharacterized protein LOC108681451 isoform X2:2;hypothetical protein FHG87_001306:2		Arthropoda	*	PREDICTED: uncharacterized protein LOC108681451 isoform X2
TRINITY_DN2289_c0_g1_i1.p1_Eve;NODE_29835_length_1558_cov_715.131875_g18095_i0.p1_Ecy;TRINITY_DN2289_c0_g1_i5.p1_Eve;TRINITY_DN61427_c0_g2_i3.p1_Gla	Clc	PREDICTED: clathrin light chain-like isoform X3	Clc	Clc:4	PREDICTED: clathrin light chain-like isoform X3:2;Clathrin light chain:1;PREDICTED: clathrin light chain-like isoform X1:1	Arthropoda	Arthropoda	Clc	Clc
TRINITY_DN24519_c0_g1_i1.p1_Eve;NODE_29835_length_1640_cov_291.871150_g19462_i0.p1_Eve;TRINITY_DN293_c0_g1_i2.p1_Ecy;NODE_36747_length_1326_cov_397.070478_g14764_i2.p1_Ecy;TRINITY_DN3385_c0_g1_i5.p1_Gla	DHDH	PREDICTED: trans-1,2-dihydrobenzene-1,2-diol dehydrogenase-like	DHDH	DHDH:1	PREDICTED: trans-1,2-dihydrobenzene-1,2-diol dehydrogenase-like:3;Oxidoreductase N-terminal:2	Insecta	Arthropoda	DHDH	DHDH
TRINITY_DN8355_c0_g1_i10.p1_Ecy;NODE_2995_length_4900_cov_349.053803_g1783_i0.p1_Eve;TRINITY_DN20293_c2_g1_i3.p1_Eve;TRINITY_DN27631_c0_g1_i2.p1_Gla;NODE_4160_length_4104_cov_886.237485_g2700_i0.p1_Gla;TRINITY_DN27631_c0_g1_i2.p2_Gla	st13	Hsc70-interacting protein, partial	st13	st13:5;ST13:1	Hsc70-interacting protein, partial:6	Actinopterygii;Aves	Arthropoda	st13	st13
TRINITY_DN9702_c1_g2_i1.p1_Ecy;NODE_2996_length_4900_cov_39.448567_g1784_i0.p1_Eve	*	PREDICTED: methionine synthase-like	PREDICTED: methionine synthase-like		PREDICTED: methionine synthase-like:2		Arthropoda	MTR	MTR
NODE_30_length_13426_cov_249.104134_g21_i0.p1_Eve	*	Smoothelin	Smoothelin		Smoothelin:1		Arthropoda	SMTN	SMTN
TRINITY_DN21815_c0_g2_i2.p1_Eve;NODE_30040_length_1633_cov_31.120581_g19610_i0.p1_Eve;TRINITY_DN5496_c0_g1_i12.p1_Ecy;NODE_27780_length_1813_cov_34.126417_g19712_i0.p1_Gla	ACCS	1-aminocyclopropane-1-carboxylate synthase-like protein 1 isoform X2	ACCS	ACCS:2	1-aminocyclopropane-1-carboxylate synthase-like protein 1 isoform X2:4	Rodentia;Euarchontoglires	Arthropoda	ACCS	ACCS
TRINITY_DN1966_c0_g1_i6.p1_Ecy;TRINITY_DN1966_c0_g1_i3.p1_Ecy;NODE_30113_length_1548_cov_235.475650_g2698_i3.p1_Ecy;TRINITY_DN4575_c0_g1_i7.p1_Gla;NODE_3597_length_4312_cov_146.759794_g1951_i1.p1_Gla	IDH3B	PREDICTED: probable isocitrate dehydrogenase [NAD] subunit beta, mitochondrial isoform X3	IDH3B	IDH3B:2	PREDICTED: probable isocitrate dehydrogenase [NAD] subunit beta, mitochondrial isoform X3:2;PREDICTED: isocitrate dehydrogenase [NAD] subunit beta, mitochondrial-like isoform X1:1;PREDICTED: isocitrate dehydrogenase [NAD] subunit beta, mitochondrial-like isoform X2:2	Insecta	Arthropoda	IDH3B	IDH3B
TRINITY_DN9206_c1_g1_i3.p1_Eve;TRINITY_DN9206_c1_g1_i4.p1_Eve;TRINITY_DN9206_c1_g1_i2.p1_Eve;NODE_31119_length_1597_cov_54.253230_g19666_i1.p1_Eve;NODE_30114_length_1630_cov_51.822264_g19666_i0.p1_Eve;TRINITY_DN83176_c0_g1_i11.p1_Ecy;NODE_3730_length_4675_cov_44.950713_g2192_i1.p1_Ecy;NODE_3666_length_4708_cov_44.268513_g2192_i0.p1_Ecy;TRINITY_DN11787_c0_g1_i17.p1_Gla;NODE_33513_length_1635_cov_3…	Fmr1	PREDICTED: synaptic functional regulator FMR1-like	Fmr1	Fmr1:10;FXR1:1	PREDICTED: synaptic functional regulator FMR1-like:11	Paraneoptera;Hymenoptera	Arthropoda	Fmr1	Fmr1
TRINITY_DN535_c0_g1_i23.p1_Eve;NODE_30154_length_1628_cov_350.409753_g10249_i3.p1_Eve;NODE_7677_length_3464_cov_252.980673_g4497_i0.p1_Ecy;TRINITY_DN4216_c0_g1_i3.p1_Ecy;TRINITY_DN16937_c0_g1_i3.p1_Gla;NODE_52988_length_1240_cov_454.736356_g39692_i0.p1_Gla	*	NAD:arginine ADP-ribosyltransferase ART	NAD:arginine ADP-ribosyltransferase ART		NAD:arginine ADP-ribosyltransferase ART:3		Arthropoda	Art1	Art1
NODE_8708_length_3165_cov_347.724326_g5274_i0.p1_Eve;NODE_30213_length_1626_cov_101.926443_g5274_i3.p1_Eve;NODE_34544_length_1499_cov_110.428966_g5274_i4.p1_Eve;TRINITY_DN2425_c1_g1_i8.p1_Eve;NODE_7402_length_3522_cov_288.348402_g4334_i0.p1_Ecy	*	PREDICTED: lysosomal Pro-X carboxypeptidase-like isoform X2	PREDICTED: lysosomal Pro-X carboxypeptidase-like isoform X2		PREDICTED: lysosomal Pro-X carboxypeptidase-like isoform X2:4;PREDICTED: lysosomal Pro-X carboxypeptidase-like isoform X1:1		Arthropoda	PRCP	PRCP
NODE_3029_length_4876_cov_672.974933_g89_i6.p1_Eve;TRINITY_DN306227_c0_g2_i1.p1_Gla;NODE_120879_length_652_cov_20.101161_g100004_i0.p1_Gla;TRINITY_DN11574_c0_g1_i3.p1_Eve	AHNAK2	PREDICTED: uncharacterized protein LOC108669754	AHNAK2	AHNAK2:1;AHNAK:1	PREDICTED: uncharacterized protein LOC108669754:4	Actinopterygii;Vertebrata	Arthropoda	AHNAK2	AHNAK2
TRINITY_DN1230_c17_g1_i5.p1_Eve;NODE_3041_length_4871_cov_39.247822_g1809_i0.p1_Eve;NODE_8094_length_3375_cov_27.807276_g4744_i0.p1_Ecy;TRINITY_DN18036_c0_g1_i4.p1_Gla;NODE_11154_length_2807_cov_21.445975_g7463_i0.p1_Gla	OPLAH	PREDICTED: 5-oxoprolinase-like	OPLAH	OPLAH:3	PREDICTED: 5-oxoprolinase-like:4;5-oxoprolinase-like:1	Rodentia;Mammalia	Arthropoda	OPLAH	OPLAH
NODE_30436_length_1619_cov_1074.114650_g19889_i0.p1_Eve;NODE_33283_length_1641_cov_2040.415201_g23894_i0.p1_Gla;REV__NODE_50534_length_1019_cov_7.295876_g32942_i0.p1_Ecy;REV__TRINITY_DN49640_c0_g1_i2.p1_Gla	*	PREDICTED: phosphoglycerate mutase 2-like	PREDICTED: phosphoglycerate mutase 2-like		PREDICTED: phosphoglycerate mutase 2-like:1;Phosphoglycerate mutase 1:1		Arthropoda	PGAM2	PGAM2
TRINITY_DN26527_c0_g2_i4.p1_Eve;NODE_30468_length_1618_cov_895.913958_g19914_i0.p1_Eve;TRINITY_DN32703_c0_g1_i2.p1_Gla;NODE_33838_length_1626_cov_1034.684845_g24301_i0.p1_Gla;TRINITY_DN59560_c0_g1_i2.p1_Ecy;NODE_28095_length_1628_cov_3125.507283_g11538_i1.p1_Ecy	*	hypothetical protein HAZT_HAZT006852	hypothetical protein HAZT_HAZT006852		hypothetical protein HAZT_HAZT006852:6		Arthropoda	*	hypothetical protein HAZT_HAZT006852
NODE_30507_length_1532_cov_2702.146325_g12731_i2.p1_Ecy;NODE_21354_length_1974_cov_1118.167792_g12731_i0.p1_Ecy	*	PREDICTED: oplophorus-luciferin 2-monooxygenase non-catalytic subunit-like	PREDICTED: oplophorus-luciferin 2-monooxygenase non-catalytic subunit-like		PREDICTED: oplophorus-luciferin 2-monooxygenase non-catalytic subunit-like:2		Arthropoda	*	PREDICTED: oplophorus-luciferin 2-monooxygenase non-catalytic subunit-like
NODE_3052_length_4866_cov_626.369732_g1817_i0.p1_Eve;NODE_1921_length_5827_cov_693.298200_g1142_i1.p1_Ecy;NODE_1851_length_5896_cov_685.436634_g1142_i0.p1_Ecy;TRINITY_DN10060_c0_g1_i1.p1_Eve;TRINITY_DN189516_c1_g1_i2.p1_Eve	l(2)gl	PREDICTED: lethal(2) giant larvae protein homolog 1-like	l(2)gl	l(2)gl:5	PREDICTED: lethal(2) giant larvae protein homolog 1-like:5	Hymenoptera;Arthropoda	Arthropoda	l(2)gl	l(2)gl
TRINITY_DN696_c0_g1_i5.p1_Gla;NODE_3068_length_4857_cov_221.873128_g1825_i0.p1_Eve;TRINITY_DN3210_c0_g1_i2.p1_Ecy;NODE_3418_length_4818_cov_251.460893_g2056_i0.p1_Ecy;TRINITY_DN3841_c0_g1_i14.p1_Eve	Cht7	PREDICTED: probable chitinase 3 isoform X3	Cht7	Cht7:5	PREDICTED: probable chitinase 3 isoform X3:4;Glycoside hydrolase family 18 catalytic domain:1	Insecta	Arthropoda	Cht7	Cht7
TRINITY_DN1385_c1_g1_i2.p1_Ecy;NODE_3069_length_5006_cov_147.287271_g1859_i0.p1_Ecy;NODE_5771_length_3657_cov_153.860865_g3767_i0.p1_Gla	IDE	PREDICTED: insulin-degrading enzyme-like	IDE	IDE:1	PREDICTED: insulin-degrading enzyme-like:3	Arthropoda	Arthropoda	IDE	IDE
TRINITY_DN11923_c0_g1_i2.p1_Ecy;TRINITY_DN7208_c1_g1_i18.p1_Eve;NODE_3096_length_4841_cov_138.893364_g1842_i0.p1_Eve;TRINITY_DN4199_c0_g1_i20.p1_Gla	*	PREDICTED: uncharacterized protein LOC108675007 isoform X1	PREDICTED: uncharacterized protein LOC108675007 isoform X1		PREDICTED: uncharacterized protein LOC108675007 isoform X1:4		Arthropoda	*	PREDICTED: uncharacterized protein LOC108675007 isoform X1
NODE_31_length_13310_cov_120.216801_g22_i0.p1_Eve;NODE_106_length_10326_cov_103.924394_g76_i0.p1_Gla;TRINITY_DN17152_c0_g2_i3.p1_Gla	*	PREDICTED: talin-2-like isoform X2	PREDICTED: talin-2-like isoform X2		PREDICTED: talin-2-like isoform X2:2;PREDICTED: talin-2-like isoform X1:1		Arthropoda	TLN2	TLN2
NODE_31050_length_1512_cov_107.831169_g18874_i0.p1_Ecy;TRINITY_DN15293_c0_g1_i7.p1_Ecy;TRINITY_DN25589_c0_g1_i4.p1_Gla	STK39	PREDICTED: serine/threonine-protein kinase OSR1-like isoform X1	STK39	STK39:1	Protein kinase domain:1;PREDICTED: serine/threonine-protein kinase OSR1-like isoform X1:2	Insecta	Arthropoda	STK39	STK39
NODE_31111_length_1510_cov_1107.471595_g18918_i0.p1_Ecy;TRINITY_DN6403_c0_g1_i2.p1_Eve;TRINITY_DN972_c0_g1_i8.p1_Ecy	PGAM2	PREDICTED: phosphoglycerate mutase 2-like	PGAM2	PGAM2:1	PREDICTED: phosphoglycerate mutase 2-like:3	Arthropoda	Arthropoda	PGAM2	PGAM2
NODE_3117_length_4832_cov_525.713360_g1856_i0.p1_Eve;TRINITY_DN3748_c0_g1_i8.p1_Eve;NODE_4801_length_4107_cov_1412.570478_g1856_i1.p1_Eve;NODE_19604_length_2088_cov_1493.150074_g9569_i1.p1_Ecy;TRINITY_DN559_c0_g1_i12.p1_Gla;NODE_9457_length_3002_cov_983.774128_g6313_i0.p1_Gla;NODE_42524_length_1178_cov_713.658990_g9569_i3.p1_Ecy;NODE_19153_length_2119_cov_2194.259420_g1856_i6.p1_Eve;NODE_16232_le…	Cht5	PREDICTED: endochitinase-like	Cht5	Cht5:12	PREDICTED: endochitinase-like:8;Glycoside hydrolase family 18 catalytic domain:4	Insecta;Hymenoptera;Arthropoda	Arthropoda	Cht5	Cht5
NODE_3118_length_4830_cov_175.617653_g1857_i0.p1_Eve;TRINITY_DN15082_c0_g1_i1.p1_Eve;TRINITY_DN60763_c0_g1_i2.p1_Ecy	FLAD1	PREDICTED: FAD synthase-like	FLAD1	FLAD1:2	Phosphoadenosine phosphosulfate reductase:1;PREDICTED: FAD synthase-like:2	Chordata	Arthropoda	FLAD1	FLAD1
NODE_31271_length_1592_cov_194.198963_g20485_i0.p1_Eve	*	hypothetical protein HELRODRAFT_185885	hypothetical protein HELRODRAFT_185885		hypothetical protein HELRODRAFT_185885:1		Annelida	*	alpha-1 tubulin
NODE_31303_length_1699_cov_230.918182_g22402_i0.p1_Gla	ACY1	PREDICTED: aminoacylase-1A-like	ACY1	ACY1:1	PREDICTED: aminoacylase-1A-like:1	Aves	Arthropoda	ACY1	ACY1
NODE_31385_length_1589_cov_11.461039_g20569_i0.p1_Eve;TRINITY_DN107753_c0_g1_i1.p1_Eve;NODE_19679_length_2083_cov_26.639626_g11686_i0.p1_Ecy	*	Twitchin, partial	Twitchin, partial		Twitchin, partial:3		Arthropoda	unc-22	unc-22
NODE_31406_length_1499_cov_377.470345_g19115_i0.p1_Ecy;TRINITY_DN2620_c0_g1_i18.p1_Ecy;NODE_40369_length_1469_cov_416.076056_g20371_i1.p1_Gla	*	NADPH-dependent FMN reductase-like	NADPH-dependent FMN reductase-like		NADPH-dependent FMN reductase-like:1		Arthropoda	nfrA1	nfrA1
NODE_31528_length_1584_cov_16.781759_g20670_i0.p1_Eve;NODE_72897_length_991_cov_10.444798_g56425_i0.p1_Gla;TRINITY_DN33956_c0_g1_i7.p1_Gla;TRINITY_DN33956_c0_g1_i2.p1_Gla	krz	beta-arrestin	krz	krz:2;ARRB1:2	PREDICTED: beta-arrestin-1-like isoform X1:1;Arrestin C-terminal-like domain:1;beta-arrestin:2	Bilateria;Arthropoda	Hemichordata;Arthropoda	krz	krz
NODE_3172_length_4517_cov_94.577440_g1624_i2.p1_Gla	*	Smoothelin	Smoothelin		Smoothelin:1		Arthropoda	SMTN	SMTN
NODE_31721_length_1487_cov_2190.124478_g19306_i0.p1_Ecy	ATPsyn-d	ATP synthase F0 complex subunit D mitochondrial	ATPsyn-d	ATPsyn-d:1	ATP synthase F0 complex subunit D mitochondrial:1	Insecta	Arthropoda	ATPsyn-d	ATPsyn-d
TRINITY_DN459_c0_g1_i11.p1_Eve;NODE_31761_length_1577_cov_421.578534_g20843_i0.p1_Eve;NODE_26149_length_1715_cov_194.849340_g15702_i0.p1_Ecy;TRINITY_DN7105_c0_g1_i6.p1_Gla;NODE_13300_length_2594_cov_89.990963_g8982_i0.p1_Gla	IYD	PREDICTED: iodotyrosine deiodinase 1-like	IYD	IYD:2	PREDICTED: iodotyrosine deiodinase 1-like:3;Nitroreductase:2	Vertebrata	Arthropoda	IYD	IYD
NODE_3177_length_4790_cov_108.884623_g1894_i0.p1_Eve	*	PREDICTED: insulin-degrading enzyme-like	PREDICTED: insulin-degrading enzyme-like		PREDICTED: insulin-degrading enzyme-like:1		Arthropoda	IDE	IDE
NODE_3181_length_4788_cov_66.893226_g1897_i0.p1_Eve;TRINITY_DN30827_c0_g1_i11.p1_Eve;TRINITY_DN30827_c0_g1_i37.p1_Eve;NODE_59861_length_1143_cov_6.489031_g45389_i0.p1_Gla;TRINITY_DN327060_c0_g2_i1.p1_Gla	Vinc	vinculine-like protein, partial	Vinc	Vinc:5	Vinculin/alpha-catenin:1;vinculine-like protein, partial:2	Hymenoptera;Bilateria;Insecta;Arthropoda	Arthropoda	Vinc	Vinc
TRINITY_DN5570_c0_g1_i1.p1_Eve;NODE_3191_length_4781_cov_262.813609_g1905_i0.p1_Eve;NODE_3388_length_4829_cov_124.937448_g2038_i0.p1_Ecy;TRINITY_DN44095_c0_g1_i2.p1_Ecy;NODE_2571_length_4804_cov_40.267718_g1664_i0.p1_Gla;TRINITY_DN29100_c0_g1_i3.p1_Gla	ade2	PREDICTED: phosphoribosylformylglycinamidine synthase-like	ade2	ade2:5;PFAS:1	PREDICTED: phosphoribosylformylglycinamidine synthase-like:3;Phosphoribosylformylglycinamidine synthase:3	Hymenoptera	Arthropoda	ade2	ade2
TRINITY_DN49821_c0_g1_i21.p1_Gla;TRINITY_DN6353_c0_g1_i8.p1_Eve;TRINITY_DN49821_c0_g1_i8.p1_Gla;NODE_7249_length_3344_cov_45.138392_g4782_i0.p1_Gla;NODE_31919_length_1480_cov_47.749126_g19426_i0.p1_Ecy	*	PREDICTED: NFU1 iron-sulfur cluster scaffold homolog, mitochondrial-like isoform X1	PREDICTED: NFU1 iron-sulfur cluster scaffold homolog, mitochondrial-like isoform X1		PREDICTED: NFU1 iron-sulfur cluster scaffold homolog, mitochondrial-like isoform X1:5		Arthropoda	NFU1	NFU1
NODE_32_length_14767_cov_174.575418_g18_i1.p1_Ecy;NODE_30_length_14803_cov_173.993561_g18_i0.p1_Ecy;NODE_6596_length_3727_cov_316.952964_g18_i3.p1_Ecy	*	PREDICTED: titin-like	PREDICTED: titin-like		PREDICTED: titin-like:2;PREDICTED: titin-like isoform X11:1		Arthropoda	TTN	TTN
NODE_32032_length_1677_cov_768.386364_g3136_i8.p1_Gla	*	hypothetical protein FHG87_014485	hypothetical protein FHG87_014485		hypothetical protein FHG87_014485:1		Arthropoda	*	hypothetical protein FHG87_014485
NODE_32093_length_1566_cov_1192.375742_g4564_i6.p1_Eve	*	Chondroitin proteoglycan-2	Chondroitin proteoglycan-2		Chondroitin proteoglycan-2:1		Arthropoda	cpg-2	cpg-2
TRINITY_DN7859_c0_g1_i11.p1_Eve;NODE_32095_length_1566_cov_295.100198_g21078_i0.p1_Eve;NODE_42831_length_1171_cov_499.231729_g22741_i1.p1_Ecy;TRINITY_DN1666_c0_g1_i1.p1_Ecy	*	chymotrypsin, partial	chymotrypsin, partial		chymotrypsin, partial:4		Arthropoda	*	chymotrypsin, partial
NODE_32163_length_1564_cov_5819.230363_g21128_i0.p1_Eve	*	PREDICTED: ctenidin-1-like	PREDICTED: ctenidin-1-like		PREDICTED: ctenidin-1-like:1		Arthropoda	*	PREDICTED: ctenidin-1-like
NODE_32241_length_1562_cov_524.153999_g21180_i0.p2_Eve;TRINITY_DN474_c0_g1_i11.p1_Eve;TRINITY_DN474_c0_g1_i1.p1_Eve;TRINITY_DN474_c0_g1_i9.p1_Eve;NODE_38353_length_1281_cov_594.561688_g16104_i1.p2_Ecy;NODE_66394_length_798_cov_680.296395_g16104_i2.p1_Ecy;NODE_103646_length_744_cov_514.646043_g83859_i0.p2_Gla;TRINITY_DN22980_c0_g1_i33.p2_Gla;TRINITY_DN22980_c0_g1_i28.p2_Gla;TRINITY_DN22980_c0_g1_i…	*	zinc metalloproteinase nas-4-like	zinc metalloproteinase nas-4-like		zinc metalloproteinase nas-4-like:12		Arthropoda	nas-4	nas-4
TRINITY_DN4325_c1_g1_i23.p1_Ecy;NODE_3227_length_4766_cov_176.191647_g1144_i2.p1_Eve;TRINITY_DN4325_c1_g1_i11.p1_Ecy;TRINITY_DN58838_c0_g1_i2.p1_Eve;NODE_71246_length_1007_cov_503.803758_g55012_i0.p1_Gla;NODE_84192_length_885_cov_354.834928_g66342_i0.p1_Gla	*	uncharacterized protein K02A2.6-like	uncharacterized protein K02A2.6-like		uncharacterized protein K02A2.6-like:3;uncharacterized protein LOC114668171:2;uncharacterized protein LOC111948290:1		Chordata	*	uncharacterized protein K02A2.6-like
TRINITY_DN5444_c0_g1_i1.p1_Eve;NODE_38681_length_1273_cov_371.386438_g19706_i1.p1_Ecy;NODE_32328_length_1466_cov_349.454481_g19706_i0.p1_Ecy	*	hemolymph juvenile hormone binding, partial	hemolymph juvenile hormone binding, partial		hemolymph juvenile hormone binding, partial:2		Arthropoda	JHBP	JHBP
TRINITY_DN2440_c0_g1_i20.p1_Eve;TRINITY_DN1566_c0_g1_i1.p1_Gla;NODE_4938_length_4201_cov_181.618738_g1982_i1.p1_Ecy;NODE_5162_length_3800_cov_197.472141_g989_i6.p1_Gla;NODE_3276_length_4887_cov_150.236668_g1982_i0.p1_Ecy;NODE_3236_length_4482_cov_168.227160_g989_i4.p1_Gla	*	PREDICTED: solute carrier family 2, facilitated glucose transporter member 1-like isoform X1	PREDICTED: solute carrier family 2, facilitated glucose transporter member 1-like isoform X1		PREDICTED: solute carrier family 2, facilitated glucose transporter member 1-like isoform X1:5;Sugar/inositol transporter:1		Arthropoda	Slc2a1	Slc2a1
NODE_32375_length_1464_cov_2110.781625_g19744_i0.p1_Ecy;TRINITY_DN84784_c0_g1_i1.p1_Eve	H1F0	Linker histone H1/H5 domain H15	H1F0	H1F0:2	Linker histone H1/H5 domain H15:1;PREDICTED: histone H1.0-like:1	Testudines	Arthropoda	H1F0	H1F0
TRINITY_DN2760_c0_g1_i3.p1_Eve;NODE_33079_length_1537_cov_3131.823925_g16215_i2.p1_Eve;TRINITY_DN2760_c0_g1_i1.p1_Eve;NODE_32378_length_1558_cov_3036.834990_g16215_i1.p1_Eve;TRINITY_DN103120_c0_g1_i1.p1_Ecy;TRINITY_DN826_c0_g2_i1.p1_Gla;NODE_38832_length_1503_cov_1501.128611_g1940_i2.p1_Gla	*	PREDICTED: uncharacterized protein LOC108682963	PREDICTED: uncharacterized protein LOC108682963		PREDICTED: uncharacterized protein LOC108682963:3;hypothetical protein FHG87_016756:2;PREDICTED: uncharacterized protein LOC108675789:2		Arthropoda	*	PREDICTED: uncharacterized protein LOC108682963
NODE_3238_length_4482_cov_30.275660_g1693_i2.p1_Gla;TRINITY_DN40574_c0_g1_i4.p1_Gla	*	PREDICTED: papilin-like	PREDICTED: papilin-like		PREDICTED: papilin-like:1;Papilin:1		Arthropoda	Ppn	Ppn
NODE_3242_length_4761_cov_1620.144100_g1932_i0.p1_Eve;TRINITY_DN15508_c0_g1_i1.p1_Eve	HSPA1A	heat shock protein 70	HSPA1A	HSPA1A:1	heat shock protein 70:1;Heat Shock Protein 70 KDa form 2, partial:1	Actinopterygii	Arthropoda	HSPA1A	HSPA1A
NODE_3243_length_4761_cov_172.366511_g1933_i0.p1_Eve;NODE_2474_length_4852_cov_84.236935_g1609_i0.p1_Gla;TRINITY_DN41287_c0_g1_i4.p1_Gla;NODE_14863_length_2461_cov_75.067164_g2066_i2.p1_Ecy;NODE_2775_length_4698_cov_86.990751_g1609_i2.p1_Gla;NODE_3522_length_4776_cov_114.446583_g2066_i1.p1_Ecy;TRINITY_DN19225_c0_g1_i7.p1_Ecy;NODE_3432_length_4812_cov_113.144867_g2066_i0.p1_Ecy;TRINITY_DN19225_c0_…	VWA5A	PREDICTED: von Willebrand factor A domain-containing protein 5A-like	VWA5A	VWA5A:4	VIT domain:2;PREDICTED: von Willebrand factor A domain-containing protein 5A-like:6;PREDICTED: nuclear pore complex protein DDB_G0274915-like:1	Actinopterygii	Arthropoda	VWA5A	VWA5A
NODE_3248_length_4903_cov_29.319736_g1966_i0.p1_Ecy;NODE_5643_length_3837_cov_13.849261_g3372_i0.p1_Eve	*	PREDICTED: microtubule-associated protein futsch-like	PREDICTED: microtubule-associated protein futsch-like		PREDICTED: microtubule-associated protein futsch-like:1		Arthropoda	futsch	futsch
TRINITY_DN15377_c0_g1_i7.p1_Eve;NODE_32501_length_1555_cov_38.660027_g21359_i0.p1_Eve;TRINITY_DN21672_c0_g2_i4.p1_Ecy;NODE_32360_length_1465_cov_49.339689_g19732_i0.p1_Ecy;TRINITY_DN30905_c0_g2_i6.p1_Gla	*	RecName: Full=Oplophorus-luciferin 2-monooxygenase non-catalytic subunit; Flags: Precursor	RecName: Full=Oplophorus-luciferin 2-monooxygenase non-catalytic subunit; Flags: Precursor		RecName: Full=Oplophorus-luciferin 2-monooxygenase non-catalytic subunit; Flags: Precursor:4;oplophorus-luciferin 2-monooxygenase non-catalytic subunit-like:1		Arthropoda	*	RecName: Full=Oplophorus-luciferin 2-monooxygenase non-catalytic subunit; Flags: Precursor
NODE_32532_length_1458_cov_5934.928318_g18980_i2.p1_Ecy;NODE_69425_length_1027_cov_10.994888_g53443_i0.p1_Gla;TRINITY_DN7601_c0_g1_i36.p1_Ecy	*	hypothetical protein FHG87_005905	hypothetical protein FHG87_005905		hypothetical protein FHG87_005905:2;PREDICTED: uncharacterized protein LOC108674692:1		Arthropoda	*	hypothetical protein FHG87_005905
NODE_32536_length_1458_cov_1264.512420_g19862_i0.p1_Ecy;TRINITY_DN395_c1_g1_i25.p1_Eve	*	PREDICTED: meprin A subunit beta-like	PREDICTED: meprin A subunit beta-like		PREDICTED: meprin A subunit beta-like:2		Arthropoda	MEP1B	MEP1B
NODE_326_length_9086_cov_312.606396_g64_i5.p1_Ecy;REV__TRINITY_DN123619_c0_g1_i1.p1_Eve	Unc-89	obscurin isoform X8	Unc-89	Unc-89:1	obscurin isoform X8:1	Insecta	Arthropoda	Unc-89	Unc-89
TRINITY_DN103047_c0_g1_i2.p1_Gla;TRINITY_DN178179_c0_g1_i1.p1_Ecy;TRINITY_DN110042_c0_g1_i1.p1_Eve;NODE_32644_length_1551_cov_8.304261_g21469_i0.p1_Eve	EXOC2	PREDICTED: exocyst complex component 2-like	EXOC2	EXOC2:1	PREDICTED: exocyst complex component 2-like:4	Insecta	Arthropoda	EXOC2	EXOC2
NODE_32684_length_1549_cov_145.351333_g21492_i0.p1_Eve	DHRS11	PREDICTED: uncharacterized protein LOC108671295 isoform X2	DHRS11	DHRS11:1	PREDICTED: uncharacterized protein LOC108671295 isoform X2:1	Vertebrata	Arthropoda	DHRS11	DHRS11
NODE_32716_length_1452_cov_2816.320741_g19984_i0.p1_Ecy	*	family 7 cellobiohydrolase	family 7 cellobiohydrolase		family 7 cellobiohydrolase:1		Arthropoda	CEL7A	CEL7A
NODE_32819_length_1545_cov_101.965241_g21587_i0.p1_Eve;TRINITY_DN6471_c0_g1_i16.p1_Gla;TRINITY_DN2645_c0_g1_i1.p1_Ecy;NODE_21494_length_1965_cov_550.835073_g12823_i0.p1_Ecy	*	NADP-dependent oxidoreductase domain	NADP-dependent oxidoreductase domain		NADP-dependent oxidoreductase domain:2;PREDICTED: alcohol dehydrogenase [NADP(+)] B-like:2		Arthropoda	Akr1a1	Akr1a1
NODE_32860_length_1447_cov_3449.439914_g10884_i2.p1_Ecy;TRINITY_DN6248_c0_g2_i8.p1_Ecy;NODE_18634_length_2154_cov_583.599525_g10884_i1.p1_Ecy;NODE_40311_length_1231_cov_644.818951_g10884_i4.p1_Ecy;NODE_41926_length_1193_cov_66.937937_g26457_i0.p1_Ecy;TRINITY_DN13118_c0_g1_i2.p1_Gla;TRINITY_DN6248_c0_g2_i7.p1_Ecy	CPA2	PREDICTED: carboxypeptidase B-like	CPA2	CPA2:2	PREDICTED: carboxypeptidase B-like:7	Actinopterygii	Arthropoda	CPA2	CPA2
TRINITY_DN2551_c0_g1_i3.p1_Gla;NODE_32914_length_1652_cov_382.154710_g23618_i0.p1_Gla	CTSC	PREDICTED: dipeptidyl peptidase 1-like	CTSC	CTSC:2	PREDICTED: dipeptidyl peptidase 1-like:2	Metatheria	Arthropoda	CTSC	CTSC
NODE_32949_length_1541_cov_511.682976_g21689_i0.p1_Eve;NODE_39807_length_1481_cov_787.648045_g29038_i0.p1_Gla;NODE_28599_length_1608_cov_794.914689_g17292_i0.p1_Ecy;TRINITY_DN1320_c0_g1_i4.p1_Gla	*	PREDICTED: tubulin beta-2 chain-like	PREDICTED: tubulin beta-2 chain-like		PREDICTED: tubulin beta-2 chain-like:4		Arthropoda	tbb-2	tbb-2
TRINITY_DN10636_c0_g1_i8.p1_Eve;NODE_33_length_14578_cov_54.312960_g20_i0.p1_Ecy;NODE_838_length_7004_cov_72.615385_g510_i0.p1_Eve;TRINITY_DN190832_c0_g1_i5.p1_Gla;NODE_470_length_7622_cov_25.274132_g309_i0.p1_Gla;NODE_6295_length_3535_cov_44.575731_g4116_i0.p1_Gla;TRINITY_DN13851_c0_g1_i4.p1_Gla;NODE_3835_length_4224_cov_9.034731_g2472_i0.p1_Gla	*	ATPase dynein-related AAA domain	ATPase dynein-related AAA domain		PREDICTED: dynein heavy chain, cytoplasmic-like:3;ATPase dynein-related AAA domain:4;dynein heavy chain, cytoplasmic isoform X3:1		Arthropoda	MDN1	MDN1
TRINITY_DN8751_c0_g1_i15.p1_Ecy;NODE_330_length_9060_cov_272.496171_g207_i0.p1_Ecy	alpha-Spec	PREDICTED: spectrin alpha chain-like isoform X2	alpha-Spec	alpha-Spec:2	PREDICTED: spectrin alpha chain-like isoform X2:1;Spectrin repeat:1	Insecta	Arthropoda	alpha-Spec	alpha-Spec
TRINITY_DN582_c0_g1_i2.p1_Eve;NODE_33003_length_1539_cov_871.754362_g10024_i1.p1_Eve	*	PREDICTED: probable 2-oxoglutarate-dependent dioxygenase At3g49630	PREDICTED: probable 2-oxoglutarate-dependent dioxygenase At3g49630		PREDICTED: probable 2-oxoglutarate-dependent dioxygenase At3g49630:2		Arthropoda	*	PREDICTED: probable 2-oxoglutarate-dependent dioxygenase At3g49630
NODE_33086_length_1439_cov_2714.906475_g20233_i0.p1_Ecy;TRINITY_DN85617_c0_g1_i1.p1_Eve;NODE_55594_length_937_cov_9.027027_g36960_i0.p1_Ecy;TRINITY_DN116726_c0_g2_i1.p1_Gla;TRINITY_DN141025_c0_g1_i1.p1_Eve	GNB2L1	PREDICTED: guanine nucleotide-binding protein subunit beta-2-like 1	GNB2L1	Rack1:1;GNB2L1:4	PREDICTED: guanine nucleotide-binding protein subunit beta-2-like 1:2;receptor of activated protein C kinase 1:1;Receptor of activated protein C kinase 1:1	Arthropoda;Actinopterygii;Chiroptera;Vertebrata;Bilateria	Arthropoda;Chordata	GNB2L1	GNB2L1
NODE_3311_length_4717_cov_132.454584_g1980_i0.p1_Eve;TRINITY_DN30535_c0_g2_i1.p1_Ecy	Ssadh	Aldehyde dehydrogenase domain	Ssadh	Ssadh:1;ALDH5A1:1	Aldehyde dehydrogenase domain:1;succinate-semialdehyde dehydrogenase, mitochondrial-like:1	Insecta	Arthropoda	Ssadh	Ssadh
NODE_33163_length_1535_cov_36.240915_g21837_i0.p1_Eve;TRINITY_DN34955_c0_g1_i1.p1_Eve	*	PREDICTED: 4-coumarate--CoA ligase-like 1	PREDICTED: 4-coumarate--CoA ligase-like 1		PREDICTED: 4-coumarate--CoA ligase-like 1:2		Arthropoda	4CLL4	4CLL4
NODE_33342_length_1530_cov_635.692100_g21980_i0.p1_Eve	GNBPB5	lipopolysaccharide and beta-1,3-glucan binding protein	GNBPB5	GNBPB5:1	lipopolysaccharide and beta-1,3-glucan binding protein:1	Chordata	Arthropoda	GNBPB5	GNBPB5
NODE_38635_length_1274_cov_1045.295510_g24113_i0.p1_Ecy;NODE_33402_length_1429_cov_857.229710_g20456_i0.p1_Ecy;NODE_36040_length_1346_cov_682.260601_g22253_i0.p1_Ecy	*	PREDICTED: esterase E4-like	PREDICTED: esterase E4-like		PREDICTED: esterase E4-like:2;Carboxylesterase type B:1		Arthropoda	Est-5B	Est-5B
NODE_33425_length_1528_cov_332.126437_g22040_i0.p1_Eve;TRINITY_DN932_c0_g1_i7.p1_Eve	*	O-methyltransferase	O-methyltransferase		O-methyltransferase:1;catechol O-methyltransferase domain-containing protein 1:1		Arthropoda	COMTD1	COMTD1
NODE_33431_length_1428_cov_2944.841914_g20475_i0.p1_Ecy;TRINITY_DN3627_c0_g1_i30.p1_Eve;TRINITY_DN8380_c0_g1_i7.p2_Ecy;TRINITY_DN8380_c0_g1_i1.p1_Ecy;TRINITY_DN2986_c0_g1_i1.p1_Gla;NODE_2085_length_5104_cov_2909.310979_g1362_i0.p1_Gla;NODE_69991_length_761_cov_594.573034_g24860_i2.p1_Ecy	*	PREDICTED: sarcoplasmic reticulum histidine-rich calcium-binding protein-like	PREDICTED: sarcoplasmic reticulum histidine-rich calcium-binding protein-like		golgin subfamily A member 6-like protein 22 isoform X2:2;PREDICTED: sarcoplasmic reticulum histidine-rich calcium-binding protein-like:3		Arthropoda	HRC	HRC
NODE_35871_length_1352_cov_23.297774_g2401_i4.p1_Ecy;NODE_4051_length_4520_cov_166.631626_g2401_i0.p1_Ecy;NODE_4100_length_4504_cov_171.694052_g2401_i1.p1_Ecy;NODE_3683_length_4536_cov_61.478493_g2005_i2.p1_Eve;NODE_3446_length_4656_cov_70.963534_g2005_i1.p1_Eve;NODE_3349_length_4697_cov_70.500861_g2005_i0.p1_Eve;NODE_3175_length_4516_cov_65.527199_g1948_i1.p1_Gla;NODE_3023_length_4588_cov_64.672…	*	Villin headpiece	Villin headpiece		Villin headpiece:5;PREDICTED: actin-binding LIM protein 1-like:3		Arthropoda	VIL1	VIL1
NODE_33571_length_1524_cov_52.270508_g22141_i0.p1_Eve	*	TBB4B protein	TBB4B protein		TBB4B protein:1		N/A	TUBB4B	TUBB4B
TRINITY_DN33089_c0_g1_i2.p1_Ecy;NODE_3358_length_4695_cov_29.071029_g2011_i0.p1_Eve;NODE_22951_length_2001_cov_16.744877_g16080_i0.p1_Gla	Lis-1	PREDICTED: lissencephaly-1 homolog	Lis-1	PAFAH1B1:1;Lis-1:2	PREDICTED: lissencephaly-1 homolog:3	Hymenoptera	Arthropoda	Lis-1	Lis-1
NODE_33628_length_1522_cov_930.461643_g5636_i1.p1_Eve;TRINITY_DN819_c0_g1_i19.p1_Eve;NODE_9251_length_3076_cov_1990.921705_g5636_i0.p1_Eve;TRINITY_DN819_c0_g1_i11.p1_Eve	Cht5	chitinase	Cht5	Cht5:4	chitinase:3;endochitinase-like, partial:1	Arthropoda	Arthropoda	Cht5	Cht5
NODE_33794_length_1416_cov_10447.280176_g2318_i11.p1_Ecy;NODE_3895_length_4593_cov_1971.925176_g2318_i0.p2_Ecy	Cht4	PREDICTED: chitinase-3-like protein 1	Cht4	Cht4:2	PREDICTED: chitinase-3-like protein 1:1;Chitin binding domain:1	Arthropoda	Arthropoda	Cht4	Cht4
TRINITY_DN6895_c0_g4_i1.p1_Eve;NODE_33904_length_1515_cov_2825.987040_g22408_i0.p1_Eve;NODE_28311_length_1619_cov_2286.726752_g8407_i1.p1_Ecy;NODE_14255_length_2519_cov_177.227530_g8407_i0.p1_Ecy;TRINITY_DN30852_c0_g1_i2.p1_Gla	Cpap3-a1	Chitin binding domain	Cpap3-a1	Cpap3-a1:4;Cpap3-b:1	Chitin binding domain:1	Paraneoptera;Arthropoda	Arthropoda	Cpap3-a1	Cpap3-a1
NODE_33918_length_1413_cov_1154.683284_g10012_i1.p1_Ecy	*	Chitin binding domain	Chitin binding domain		Chitin binding domain:1		Arthropoda	*	Chitin binding domain
NODE_33977_length_1513_cov_1330.382514_g22463_i0.p2_Eve;NODE_39318_length_1381_cov_984.897898_g22463_i1.p1_Eve	*	Pheromone/general odorant binding protein	Pheromone/general odorant binding protein		Pheromone/general odorant binding protein:1		Arthropoda	*	Pheromone/general odorant binding protein
NODE_34004_length_1411_cov_8.638767_g20867_i0.p1_Ecy;TRINITY_DN41374_c1_g1_i2.p1_Eve	APEH	Peptidase S9 prolyl oligopeptidase catalytic domain	APEH	APEH:1	Peptidase S9 prolyl oligopeptidase catalytic domain:1;PREDICTED: acylamino-acid-releasing enzyme-like:1	Bilateria	Arthropoda	APEH	APEH
TRINITY_DN21827_c0_g1_i3.p1_Eve;NODE_34024_length_1512_cov_139.582365_g22496_i0.p1_Eve;NODE_27636_length_1647_cov_139.767835_g16671_i0.p1_Ecy;TRINITY_DN47944_c4_g1_i2.p1_Gla	CREG1	PREDICTED: protein CREG1-like	CREG1	CREG1:4	PREDICTED: protein CREG1-like:4	Actinopterygii	Arthropoda	CREG1	CREG1
TRINITY_DN3847_c0_g1_i2.p1_Ecy;NODE_64987_length_974_cov_2393.784865_g47336_i0.p1_Eve;NODE_34083_length_1408_cov_1381.999264_g20918_i0.p1_Ecy;TRINITY_DN7055_c0_g1_i21.p1_Gla;TRINITY_DN7055_c0_g1_i8.p1_Gla;TRINITY_DN7055_c0_g1_i18.p1_Gla	HIST1H1A	PREDICTED: histone H1-delta-like	HIST1H1A	HIST1H1A:6	PREDICTED: histone H1-delta-like:5;Linker histone H1/H5 domain H15:1	Metazoa	Arthropoda	HIST1H1A	HIST1H1A
NODE_3423_length_4667_cov_320.419229_g2046_i0.p1_Eve;NODE_5548_length_4004_cov_437.472566_g3254_i0.p1_Ecy;TRINITY_DN531_c0_g1_i13.p1_Eve;TRINITY_DN7092_c1_g1_i12.p1_Gla	tho2	PREDICTED: THO complex subunit 2-like	tho2	tho2:4	PREDICTED: THO complex subunit 2-like:4	Insecta	Arthropoda	tho2	tho2
NODE_34475_length_1501_cov_735.435950_g4311_i3.p1_Eve;TRINITY_DN86_c6_g1_i20.p1_Eve;NODE_18778_length_2211_cov_15.959759_g12940_i0.p1_Gla;NODE_47211_length_1336_cov_51.639472_g16135_i2.p1_Gla;NODE_19158_length_2189_cov_72.101869_g12940_i1.p1_Gla;NODE_52100_length_1141_cov_118.930403_g36539_i0.p1_Eve;TRINITY_DN1279_c0_g1_i22.p1_Gla;TRINITY_DN523_c0_g1_i12.p1_Eve;NODE_14061_length_2531_cov_214.9871…	*	C-type lectin 2	C-type lectin 2		C-type lectin 2:4		Arthropoda	*	C-type lectin 2
NODE_3448_length_4655_cov_111.348241_g2064_i0.p1_Eve;TRINITY_DN9206_c0_g1_i1.p1_Ecy;NODE_3618_length_4733_cov_89.999573_g2166_i0.p1_Ecy;TRINITY_DN114832_c0_g2_i12.p1_Gla	*	PREDICTED: LOW QUALITY PROTEIN: uncharacterized protein LOC108674277	PREDICTED: LOW QUALITY PROTEIN: uncharacterized protein LOC108674277		PREDICTED: LOW QUALITY PROTEIN: uncharacterized protein LOC108674277:4		Arthropoda	*	PREDICTED: LOW QUALITY PROTEIN: uncharacterized protein LOC108674277
TRINITY_DN2452_c0_g1_i1.p1_Gla;NODE_34528_length_1393_cov_1168.060268_g19531_i1.p1_Ecy;NODE_38275_length_1283_cov_592.081848_g19531_i2.p1_Ecy;TRINITY_DN21083_c0_g1_i1.p1_Gla;NODE_20925_length_2098_cov_17.165447_g14522_i0.p2_Gla;TRINITY_DN77769_c0_g1_i1.p1_Eve	*	PREDICTED: 26S protease regulatory subunit 10B	PREDICTED: 26S protease regulatory subunit 10B		PREDICTED: 26S protease regulatory subunit 10B:3;26S proteasome regulatory subunit 10B:2		Echinodermata;Brachiopoda;Arthropoda	RPT4A	RPT4A
TRINITY_DN2033_c0_g1_i15.p1_Ecy;TRINITY_DN28938_c4_g1_i1.p1_Eve;NODE_3474_length_4793_cov_32.476180_g2093_i0.p1_Ecy;NODE_3517_length_4619_cov_26.490372_g2104_i0.p1_Eve;NODE_24384_length_1941_cov_30.568182_g17144_i0.p1_Gla;TRINITY_DN28575_c0_g1_i9.p1_Gla	Fpps	PREDICTED: farnesyl pyrophosphate synthase-like isoform X1	Fpps	FDPS:1;Fpps:5	PREDICTED: farnesyl pyrophosphate synthase-like isoform X2:2;PREDICTED: farnesyl pyrophosphate synthase-like isoform X1:3	Insecta	Arthropoda	Fpps	Fpps
NODE_34924_length_1489_cov_560.155556_g23168_i0.p1_Eve;TRINITY_DN6546_c0_g1_i1.p1_Ecy;TRINITY_DN2393_c0_g1_i5.p1_Eve;TRINITY_DN7882_c0_g1_i3.p1_Gla	C1QBP	C1q-binding protein	C1QBP	C1QBP:1	C1q-binding protein:2;gC1qR protein:1;globular head complement component C1q receptor:1	Insecta	Arthropoda	C1QBP	C1QBP
NODE_35020_length_1487_cov_12.915855_g23239_i0.p1_Eve;TRINITY_DN10200_c0_g1_i2.p1_Ecy;TRINITY_DN79669_c0_g1_i1.p1_Gla;NODE_24537_length_1794_cov_12.442407_g14706_i0.p1_Ecy	PHKA2	Glycoside hydrolase family 15/Phosphorylase b kinase regulatory chain family, partial	PHKA2	PHKA2:1	Glycoside hydrolase family 15/Phosphorylase b kinase regulatory chain family, partial:2;probable phosphorylase b kinase regulatory subunit alpha:2	Insecta	Arthropoda	PHKA2	PHKA2
NODE_3536_length_4609_cov_69.001316_g2114_i0.p1_Eve;TRINITY_DN25058_c0_g1_i7.p1_Eve;NODE_2891_length_5105_cov_73.407041_g1762_i0.p1_Ecy	*	uncharacterized protein LOC113821002 isoform X1	uncharacterized protein LOC113821002 isoform X1		uncharacterized protein LOC113821002 isoform X1:3		Arthropoda	*	uncharacterized protein LOC113821002 isoform X1
NODE_98748_length_775_cov_39.600551_g79380_i0.p1_Gla;NODE_35378_length_1367_cov_39.435508_g21823_i0.p1_Ecy;TRINITY_DN57127_c0_g2_i2.p1_Eve	CAND1	TATA-binding protein interacting (TIP20)	CAND1	CAND1:1	TATA-binding protein interacting (TIP20):2;PREDICTED: cullin-associated NEDD8-dissociated protein 1-like:1	Bilateria	Arthropoda	CAND1	CAND1
NODE_3557_length_4596_cov_439.348362_g2130_i0.p1_Eve;TRINITY_DN1925_c0_g1_i1.p1_Eve;NODE_24506_length_1845_cov_302.316815_g2130_i3.p1_Eve	Hexo1	Beta-hexosaminidase eukaryotic type N-terminal	Hexo1	Hexo1:2	Beta-hexosaminidase eukaryotic type N-terminal:2;PREDICTED: chitooligosaccharidolytic beta-N-acetylglucosaminidase-like:1	Insecta	Arthropoda	Hexo1	Hexo1
TRINITY_DN5878_c0_g1_i10.p1_Eve;NODE_35644_length_1469_cov_708.009859_g23716_i0.p1_Eve	*	chondroadherin-like isoform X2	chondroadherin-like isoform X2		chondroadherin-like isoform X2:2		Arthropoda	CHADL	CHADL
NODE_3581_length_4583_cov_842.079180_g815_i1.p1_Eve;NODE_28469_length_1788_cov_564.387579_g20239_i0.p1_Gla;TRINITY_DN4091_c0_g1_i14.p1_Eve;NODE_48445_length_1315_cov_188.359400_g20239_i2.p1_Gla;NODE_46349_length_1099_cov_555.235238_g820_i5.p1_Ecy;TRINITY_DN4091_c0_g1_i12.p1_Eve	*	PREDICTED: heterogeneous nuclear ribonucleoprotein Q-like isoform X6	PREDICTED: heterogeneous nuclear ribonucleoprotein Q-like isoform X6		PREDICTED: heterogeneous nuclear ribonucleoprotein Q-like isoform X6:5;PREDICTED: heterogeneous nuclear ribonucleoprotein Q-like isoform X2:1		Arthropoda	Syncrip	Syncrip
TRINITY_DN1472_c0_g1_i4.p1_Eve;NODE_3604_length_4739_cov_138.557569_g2159_i0.p1_Ecy;TRINITY_DN24254_c0_g1_i3.p1_Gla;TRINITY_DN24254_c0_g1_i4.p1_Gla;NODE_4146_length_4109_cov_59.922414_g2690_i0.p1_Gla	*	PREDICTED: mannose-6-phosphate isomerase-like	PREDICTED: mannose-6-phosphate isomerase-like		PREDICTED: mannose-6-phosphate isomerase-like:5		Arthropoda	MPI	MPI
NODE_3605_length_4571_cov_168.430783_g2156_i0.p1_Eve;TRINITY_DN6227_c0_g1_i7.p1_Ecy;TRINITY_DN21466_c0_g1_i3.p1_Gla	BLMH	PREDICTED: bleomycin hydrolase-like	BLMH	BLMH:1	Peptidase C1B bleomycin hydrolase:1;PREDICTED: bleomycin hydrolase-like:2	Nematocera	Arthropoda	BLMH	BLMH
NODE_3607_length_4570_cov_60.807122_g2157_i0.p1_Eve;TRINITY_DN2207_c0_g1_i9.p1_Eve;NODE_9581_length_3023_cov_50.184600_g2157_i3.p1_Eve;TRINITY_DN21174_c0_g1_i5.p1_Gla;TRINITY_DN33312_c0_g1_i4.p1_Eve;TRINITY_DN33312_c0_g1_i8.p1_Eve	*	PREDICTED: papilin-like	PREDICTED: papilin-like		PREDICTED: papilin-like:4;Papilin, partial:2		Arthropoda	Ppn	Ppn
TRINITY_DN3378_c1_g1_i1.p1_Eve;TRINITY_DN2092_c4_g1_i1.p1_Gla;NODE_3616_length_4735_cov_397.704439_g2165_i0.p1_Ecy	Rab7	PREDICTED: ras-related protein Rab-7a-like	Rab7	Rab7:3	PREDICTED: ras-related protein Rab-7a-like:2;Small GTP-binding protein domain:1	Metazoa	Arthropoda	Rab7	Rab7
NODE_3814_length_4476_cov_167.723967_g1976_i3.p1_Eve;NODE_3950_length_4567_cov_273.966578_g2169_i1.p1_Ecy;NODE_3628_length_4560_cov_162.625804_g1976_i2.p1_Eve;TRINITY_DN49849_c0_g1_i3.p1_Ecy;TRINITY_DN22934_c0_g1_i1.p1_Eve	ACSL3	AMP-dependent synthetase/ligase	ACSL3	ACSL3:1	AMP-dependent synthetase/ligase:3;PREDICTED: long-chain-fatty-acid--CoA ligase 4-like isoform X1:2	Hymenoptera	Arthropoda	ACSL3	ACSL3
NODE_36356_length_1337_cov_1428.390528_g11761_i1.p1_Ecy;NODE_41245_length_1337_cov_1299.302019_g27971_i0.p1_Eve;TRINITY_DN16666_c0_g1_i1.p1_Gla	CTLGA1	hypothetical protein HAZT_HAZT000980	CTLGA1	CTLGA1:3	hypothetical protein HAZT_HAZT000980:3	Insecta;Lepidoptera	Arthropoda	CTLGA1	CTLGA1
TRINITY_DN45130_c0_g1_i10.p1_Eve;NODE_36376_length_1451_cov_2373.378031_g24265_i0.p1_Eve;TRINITY_DN2392_c0_g1_i13.p1_Ecy;NODE_32396_length_1463_cov_2908.460396_g8379_i1.p1_Ecy;NODE_33033_length_1648_cov_2780.393371_g22955_i1.p1_Gla	Oscp	PREDICTED: ATP synthase subunit O, mitochondrial-like, partial	Oscp	Oscp:4;ATP5O:1	PREDICTED: ATP synthase subunit O, mitochondrial-like, partial:5	Arthropoda	Arthropoda	Oscp	Oscp
NODE_36507_length_1448_cov_307.300214_g24357_i0.p1_Eve;TRINITY_DN10071_c0_g1_i8.p1_Eve;TRINITY_DN2059_c0_g1_i1.p1_Ecy;NODE_36791_length_1325_cov_179.894984_g22797_i0.p1_Ecy;TRINITY_DN56653_c0_g1_i5.p1_Gla;NODE_1836_length_5314_cov_114.636847_g1196_i0.p1_Gla	*	aldose reductase-related protein 2-like	aldose reductase-related protein 2-like		aldose reductase-related protein 2-like:6		Arthropoda	AKR1B10	AKR1B10
NODE_36514_length_1557_cov_91.033156_g26423_i0.p1_Gla;TRINITY_DN11496_c0_g1_i1.p1_Eve;TRINITY_DN424667_c0_g1_i1.p1_Gla;TRINITY_DN45125_c0_g2_i1.p1_Ecy;NODE_7566_length_3489_cov_150.858430_g4428_i0.p1_Ecy	SRP54	PREDICTED: signal recognition particle 54 kDa protein-like	SRP54	SRP54:5	Signal recognition particle SRP54 subunit:1;PREDICTED: signal recognition particle 54 kDa protein-like:4	Nematocera	Arthropoda	SRP54	SRP54
NODE_36796_length_1551_cov_9069.719707_g26655_i0.p1_Gla	*	hemocyanin subunit 1	hemocyanin subunit 1		hemocyanin subunit 1:1		Arthropoda	KLH1	KLH1
NODE_36877_length_1549_cov_103.356667_g26719_i1.p1_Gla;TRINITY_DN244_c0_g1_i12.p1_Gla	*	cytoplasmic actin 1, partial	cytoplasmic actin 1, partial		cytoplasmic actin 1, partial:1		Arthropoda	Actb	Actb
NODE_36933_length_1438_cov_356.155508_g24665_i0.p1_Eve	SmG	LSM domain eukaryotic/archaea-type	SmG	SmG:1	LSM domain eukaryotic/archaea-type:1	Insecta	Arthropoda	SmG	SmG
NODE_36943_length_1438_cov_37.648668_g24672_i0.p1_Eve;NODE_51081_length_1157_cov_117.372744_g24672_i2.p1_Eve	VMO1	vitelline membrane outer layer 1-like protein	VMO1	VMO1:2	vitelline membrane outer layer 1-like protein:2	Actinopterygii	Arthropoda	VMO1	VMO1
TRINITY_DN464705_c0_g1_i1.p1_Gla;TRINITY_DN45717_c0_g1_i1.p1_Eve;NODE_36964_length_1320_cov_186.228954_g22917_i0.p1_Ecy	*	PREDICTED: WD repeat-containing protein 61-like	PREDICTED: WD repeat-containing protein 61-like		PREDICTED: WD repeat-containing protein 61-like:3		Arthropoda	WDR61	WDR61
TRINITY_DN20692_c0_g1_i8.p1_Eve;NODE_36975_length_1437_cov_74.638329_g24696_i0.p1_Eve;NODE_26443_length_1703_cov_97.340387_g15452_i2.p1_Ecy;NODE_25756_length_1734_cov_109.099110_g15452_i0.p1_Ecy	*	PREDICTED: fibroin heavy chain-like isoform X3	PREDICTED: fibroin heavy chain-like isoform X3		PREDICTED: fibroin heavy chain-like isoform X3:4		Arthropoda	FIBH	FIBH
NODE_37132_length_1543_cov_60.220214_g2783_i6.p1_Gla;NODE_4491_length_4353_cov_99.994424_g2635_i0.p1_Ecy;TRINITY_DN3310_c0_g1_i20.p1_Eve;TRINITY_DN1635_c0_g1_i8.p1_Gla;NODE_24574_length_1792_cov_14.130809_g14730_i0.p1_Ecy;NODE_32238_length_1671_cov_59.348952_g2783_i5.p1_Gla;NODE_25286_length_1905_cov_65.242996_g2783_i4.p1_Gla;NODE_21873_length_2049_cov_61.370000_g2783_i2.p1_Gla;NODE_18622_length_…	CLIPD1	PREDICTED: coagulation factor X-like isoform X9	CLIPD1	CLIPD1:9	PREDICTED: latent-transforming growth factor beta-binding protein 4-like isoform X3:3;PREDICTED: coagulation factor X-like isoform X9:6	Nematocera	Arthropoda	CLIPD1	CLIPD1
NODE_3716_length_4265_cov_1513.689991_g2401_i0.p1_Gla	Prm	PREDICTED: paramyosin, long form-like isoform X1	Prm	Prm:1	PREDICTED: paramyosin, long form-like isoform X1:1	Drosophilidae	Arthropoda	Prm	Prm
NODE_37179_length_1432_cov_7869.827187_g20372_i1.p1_Eve;TRINITY_DN223108_c0_g7_i2.p1_Ecy;TRINITY_DN140816_c0_g1_i1.p1_Gla;TRINITY_DN38443_c0_g13_i1.p1_Gla;NODE_29855_length_1558_cov_13.204771_g18107_i0.p1_Ecy	eef1g	elongation factor 1-gamma-like	eef1g	Ef1gamma:1;eef1g:4	Translation elongation factor EF1B gamma chain conserved:1;elongation factor 1-gamma:1;elongation factor 1-gamma-like:3	Paraneoptera;Actinopterygii	Arthropoda;Mollusca;Chordata	eef1g	eef1g
TRINITY_DN5617_c0_g1_i2.p1_Gla;NODE_3720_length_4264_cov_139.426335_g2404_i0.p1_Gla;TRINITY_DN626_c0_g2_i1.p1_Eve;TRINITY_DN389653_c0_g1_i1.p1_Ecy;NODE_10388_length_2892_cov_27.713331_g6957_i0.p1_Gla	NAA15	PREDICTED: N-alpha-acetyltransferase 15, NatA auxiliary subunit-like	NAA15	NAA15:5	PREDICTED: N-alpha-acetyltransferase 15, NatA auxiliary subunit-like:4;N-alpha-acetyltransferase 15, NatA auxiliary subunit:1	Actinopterygii;Chordata	Arthropoda;Chordata	NAA15	NAA15
NODE_7341_length_3535_cov_47.218876_g4295_i0.p1_Ecy;NODE_37321_length_1429_cov_11.642029_g24968_i0.p1_Eve;TRINITY_DN17245_c0_g2_i6.p1_Eve	*	PREDICTED: tubulin beta chain-like	PREDICTED: tubulin beta chain-like		PREDICTED: tubulin beta chain-like:3		Arthropoda	TUBB	TUBB
TRINITY_DN22187_c0_g1_i1.p1_Eve;NODE_37340_length_1428_cov_44.203771_g24983_i0.p1_Eve;NODE_61888_length_1116_cov_47.402999_g7666_i4.p1_Gla	*	PREDICTED: alpha-N-acetylglucosaminidase-like	PREDICTED: alpha-N-acetylglucosaminidase-like		PREDICTED: alpha-N-acetylglucosaminidase-like:3		Arthropoda	NAGLU	NAGLU
NODE_3736_length_4669_cov_1404.922078_g2234_i0.p1_Ecy;NODE_3880_length_4450_cov_1066.556237_g2324_i0.p1_Eve;TRINITY_DN2926_c0_g1_i3.p1_Ecy;NODE_36307_length_1562_cov_304.483146_g26259_i0.p1_Gla;TRINITY_DN40277_c0_g1_i3.p1_Eve	TARDBP	RNA recognition motif domain	TARDBP	TARDBP:1	RNA recognition motif domain:3;TAR DNA-binding protein 43:2	Paraneoptera	Arthropoda	TARDBP	TARDBP
NODE_37396_length_1306_cov_674.365951_g23233_i0.p1_Ecy;TRINITY_DN5773_c0_g1_i1.p1_Gla;NODE_76784_length_862_cov_682.778598_g3633_i4.p1_Eve;TRINITY_DN101983_c0_g3_i1.p1_Gla	Prosalpha5	Proteasome alpha-subunit N-terminal domain	Prosalpha5	Prosalpha5:3;PSMA5:1	Proteasome alpha-subunit N-terminal domain:2;PREDICTED: proteasome subunit alpha type-5-like:1;proteasome subunit alpha type-5, partial:1	Bilateria;Insecta;Arthropoda	Arthropoda;Rotifera	Prosalpha5	Prosalpha5
NODE_5389_length_3913_cov_90.834886_g3214_i0.p1_Eve;TRINITY_DN5408_c0_g2_i2.p1_Eve;NODE_399_length_8754_cov_131.633774_g238_i1.p1_Ecy;TRINITY_DN5408_c0_g2_i1.p1_Eve;NODE_374_length_8833_cov_129.177482_g238_i0.p1_Ecy;TRINITY_DN21777_c0_g1_i4.p1_Gla;TRINITY_DN21777_c0_g1_i8.p1_Gla	*	PREDICTED: unconventional myosin-VI-like	PREDICTED: unconventional myosin-VI-like		Myosin N-terminal SH3-like:1;PREDICTED: unconventional myosin-VI-like:6		Arthropoda	MYO6	MYO6
TRINITY_DN2501_c0_g1_i13.p1_Ecy;NODE_3742_length_4667_cov_140.254439_g2238_i0.p1_Ecy;NODE_6237_length_3675_cov_108.806398_g3727_i0.p1_Eve;TRINITY_DN5252_c0_g1_i6.p1_Eve;TRINITY_DN5252_c0_g1_i15.p1_Eve;TRINITY_DN5252_c0_g1_i3.p1_Eve;NODE_9473_length_3039_cov_104.305351_g3727_i2.p1_Eve;NODE_9120_length_3096_cov_102.554644_g3727_i1.p1_Eve;NODE_20725_length_2030_cov_149.529026_g3727_i3.p1_Eve;TRINITY…	*	Phosphatidylinositol-specific phospholipase C X domain	Phosphatidylinositol-specific phospholipase C X domain		1-phosphatidylinositol 4,5-bisphosphate phosphodiesterase delta-4:5;Phosphatidylinositol-specific phospholipase C X domain:6;1-phosphatidylinositol 4,5-bisphosphate phosphodiesterase delta-4-like, partial:1		Arthropoda	Plcd4	Plcd4
NODE_37559_length_1423_cov_33.122999_g25152_i0.p1_Eve;TRINITY_DN1289_c2_g1_i3.p1_Eve;NODE_19089_length_2124_cov_437.267952_g11324_i0.p1_Ecy;TRINITY_DN1177_c0_g1_i3.p1_Ecy;TRINITY_DN19957_c0_g1_i3.p1_Gla	PTGR1	PREDICTED: prostaglandin reductase 1-like	PTGR1	PTGR1:1	PREDICTED: prostaglandin reductase 1-like:5	Nematocera	Arthropoda	PTGR1	PTGR1
TRINITY_DN2158_c0_g1_i11.p1_Eve;NODE_3756_length_4661_cov_55.473764_g2247_i0.p1_Ecy	*	Serine hydroxymethyltransferase, mitochondrial	Serine hydroxymethyltransferase, mitochondrial		Serine hydroxymethyltransferase, mitochondrial:2		Arthropoda	SHMT2	SHMT2
TRINITY_DN22702_c1_g1_i2.p1_Gla;NODE_3767_length_4248_cov_524.676113_g2432_i0.p1_Gla;NODE_9434_length_3004_cov_190.922843_g2432_i1.p1_Gla	Hexo1	Beta-hexosaminidase eukaryotic type N-terminal	Hexo1	Hexo1:3	PREDICTED: chitooligosaccharidolytic beta-N-acetylglucosaminidase-like:1;Beta-hexosaminidase eukaryotic type N-terminal:2	Insecta;Hymenoptera	Arthropoda	Hexo1	Hexo1
TRINITY_DN33410_c1_g1_i4.p1_Eve;TRINITY_DN20429_c0_g1_i3.p1_Ecy;NODE_3770_length_4501_cov_90.598832_g2261_i0.p1_Eve;TRINITY_DN20429_c0_g1_i10.p1_Ecy;TRINITY_DN13980_c1_g1_i7.p1_Gla	CARS	cysteine--tRNA ligase, cytoplasmic-like	CARS	CARS:5	cysteine--tRNA ligase, cytoplasmic-like:3;Cysteine-tRNA ligase:1;PREDICTED: cysteine--tRNA ligase, cytoplasmic-like:1	Actinopterygii;Metatheria	Arthropoda	CARS	CARS
NODE_37760_length_1296_cov_9774.001604_g14031_i3.p1_Ecy	*	Serine proteases trypsin domain	Serine proteases trypsin domain		Serine proteases trypsin domain:1		Arthropoda	PRSS1	PRSS1
TRINITY_DN7190_c0_g1_i8.p1_Eve;NODE_3781_length_4649_cov_52.477174_g2257_i0.p1_Ecy;NODE_4452_length_4014_cov_82.179319_g2887_i0.p1_Gla;TRINITY_DN7190_c0_g1_i3.p1_Eve;TRINITY_DN14852_c0_g1_i22.p1_Gla;NODE_4599_length_3970_cov_82.818159_g2887_i1.p1_Gla;TRINITY_DN5802_c0_g1_i11.p1_Ecy;TRINITY_DN14852_c0_g1_i4.p1_Gla	ARFGAP2	PREDICTED: ADP-ribosylation factor GTPase-activating protein 2-like isoform X2	ARFGAP2	ARFGAP2:1	PREDICTED: ADP-ribosylation factor GTPase-activating protein 2-like isoform X2:3;Arf GTPase activating protein:3;PREDICTED: ADP-ribosylation factor GTPase-activating protein 2-like isoform X1:2	Insecta	Arthropoda	ARFGAP2	ARFGAP2
TRINITY_DN29571_c1_g1_i16.p1_Gla;TRINITY_DN187725_c0_g1_i1.p1_Eve;NODE_37984_length_1290_cov_19.795326_g23635_i0.p1_Ecy	*	Dual specificity mitogen-activated protein kinase kinase 6	Dual specificity mitogen-activated protein kinase kinase 6		Dual specificity mitogen-activated protein kinase kinase 6:3		N/A	Map2k6	Map2k6
NODE_3806_length_4483_cov_210.872576_g2279_i0.p1_Eve;TRINITY_DN1426_c0_g1_i7.p1_Eve;NODE_5482_length_4026_cov_111.028916_g3212_i0.p1_Ecy;TRINITY_DN159440_c0_g1_i1.p1_Ecy	*	PREDICTED: uncharacterized protein LOC108673941	PREDICTED: uncharacterized protein LOC108673941		PREDICTED: uncharacterized protein LOC108673941:4		Arthropoda	*	PREDICTED: uncharacterized protein LOC108673941
NODE_38123_length_1409_cov_44.617647_g25572_i0.p1_Eve;NODE_24776_length_1782_cov_108.832083_g13163_i1.p1_Ecy;NODE_22023_length_1935_cov_84.926299_g13163_i0.p1_Ecy	GLOD4	Glyoxalase/fosfomycin resistance/dioxygenase domain	GLOD4	GLOD4:2	Glyoxalase/fosfomycin resistance/dioxygenase domain:3	Chordata	Arthropoda	GLOD4	GLOD4
TRINITY_DN7830_c0_g1_i3.p1_Eve;NODE_38132_length_1286_cov_1737.596605_g22848_i2.p1_Ecy;NODE_24081_length_1953_cov_130.197479_g379_i55.p1_Gla;NODE_1315_length_5833_cov_416.643845_g379_i1.p1_Gla;TRINITY_DN2368_c0_g1_i3.p1_Gla	GluCl	Neurotransmitter-gated ion-channel ligand-binding domain	GluCl	GluCl:5	PREDICTED: glutamate-gated chloride channel-like:2;Neurotransmitter-gated ion-channel ligand-binding domain:3	Lepidoptera	Arthropoda	GluCl	GluCl
NODE_38231_length_1406_cov_502.946942_g19326_i2.p1_Eve;TRINITY_DN2835_c0_g1_i12.p1_Eve;NODE_17230_length_2258_cov_196.271616_g10186_i0.p1_Ecy;TRINITY_DN62715_c0_g1_i4.p1_Gla;TRINITY_DN35668_c0_g1_i10.p1_Gla	Fuca	PREDICTED: alpha-L-fucosidase-like	Fuca	Fuca:5	PREDICTED: alpha-L-fucosidase-like:3;alpha-L-fucosidase-like isoform X2:1	Paraneoptera;Arthropoda	Arthropoda	Fuca	Fuca
TRINITY_DN3897_c0_g1_i4.p1_Ecy;TRINITY_DN7948_c0_g1_i1.p1_Eve;TRINITY_DN6591_c0_g1_i11.p1_Gla;NODE_38270_length_1405_cov_1204.278761_g25685_i0.p1_Eve;NODE_26517_length_1859_cov_145.330939_g18741_i0.p1_Gla	*	PREDICTED: teneurin-a-like	PREDICTED: teneurin-a-like		PREDICTED: teneurin-a-like:3;Integrin beta subunit tail:2		Arthropoda	Ten-a	Ten-a
NODE_4403_length_4389_cov_91.018664_g2397_i1.p1_Ecy;NODE_3941_length_4425_cov_73.524452_g2297_i1.p1_Eve;NODE_4047_length_4522_cov_83.524480_g2397_i0.p1_Ecy;NODE_3833_length_4467_cov_72.679040_g2297_i0.p1_Eve;TRINITY_DN10434_c0_g1_i3.p1_Gla;TRINITY_DN10434_c0_g1_i18.p1_Gla;NODE_3189_length_4505_cov_59.929533_g2050_i0.p1_Gla	*	PREDICTED: kinesin light chain-like isoform X3	PREDICTED: kinesin light chain-like isoform X3		PREDICTED: kinesin light chain-like isoform X3:3;PREDICTED: kinesin light chain-like isoform X1:2;PREDICTED: kinesin light chain-like isoform X6:1;PREDICTED: kinesin light chain-like isoform X4:1		Arthropoda	klc-2	klc-2
NODE_3834_length_4466_cov_350.590899_g2298_i0.p1_Eve;TRINITY_DN120_c0_g1_i8.p1_Eve;NODE_11339_length_2856_cov_478.375490_g2311_i1.p1_Ecy;TRINITY_DN3595_c0_g1_i4.p1_Ecy;NODE_3884_length_4601_cov_561.645650_g2311_i0.p1_Ecy	*	Peptidase M14 carboxypeptidase A	Peptidase M14 carboxypeptidase A		Peptidase M14 carboxypeptidase A:3		Arthropoda	*	Peptidase M14 carboxypeptidase A
TRINITY_DN8924_c0_g1_i1.p1_Ecy;NODE_3848_length_4619_cov_64.810941_g2292_i0.p1_Ecy;NODE_5297_length_3942_cov_202.697406_g3162_i0.p1_Eve;TRINITY_DN72120_c0_g1_i3.p1_Eve	*	PREDICTED: uncharacterized protein LOC108669985	PREDICTED: uncharacterized protein LOC108669985		PREDICTED: uncharacterized protein LOC108669985:4		Arthropoda	*	PREDICTED: uncharacterized protein LOC108669985
TRINITY_DN7161_c0_g1_i9.p1_Eve;TRINITY_DN5289_c0_g2_i3.p1_Ecy;NODE_38488_length_1278_cov_11.198535_g24004_i0.p1_Ecy	Hmgs	PREDICTED: hydroxymethylglutaryl-CoA synthase 1-like	Hmgs	Hmgs:2;HMGCS1:1	PREDICTED: hydroxymethylglutaryl-CoA synthase 1-like:3	Diptera;Drosophilidae	Arthropoda	Hmgs	Hmgs
NODE_3850_length_4218_cov_93.015351_g2481_i0.p1_Gla;TRINITY_DN3463_c2_g1_i4.p1_Gla;TRINITY_DN2103_c0_g1_i4.p1_Eve;TRINITY_DN1403_c0_g1_i6.p1_Ecy	LYPLA1	PREDICTED: acyl-protein thioesterase 1-like	LYPLA1	LYPLA1:1	PREDICTED: acyl-protein thioesterase 1-like:4	Arthropoda	Arthropoda	LYPLA1	LYPLA1
NODE_38504_length_1400_cov_100.572909_g25865_i0.p1_Eve;TRINITY_DN29196_c0_g1_i1.p1_Eve;NODE_23194_length_1867_cov_139.770627_g13862_i0.p1_Ecy	PIPOX	FAD dependent oxidoreductase	PIPOX	PIPOX:3	FAD dependent oxidoreductase:2;peroxisomal sarcosine oxidase-like:1	Vertebrata;Chordata	Arthropoda	PIPOX	PIPOX
NODE_38637_length_1274_cov_716.442449_g9363_i1.p1_Ecy;TRINITY_DN138297_c0_g4_i1.p1_Gla	*	PREDICTED: uncharacterized protein LOC108667424	PREDICTED: uncharacterized protein LOC108667424		PREDICTED: uncharacterized protein LOC108667424:2		Arthropoda	*	PREDICTED: uncharacterized protein LOC108667424
NODE_38662_length_1396_cov_3668.234595_g8782_i3.p1_Eve	*	PREDICTED: uncharacterized protein LOC108673703	PREDICTED: uncharacterized protein LOC108673703		PREDICTED: uncharacterized protein LOC108673703:1		Arthropoda	*	PREDICTED: uncharacterized protein LOC108673703
NODE_38714_length_1272_cov_1808.170074_g24171_i0.p1_Ecy;TRINITY_DN8991_c0_g1_i1.p1_Ecy	*	chondroadherin-like isoform X2	chondroadherin-like isoform X2		chondroadherin-like isoform X2:2		Arthropoda	CHADL	CHADL
NODE_38730_length_1272_cov_142.704007_g437_i2.p1_Ecy;TRINITY_DN9419_c0_g1_i20.p1_Ecy;TRINITY_DN2013_c2_g1_i19.p1_Eve;NODE_403_length_7937_cov_131.302992_g258_i2.p1_Gla;NODE_500_length_7822_cov_222.890647_g311_i0.p1_Eve;TRINITY_DN9419_c0_g1_i18.p1_Ecy;NODE_716_length_7652_cov_241.258451_g437_i0.p1_Ecy;TRINITY_DN2013_c2_g1_i20.p1_Eve;TRINITY_DN2013_c2_g1_i15.p1_Eve;NODE_389_length_7996_cov_132.2704…	Csp	PREDICTED: dnaJ homolog subfamily C member 5-like isoform X7	Csp	Csp:8;DNAJC5B:2	PREDICTED: dnaJ homolog subfamily C member 5-like isoform X7:7;PREDICTED: dnaJ homolog subfamily C member 5-like isoform X5:1;DnaJ domain:1;PREDICTED: dnaJ homolog subfamily C member 5-like isoform X2:1	Paraneoptera;Hymenoptera;Nematocera	Arthropoda	Csp	Csp
NODE_38790_length_1393_cov_502.473214_g445_i8.p1_Eve	*	PREDICTED: alpha-2-macroglobulin-like isoform X8	PREDICTED: alpha-2-macroglobulin-like isoform X8		PREDICTED: alpha-2-macroglobulin-like isoform X8:1		Arthropoda	A2M	A2M
NODE_38877_length_1391_cov_214.228763_g26148_i0.p1_Eve	GPX3	glutathione peroxidase 3	GPX3	GPX3:1	glutathione peroxidase 3:1	Mammalia	Arthropoda	GPX3	GPX3
NODE_38960_length_1389_cov_803.644030_g26214_i0.p1_Eve;NODE_68938_length_1031_cov_7897.658859_g2116_i10.p1_Gla;TRINITY_DN10316_c0_g2_i10.p1_Ecy	*	PREDICTED: glutathione S-transferase Mu 2-like	PREDICTED: glutathione S-transferase Mu 2-like		PREDICTED: glutathione S-transferase Mu 2-like:2;PREDICTED: glutathione S-transferase 2-like:1		Arthropoda	Gstm2	Gstm2
NODE_38975_length_1389_cov_41.417910_g26222_i0.p1_Eve;TRINITY_DN10991_c0_g1_i2.p1_Eve	*	PREDICTED: carboxypeptidase Q-like	PREDICTED: carboxypeptidase Q-like		PREDICTED: carboxypeptidase Q-like:2		Arthropoda	Cpq	Cpq
NODE_3903_length_4443_cov_4717.010014_g310_i5.p1_Eve	Mhc	PREDICTED: myosin heavy chain, muscle-like isoform X13	Mhc	Mhc:1	PREDICTED: myosin heavy chain, muscle-like isoform X13:1	Paraneoptera	Arthropoda	Mhc	Mhc
TRINITY_DN217773_c0_g1_i7.p1_Eve;NODE_39081_length_1386_cov_512.617053_g26312_i0.p1_Eve;TRINITY_DN49978_c1_g1_i1.p1_Ecy;TRINITY_DN25687_c0_g1_i1.p1_Gla	mus209	PREDICTED: proliferating cell nuclear antigen-like	mus209	mus209:3;PCNA:1	PREDICTED: proliferating cell nuclear antigen-like:4	Insecta	Arthropoda	mus209	mus209
NODE_3914_length_4583_cov_645.718571_g239_i5.p1_Ecy	*	Alpha-2-macroglobulin thiol-ester bond-forming	Alpha-2-macroglobulin thiol-ester bond-forming		Alpha-2-macroglobulin thiol-ester bond-forming:1		Arthropoda	*	Alpha-2-macroglobulin thiol-ester bond-forming
NODE_39170_length_1260_cov_879.262593_g3046_i2.p1_Ecy	*	PREDICTED: calcineurin subunit B type 2 isoform X1	PREDICTED: calcineurin subunit B type 2 isoform X1		PREDICTED: calcineurin subunit B type 2 isoform X1:1		Arthropoda	PPP3R2	PPP3R2
TRINITY_DN8127_c0_g1_i2.p1_Eve;NODE_39271_length_1382_cov_453.899475_g26454_i0.p1_Eve;TRINITY_DN243_c0_g1_i10.p1_Gla;TRINITY_DN12081_c0_g1_i24.p1_Ecy;NODE_55717_length_1087_cov_746.630058_g26454_i1.p1_Eve;TRINITY_DN243_c0_g1_i13.p1_Gla;NODE_10978_length_2903_cov_779.574982_g2191_i4.p1_Ecy;TRINITY_DN525_c0_g1_i14.p1_Eve	*	Outer dense fiber protein 3	Outer dense fiber protein 3		Sperm-tail PG-rich repeat:2;Outer dense fiber protein 3:3		Arthropoda	ODF3	ODF3
NODE_39366_length_1380_cov_57.703982_g26526_i0.p1_Eve	14-3-3zeta	hypothetical protein HELRODRAFT_185424	14-3-3zeta	14-3-3zeta:1	hypothetical protein HELRODRAFT_185424:1	Bilateria	Annelida	14-3-3zeta	14-3-3zeta
NODE_39493_length_1378_cov_6.443190_g26629_i0.p1_Eve	YWHAB	hypothetical protein HELRODRAFT_114528	YWHAB	YWHAB:1	hypothetical protein HELRODRAFT_114528:1	Bilateria	Annelida	YWHAB	YWHAB
NODE_3955_length_4416_cov_457.387222_g819_i6.p1_Eve;TRINITY_DN8737_c0_g1_i15.p2_Eve;TRINITY_DN8737_c0_g1_i17.p2_Eve;NODE_3062_length_4862_cov_451.002701_g819_i3.p1_Eve	*	PREDICTED: PDZ and LIM domain protein Zasp-like isoform X4	PREDICTED: PDZ and LIM domain protein Zasp-like isoform X4		PREDICTED: PDZ and LIM domain protein Zasp-like isoform X4:2;PREDICTED: PDZ and LIM domain protein Zasp-like isoform X7:1;Zinc finger CCHC-type:1		Arthropoda	*	PREDICTED: PDZ and LIM domain protein Zasp-like isoform X4
TRINITY_DN6307_c0_g1_i6.p1_Ecy;TRINITY_DN3417_c0_g1_i13.p1_Eve;NODE_3993_length_4401_cov_179.841682_g2384_i0.p1_Eve;TRINITY_DN34950_c1_g1_i1.p1_Gla	TARDBP	PREDICTED: TAR DNA-binding protein 43-like	TARDBP	TARDBP:1	PREDICTED: TAR DNA-binding protein 43-like:4	Arthropoda	Arthropoda	TARDBP	TARDBP
NODE_4_length_17516_cov_197.541764_g3_i0.p1_Gla	bt	PREDICTED: twitchin-like isoform X22	bt	bt:1	PREDICTED: twitchin-like isoform X22:1	Insecta	Arthropoda	bt	bt
NODE_40061_length_1363_cov_221.375190_g27062_i0.p1_Eve;TRINITY_DN37561_c0_g1_i3.p1_Eve;NODE_13690_length_2574_cov_124.994851_g8053_i0.p1_Ecy	METTL7A	S-adenosyl-L-methionine-dependent methyltransferase	METTL7A	METTL7A:3	S-adenosyl-L-methionine-dependent methyltransferase:2;PREDICTED: methyltransferase-like protein 7A:1	Cercopithecoidea;Vertebrata;Actinopterygii	Arthropoda	METTL7A	METTL7A
TRINITY_DN9932_c0_g1_i7.p1_Eve;NODE_4028_length_4387_cov_32.616183_g2406_i0.p1_Eve;TRINITY_DN100313_c0_g2_i1.p1_Ecy;NODE_23133_length_1871_cov_4.461032_g13824_i0.p1_Ecy	Vg	PREDICTED: hemolymph clottable protein-like	Vg	Vg:2	PREDICTED: hemolymph clottable protein-like:3;Lipid transport protein N-terminal:1	Arthropoda	Arthropoda	Vg	Vg
TRINITY_DN619_c0_g1_i15.p1_Eve;NODE_4028_length_4530_cov_371.495871_g2388_i0.p1_Ecy	Rab10	PREDICTED: ras-related protein Rab-10-like	Rab10	Rab10:2	PREDICTED: ras-related protein Rab-10-like:2	Arthropoda	Arthropoda	Rab10	Rab10
TRINITY_DN37075_c0_g2_i4.p1_Eve;NODE_40331_length_1357_cov_54.571865_g26221_i1.p1_Eve;NODE_23263_length_1863_cov_111.880375_g13904_i0.p1_Ecy;NODE_38974_length_1389_cov_42.573881_g26221_i0.p1_Eve;TRINITY_DN20081_c0_g1_i14.p1_Gla;TRINITY_DN20081_c0_g1_i13.p1_Gla;NODE_34261_length_1615_cov_93.323755_g24635_i0.p1_Gla;TRINITY_DN37075_c0_g2_i6.p1_Eve;TRINITY_DN33531_c0_g2_i2.p1_Ecy;NODE_20389_length_20…	Tha1	PREDICTED: probable low-specificity L-threonine aldolase 2	Tha1	Tha1:9	PREDICTED: probable low-specificity L-threonine aldolase 2:10	Actinopterygii;Chordata	Arthropoda	Tha1	Tha1
NODE_4036_length_4383_cov_709.239502_g2410_i0.p1_Eve	*	Alpha crystallin/Hsp20 domain	Alpha crystallin/Hsp20 domain		Alpha crystallin/Hsp20 domain:1		Arthropoda	*	Alpha crystallin/Hsp20 domain
NODE_40365_length_1356_cov_1400.259373_g15592_i6.p1_Eve	*	PREDICTED: uncharacterized protein LOC108673699	PREDICTED: uncharacterized protein LOC108673699		PREDICTED: uncharacterized protein LOC108673699:1		Arthropoda	*	PREDICTED: uncharacterized protein LOC108673699
TRINITY_DN764_c46_g1_i1.p1_Eve;NODE_4041_length_4382_cov_2506.756289_g2415_i0.p1_Eve;TRINITY_DN2710_c8_g1_i2.p1_Ecy;NODE_24861_length_1778_cov_405.254482_g1526_i7.p1_Ecy;NODE_21134_length_2009_cov_390.745408_g2415_i3.p1_Eve;NODE_28482_length_1687_cov_140.326007_g2415_i4.p1_Eve;TRINITY_DN5029_c1_g1_i2.p1_Gla	PDCD4	PREDICTED: programmed cell death protein 4-like	PDCD4	PDCD4:1	PREDICTED: programmed cell death protein 4-like:7	Arthropoda	Arthropoda	PDCD4	PDCD4
NODE_40573_length_1352_cov_33.224866_g27457_i0.p1_Eve;NODE_6824_length_3667_cov_35.144279_g3259_i1.p1_Ecy;NODE_5555_length_4003_cov_32.982044_g3259_i0.p1_Ecy;NODE_41796_length_1440_cov_125.883537_g30608_i0.p1_Gla;NODE_87829_length_855_cov_36.062035_g69544_i0.p1_Gla	*	PREDICTED: alpha-N-acetylgalactosaminidase-like	PREDICTED: alpha-N-acetylgalactosaminidase-like		PREDICTED: alpha-N-acetylgalactosaminidase-like:5		Arthropoda	NAGA	NAGA
TRINITY_DN65133_c0_g1_i1.p1_Ecy;TRINITY_DN178889_c0_g1_i4.p1_Eve;NODE_40576_length_1225_cov_16.240646_g25490_i0.p1_Ecy	*	uncharacterized protein LOC113808398	uncharacterized protein LOC113808398		uncharacterized protein LOC113808398:3		Arthropoda	*	uncharacterized protein LOC113808398
TRINITY_DN19462_c0_g1_i11.p1_Gla;NODE_5641_length_3975_cov_602.372134_g1768_i1.p1_Ecy;NODE_4061_length_4138_cov_248.368794_g2635_i0.p1_Gla	*	Proteasome/cyclosome repeat	Proteasome/cyclosome repeat		PREDICTED: 26S proteasome non-ATPase regulatory subunit 1-like isoform X1:1;Proteasome/cyclosome repeat:2		Arthropoda	PSMD1	PSMD1
NODE_40613_length_1351_cov_160.745008_g27486_i0.p1_Eve;TRINITY_DN4972_c0_g1_i6.p1_Eve;TRINITY_DN107750_c0_g1_i2.p1_Ecy;NODE_51194_length_1007_cov_103.555324_g33460_i0.p1_Ecy	*	PREDICTED: leucine-rich repeat-containing G-protein coupled receptor 4-like	PREDICTED: leucine-rich repeat-containing G-protein coupled receptor 4-like		PREDICTED: leucine-rich repeat-containing G-protein coupled receptor 4-like:4		Arthropoda	Lgr4	Lgr4
NODE_40751_length_1347_cov_1357.536980_g27590_i0.p1_Eve;TRINITY_DN1808_c0_g1_i16.p1_Eve;TRINITY_DN3583_c0_g1_i5.p1_Ecy;TRINITY_DN508_c2_g1_i16.p1_Gla;NODE_2792_length_4688_cov_156.972839_g1802_i0.p1_Gla	SULT1C3	PREDICTED: sulfotransferase 1A1-like	SULT1C3	SULT1C3:1	Sulfotransferase domain, partial:2;PREDICTED: sulfotransferase 1A1-like:3	Arthropoda	Arthropoda	SULT1C3	SULT1C3
NODE_40752_length_1221_cov_5.541809_g25620_i0.p1_Ecy	Arp1	actin related protein 1	Arp1	Arp1:1	actin related protein 1:1	Hymenoptera	Arthropoda	Arp1	Arp1
NODE_40867_length_1217_cov_504.516267_g25697_i0.p1_Ecy;TRINITY_DN15068_c0_g1_i2.p1_Ecy;TRINITY_DN173084_c0_g1_i1.p1_Gla;TRINITY_DN12205_c0_g1_i1.p1_Eve;TRINITY_DN133219_c0_g1_i1.p1_Gla;TRINITY_DN65259_c0_g1_i1.p1_Gla	PSMD14	Rpn11/EIF3F C-terminal	PSMD14	PSMD14:3;RPN11:2;Rpn11:1	Rpn11/EIF3F C-terminal:1;PREDICTED: 26S proteasome non-ATPase regulatory subunit 14-like:1;26S proteasome non-ATPase regulatory subunit 14:1;LOW QUALITY PROTEIN: 26S proteasome regulatory subunit RPN11-like:1;PREDICTED: 26S proteasome non-ATPase regulatory subunit 14:1	Arthropoda;Actinopterygii;Saccharomycetes;Fungi;Bilateria	Zoopagomycota;Arthropoda	PSMD14	PSMD14
NODE_40971_length_1215_cov_21.108919_g2394_i29.p1_Ecy;TRINITY_DN5109_c1_g1_i3.p1_Eve;TRINITY_DN15891_c0_g1_i8.p1_Ecy;TRINITY_DN5015_c0_g1_i9.p1_Gla	AMT	PREDICTED: aminomethyltransferase, mitochondrial-like	AMT	AMT:4	PREDICTED: aminomethyltransferase, mitochondrial-like:4	Metazoa;Actinopterygii	Arthropoda	AMT	AMT
TRINITY_DN112755_c1_g1_i5.p1_Eve;NODE_41000_length_1342_cov_262.723898_g27780_i0.p1_Eve;NODE_47856_length_1325_cov_1673.135580_g35508_i0.p1_Gla	*	Carboxypeptidase activation peptide	Carboxypeptidase activation peptide		PREDICTED: putative metallocarboxypeptidase ECM14:1;Carboxypeptidase activation peptide:2		Arthropoda	ECM14	ECM14
NODE_4105_length_4503_cov_29.381904_g2428_i0.p1_Ecy;TRINITY_DN202437_c0_g1_i1.p1_Gla;NODE_89741_length_840_cov_11.360303_g71239_i0.p1_Gla	*	Phosphatidylinositol 5-phosphate 4-kinase type-2 alpha	Phosphatidylinositol 5-phosphate 4-kinase type-2 alpha		Phosphatidylinositol 5-phosphate 4-kinase type-2 alpha:2;phosphatidylinositol 5-phosphate 4-kinase type-2 alpha-like:1		N/A;Arthropoda	PIP4K2A	PIP4K2A
NODE_41081_length_1340_cov_8436.675445_g15508_i1.p1_Eve	*	family 7 cellobiohydrolase	family 7 cellobiohydrolase		family 7 cellobiohydrolase:1		Arthropoda	CEL7A	CEL7A
TRINITY_DN16499_c0_g2_i4.p1_Eve;NODE_41105_length_1340_cov_38.744384_g27853_i0.p1_Eve;NODE_30512_length_1532_cov_80.339852_g18514_i0.p1_Ecy	*	PREDICTED: endoglucanase E-4-like	PREDICTED: endoglucanase E-4-like		PREDICTED: endoglucanase E-4-like:2;Glycoside hydrolase family 9, partial:1		Arthropoda	celD	celD
TRINITY_DN1635_c0_g3_i1.p1_Eve;NODE_5061_length_4020_cov_135.061445_g3025_i0.p1_Eve;NODE_4115_length_4499_cov_85.898876_g2435_i0.p1_Ecy;TRINITY_DN2611_c0_g3_i1.p1_Ecy;TRINITY_DN7581_c0_g1_i2.p1_Gla;NODE_2023_length_5164_cov_41.747214_g1326_i0.p1_Gla	HSPA6	unnamed protein product	HSPA6	HSPA6:1	heat shock protein isoform HSP70i1:1;unnamed protein product:5	Hominidae	Arthropoda;Nematoda	HSPA6	HSPA6
TRINITY_DN514_c0_g2_i4.p1_Gla;NODE_41208_length_1210_cov_16.316107_g25948_i0.p1_Ecy	*	PREDICTED: 14-3-3 protein epsilon	PREDICTED: 14-3-3 protein epsilon		PREDICTED: 14-3-3 protein epsilon:2		Arthropoda	14-3-3epsilon	14-3-3epsilon
TRINITY_DN834_c0_g1_i6.p1_Eve;TRINITY_DN1020_c0_g1_i1.p1_Gla;NODE_4124_length_4496_cov_242.409714_g2440_i0.p1_Ecy	copd	PREDICTED: coatomer subunit delta-like isoform X2	copd	copd:3	PREDICTED: coatomer subunit delta-like isoform X2:3	Hymenoptera	Arthropoda	copd	copd
TRINITY_DN117218_c1_g1_i1.p1_Eve;TRINITY_DN6356_c0_g1_i8.p1_Gla;TRINITY_DN24600_c0_g1_i12.p1_Ecy;NODE_77262_length_947_cov_255.512249_g52678_i2.p1_Gla;NODE_69146_length_1029_cov_524.983673_g52678_i1.p1_Gla;NODE_41272_length_1208_cov_3512.364107_g25997_i0.p1_Ecy;TRINITY_DN30951_c0_g2_i10.p1_Eve	*	uncharacterized protein LOC113809722	uncharacterized protein LOC113809722		uncharacterized protein LOC113809722:6;hypothetical protein C7M84_008301, partial:1		Arthropoda	*	uncharacterized protein LOC113809722
NODE_4129_length_4495_cov_1467.869096_g2443_i0.p1_Ecy;TRINITY_DN2483_c0_g1_i16.p1_Ecy	*	PREDICTED: hemocyanin B chain-like	PREDICTED: hemocyanin B chain-like		PREDICTED: hemocyanin B chain-like:2		Arthropoda	HCB	HCB
TRINITY_DN27011_c0_g1_i11.p1_Gla;NODE_41372_length_1448_cov_2224.325232_g19558_i2.p1_Gla	GNBPB5	PREDICTED: beta-1,3-glucan-binding protein-like	GNBPB5	GNBPB5:2	PREDICTED: beta-1,3-glucan-binding protein-like:2	Arthropoda;Chordata	Arthropoda	GNBPB5	GNBPB5
NODE_41644_length_1328_cov_138.127443_g13700_i2.p1_Eve;TRINITY_DN9857_c0_g1_i1.p1_Eve;TRINITY_DN40046_c0_g1_i1.p1_Ecy;TRINITY_DN35743_c0_g1_i1.p1_Gla	VTA1	PREDICTED: vacuolar protein sorting-associated protein VTA1 homolog	VTA1	VTA1:1	PREDICTED: vacuolar protein sorting-associated protein VTA1 homolog:3	Arthropoda	Arthropoda	VTA1	VTA1
TRINITY_DN1666_c0_g1_i1.p1_Eve;NODE_4165_length_4328_cov_696.805796_g2485_i0.p1_Eve;TRINITY_DN1666_c0_g1_i6.p1_Eve	*	PREDICTED: alkaline phosphatase-like	PREDICTED: alkaline phosphatase-like		PREDICTED: alkaline phosphatase-like:3		Arthropoda	*	PREDICTED: alkaline phosphatase-like
TRINITY_DN130_c0_g1_i4.p1_Eve;TRINITY_DN130_c0_g1_i10.p1_Eve;NODE_41699_length_1327_cov_36.956964_g7084_i3.p1_Eve;TRINITY_DN130_c0_g1_i13.p1_Eve;NODE_25206_length_1908_cov_64.678860_g15500_i1.p1_Gla;TRINITY_DN8514_c0_g1_i10.p1_Gla;NODE_22220_length_2032_cov_75.949067_g15500_i0.p1_Gla;TRINITY_DN15437_c0_g1_i3.p1_Ecy	*	hypothetical protein C7M84_015687, partial	hypothetical protein C7M84_015687, partial		hypothetical protein C7M84_015687, partial:8		Arthropoda	*	hypothetical protein C7M84_015687, partial
TRINITY_DN8744_c0_g1_i2.p1_Eve;NODE_4177_length_4324_cov_231.633450_g2495_i0.p1_Eve;TRINITY_DN3190_c0_g1_i4.p1_Ecy;TRINITY_DN18914_c0_g1_i1.p1_Gla	unc-32	PREDICTED: V-type proton ATPase 116 kDa subunit a-like	unc-32	unc-32:1	PREDICTED: V-type proton ATPase 116 kDa subunit a-like:4	Hymenoptera	Arthropoda	unc-32	unc-32
TRINITY_DN11108_c0_g1_i4.p1_Eve;NODE_418_length_8139_cov_72.972682_g258_i0.p1_Eve;TRINITY_DN367_c0_g1_i8.p1_Gla;NODE_61_length_11749_cov_254.005470_g43_i0.p1_Gla	*	PREDICTED: titin-like	PREDICTED: titin-like		PREDICTED: titin-like:2		Arthropoda	TTN	TTN
NODE_4193_length_4467_cov_1002.668402_g2477_i0.p1_Ecy;NODE_38677_length_1273_cov_1204.741013_g2477_i11.p1_Ecy;TRINITY_DN19425_c0_g1_i11.p1_Gla	*	PREDICTED: fructose-bisphosphate aldolase-like	PREDICTED: fructose-bisphosphate aldolase-like		Fructose-bisphosphate aldolase class-I:1;PREDICTED: fructose-bisphosphate aldolase-like:2		Arthropoda	fbaB	fbaB
NODE_59_length_11880_cov_255.954019_g41_i0.p1_Gla;TRINITY_DN7515_c0_g1_i6.p1_Eve;TRINITY_DN7515_c0_g1_i17.p1_Eve;TRINITY_DN6410_c0_g1_i6.p1_Gla;NODE_60_length_11472_cov_430.003239_g41_i0.p1_Eve;NODE_421_length_8614_cov_804.781203_g269_i0.p1_Ecy	*	PREDICTED: polypyrimidine tract-binding protein 2-like isoform X6	PREDICTED: polypyrimidine tract-binding protein 2-like isoform X6		PREDICTED: polypyrimidine tract-binding protein 2-like isoform X6:6		Arthropoda	Ptbp2	Ptbp2
TRINITY_DN11510_c0_g2_i2.p1_Ecy;NODE_44072_length_1145_cov_3886.524635_g24668_i1.p1_Ecy;NODE_42156_length_1317_cov_2558.897476_g28680_i0.p1_Eve;NODE_81457_length_908_cov_2092.215367_g63908_i0.p1_Gla;TRINITY_DN82856_c0_g1_i1.p1_Ecy	RpL7	hypothetical protein HAZT_HAZT007881	RpL7	RpL7:3	hypothetical protein HAZT_HAZT007881:5	Insecta	Arthropoda	RpL7	RpL7
NODE_42362_length_1313_cov_217.849684_g28846_i0.p1_Eve;TRINITY_DN646_c0_g1_i5.p1_Eve;NODE_80648_length_830_cov_419.627401_g28846_i4.p1_Eve;NODE_42776_length_1420_cov_1071.344274_g31385_i0.p1_Gla;TRINITY_DN553_c0_g1_i10.p1_Ecy;NODE_25305_length_1757_cov_372.080796_g15201_i0.p1_Ecy;TRINITY_DN646_c0_g1_i6.p1_Eve;TRINITY_DN939_c0_g1_i11.p1_Gla	*	hypothetical protein Avbf_00356	hypothetical protein Avbf_00356		hypothetical protein Avbf_00356:8		Arthropoda	*	hypothetical protein Avbf_00356
NODE_4613_length_4172_cov_788.267039_g2537_i3.p1_Eve;NODE_4248_length_4292_cov_205.395239_g2537_i0.p1_Eve;NODE_4339_length_4412_cov_1045.260142_g2550_i0.p1_Ecy;NODE_6337_length_3796_cov_342.832666_g2550_i1.p1_Ecy;TRINITY_DN6572_c0_g1_i7.p1_Gla	bgm	AMP-dependent synthetase/ligase	bgm	bgm:5	AMP-dependent synthetase/ligase:4;PREDICTED: long-chain-fatty-acid--CoA ligase ACSBG2-like isoform X3:1	Insecta;Arthropoda	Arthropoda	bgm	bgm
NODE_42599_length_1308_cov_198.003177_g29030_i0.p1_Eve;TRINITY_DN6003_c0_g2_i1.p1_Gla;NODE_22473_length_1909_cov_111.022581_g13429_i0.p1_Ecy	*	PREDICTED: mannan endo-1,4-beta-mannosidase-like	PREDICTED: mannan endo-1,4-beta-mannosidase-like		PREDICTED: mannan endo-1,4-beta-mannosidase-like:3		Arthropoda	man1	man1
NODE_42911_length_1302_cov_33.913009_g29274_i0.p1_Eve	*	PREDICTED: endophilin-B1-like, partial	PREDICTED: endophilin-B1-like, partial		PREDICTED: endophilin-B1-like, partial:1		Arthropoda	Sh3glb1	Sh3glb1
TRINITY_DN110007_c0_g1_i4.p1_Ecy;NODE_430_length_8583_cov_64.651394_g274_i0.p1_Ecy	RELN	PREDICTED: reelin-like	RELN	RELN:2	PREDICTED: reelin-like:2	Actinopterygii	Arthropoda	RELN	RELN
NODE_43039_length_1167_cov_6.902504_g27266_i0.p1_Ecy	*	PREDICTED: uncharacterized protein LOC108664827	PREDICTED: uncharacterized protein LOC108664827		PREDICTED: uncharacterized protein LOC108664827:1		Arthropoda	*	PREDICTED: uncharacterized protein LOC108664827
TRINITY_DN119128_c0_g1_i3.p1_Gla;TRINITY_DN9172_c0_g1_i10.p1_Ecy;NODE_43167_length_1164_cov_17.753363_g27356_i0.p1_Ecy;NODE_77203_length_948_cov_10.952169_g60173_i0.p1_Gla;TRINITY_DN9172_c0_g1_i20.p1_Ecy;TRINITY_DN46093_c0_g1_i18.p1_Eve	SH3GLB1	PREDICTED: endophilin-B1-like, partial	SH3GLB1	SH3GLB1:2	PREDICTED: endophilin-B1-like, partial:4;BAR domain:1;endophilin-B1-like isoform X2:1	Nematocera	Arthropoda	SH3GLB1	SH3GLB1
NODE_4322_length_4059_cov_631.821197_g9_i4.p1_Gla	*	PREDICTED: uncharacterized protein LOC108666875	PREDICTED: uncharacterized protein LOC108666875		PREDICTED: uncharacterized protein LOC108666875:1		Arthropoda	*	PREDICTED: uncharacterized protein LOC108666875
NODE_4402_length_4240_cov_858.205440_g252_i7.p1_Eve;NODE_4337_length_4264_cov_860.632503_g252_i6.p1_Eve;NODE_6343_length_3794_cov_416.132977_g370_i2.p1_Ecy;TRINITY_DN4473_c0_g1_i11.p1_Eve;NODE_1962_length_5607_cov_441.232278_g252_i3.p1_Eve;TRINITY_DN4473_c0_g1_i10.p1_Eve;NODE_37148_length_1433_cov_300.684971_g252_i14.p1_Eve;NODE_598_length_8024_cov_227.150219_g370_i0.p1_Ecy	Cht3	Glycoside hydrolase family 18 catalytic domain	Cht3	Cht3:7	putative chitinase 10 isoform X1:2;Glycoside hydrolase family 18 catalytic domain:4;PREDICTED: probable chitinase 3 isoform X2:2	Insecta;Arthropoda	Arthropoda	Cht3	Cht3
TRINITY_DN140_c2_g1_i6.p1_Eve;NODE_5565_length_4000_cov_58.066059_g3203_i1.p1_Ecy;NODE_4344_length_4262_cov_136.944932_g2594_i0.p1_Eve;NODE_5465_length_4033_cov_56.818273_g3203_i0.p1_Ecy	*	hypothetical protein FHG87_019123	hypothetical protein FHG87_019123		PREDICTED: uncharacterized protein LOC108676125:1;hypothetical protein FHG87_019123:3		Arthropoda	*	hypothetical protein FHG87_019123
TRINITY_DN13226_c0_g1_i5.p1_Gla;NODE_436_length_8570_cov_267.342213_g27_i1.p1_Ecy;TRINITY_DN13226_c0_g1_i22.p1_Gla;TRINITY_DN1536_c0_g1_i11.p1_Eve;NODE_45_length_13330_cov_188.036594_g27_i0.p1_Ecy;TRINITY_DN1536_c0_g1_i18.p1_Eve	TNPO1	PREDICTED: transportin-1-like	TNPO1	TNPO1:6	PREDICTED: transportin-1-like:6	Insecta	Arthropoda	TNPO1	TNPO1
NODE_43600_length_1288_cov_26.906376_g29809_i0.p1_Eve;TRINITY_DN14826_c0_g1_i1.p1_Ecy;NODE_45276_length_1256_cov_28.378625_g29809_i1.p1_Eve;TRINITY_DN30881_c0_g1_i7.p1_Gla	CRKL	PREDICTED: adapter molecule Crk-like	CRKL	CRKL:1	adapter molecule Crk-like:1;PREDICTED: adapter molecule Crk-like:3	Hymenoptera	Arthropoda	CRKL	CRKL
NODE_4373_length_4399_cov_2012.727586_g2566_i0.p1_Ecy;NODE_1917_length_5252_cov_958.974822_g1056_i2.p1_Gla;TRINITY_DN3626_c0_g1_i2.p1_Gla	*	PREDICTED: cellular nucleic acid-binding protein-like isoform X2	PREDICTED: cellular nucleic acid-binding protein-like isoform X2		PREDICTED: cellular nucleic acid-binding protein-like isoform X2:3		Arthropoda	CNBP	CNBP
NODE_4374_length_4250_cov_161.975720_g2582_i1.p1_Eve;TRINITY_DN739_c1_g1_i3.p1_Ecy	PTER	PREDICTED: phosphotriesterase-related protein-like	PTER	PTER:2	PREDICTED: phosphotriesterase-related protein-like:2	Mammalia;Aves	Arthropoda	PTER	PTER
NODE_43747_length_1152_cov_968.771532_g27778_i0.p1_Ecy;TRINITY_DN8648_c1_g1_i3.p1_Gla;NODE_115126_length_632_cov_27.144082_g92618_i0.p1_Eve;TRINITY_DN28516_c0_g1_i1.p1_Eve;TRINITY_DN28748_c0_g1_i1.p1_Gla;TRINITY_DN444218_c0_g1_i1.p1_Gla	RPS5	Ribosomal protein S5/S7 eukaryotic/archaeal	RPS5	RPS5:6	Ribosomal protein S5/S7 eukaryotic/archaeal:1;PREDICTED: 40S ribosomal protein S5:1;rps-5:1;40S ribosomal protein S5:1	Rodentia;Bilateria;Vertebrata	Brachiopoda;Arthropoda;Nematoda	RPS5	RPS5
TRINITY_DN14561_c0_g1_i1.p1_Ecy;TRINITY_DN13412_c0_g2_i1.p1_Eve;NODE_4381_length_4396_cov_182.135266_g2570_i0.p1_Ecy;NODE_67166_length_1052_cov_21.977069_g51538_i0.p1_Gla;TRINITY_DN5085_c0_g2_i1.p1_Eve;TRINITY_DN25086_c0_g2_i2.p1_Ecy;TRINITY_DN34139_c0_g6_i2.p1_Gla;NODE_77928_length_941_cov_11.766816_g60800_i0.p1_Gla;TRINITY_DN8105_c3_g1_i1.p1_Gla;NODE_86536_length_866_cov_7.044064_g68421_i0.p1_G…	Rab6	PREDICTED: ras-related protein Rab-39B-like	Rab6	RAB6B:1;Rab6:4;Rab39:3;RAB39B:1	Rab6A:2;ras-related protein Rab6 isoform X2:3;Ras-related protein Rab-6A:1;PREDICTED: ras-related protein Rab-39B-like:4	Drosophilidae;Hymenoptera;Arthropoda;Insecta;Lepidoptera	Arthropoda;Mollusca	Rab6	Rab6
NODE_4402_length_4389_cov_131.444470_g2585_i0.p1_Ecy;NODE_5164_length_3800_cov_119.723274_g3368_i0.p1_Gla;TRINITY_DN151_c1_g1_i8.p1_Eve	*	Tubulin/FtsZ GTPase domain	Tubulin/FtsZ GTPase domain		Tubulin/FtsZ GTPase domain:2;PREDICTED: tubulin alpha-8 chain-like:1		Arthropoda	TUBA8	TUBA8
NODE_44241_length_1142_cov_364.497713_g28151_i0.p1_Ecy	*	hypothetical protein FHG87_009436	hypothetical protein FHG87_009436		hypothetical protein FHG87_009436:1		Arthropoda	*	hypothetical protein FHG87_009436
NODE_44254_length_1142_cov_74.096981_g1132_i2.p1_Ecy;TRINITY_DN8012_c0_g1_i1.p1_Eve;TRINITY_DN39738_c1_g1_i9.p1_Gla	*	PREDICTED: PRA1 family protein 2-like	PREDICTED: PRA1 family protein 2-like		PREDICTED: PRA1 family protein 2-like:3		Arthropoda	PRAF2	PRAF2
NODE_446_length_8044_cov_234.334584_g277_i0.p1_Eve;TRINITY_DN3906_c0_g2_i2.p1_Gla;TRINITY_DN3523_c0_g1_i2.p1_Eve;NODE_144_length_10642_cov_104.005570_g91_i0.p1_Ecy;TRINITY_DN5885_c0_g1_i8.p1_Ecy	FARP1	FERM, RhoGEF and pleckstrin domain-containing protein 1, partial	FARP1	FARP1:1	FERM, ARHGEF and pleckstrin domain-containing protein 1-like:2;FERM, RhoGEF and pleckstrin domain-containing protein 1, partial:3	Paraneoptera	Arthropoda	FARP1	FARP1
TRINITY_DN14566_c0_g2_i2.p1_Gla;TRINITY_DN10294_c0_g1_i17.p1_Eve;NODE_446_length_8544_cov_272.239906_g284_i0.p1_Ecy;NODE_40648_length_1463_cov_59.005658_g27652_i1.p1_Gla;TRINITY_DN3620_c0_g1_i19.p1_Gla;TRINITY_DN46152_c0_g1_i3.p1_Ecy;TRINITY_DN3620_c0_g1_i22.p1_Gla	CSNK1A1	casein kinase I	CSNK1A1	CSNK1A1:1	PREDICTED: casein kinase I:3;casein kinase I:4	Arthropoda	Arthropoda	CSNK1A1	CSNK1A1
TRINITY_DN53109_c1_g1_i4.p1_Ecy;NODE_4461_length_4224_cov_47.759521_g2666_i0.p1_Eve;TRINITY_DN66849_c0_g2_i1.p1_Gla;TRINITY_DN66849_c0_g1_i3.p1_Gla	IPO4	PREDICTED: importin-4-like	IPO4	IPO4:2	PREDICTED: importin-4-like:2;Importin-beta N-terminal domain:1	Bilateria;Hymenoptera	Arthropoda	IPO4	IPO4
TRINITY_DN35476_c0_g1_i2.p1_Eve;NODE_44706_length_1267_cov_41.257800_g30651_i0.p1_Eve;NODE_89327_length_843_cov_18.225441_g70874_i0.p1_Gla;NODE_19783_length_2154_cov_104.723040_g13679_i0.p1_Gla;TRINITY_DN26220_c0_g2_i9.p1_Gla;TRINITY_DN26220_c0_g2_i8.p1_Gla;NODE_30643_length_1719_cov_32.955689_g21906_i0.p1_Gla	CLIPD6	Serine proteases trypsin domain	CLIPD6	CLIPD6:2	PREDICTED: venom protease-like:3;Serine proteases trypsin domain:4	Paraneoptera	Arthropoda	CLIPD6	CLIPD6
NODE_44953_length_1262_cov_134.377576_g30847_i0.p1_Eve;TRINITY_DN77093_c0_g1_i2.p1_Eve;NODE_50199_length_1024_cov_90.866667_g11032_i4.p1_Ecy;NODE_40796_length_1219_cov_83.018803_g11032_i2.p1_Ecy;NODE_19640_length_2086_cov_79.987236_g11032_i1.p1_Ecy;NODE_64008_length_1089_cov_44.673077_g48853_i0.p1_Gla;TRINITY_DN7176_c1_g1_i4.p1_Gla;TRINITY_DN7176_c1_g1_i26.p1_Gla;NODE_56249_length_1192_cov_90.349…	*	PREDICTED: C-type mannose receptor 2-like	PREDICTED: C-type mannose receptor 2-like		PREDICTED: C-type mannose receptor 2-like:6		Arthropoda	MRC2	MRC2
TRINITY_DN4250_c0_g1_i8.p1_Eve;TRINITY_DN4250_c0_g1_i6.p1_Eve;NODE_4497_length_4208_cov_1554.986535_g2687_i0.p1_Eve;TRINITY_DN37171_c0_g1_i8.p1_Gla;NODE_5901_length_3622_cov_250.557235_g3856_i0.p1_Gla;NODE_43661_length_1154_cov_98.564706_g2138_i3.p1_Ecy	Sap-r	PREDICTED: prosaposin-like	Sap-r	Sap-r:5	PREDICTED: prosaposin-like:3;Saposin A-type domain:3	Arthropoda	Arthropoda	Sap-r	Sap-r
NODE_4518_length_4202_cov_85.858175_g2699_i0.p1_Eve;TRINITY_DN19060_c0_g1_i7.p1_Eve;TRINITY_DN606_c1_g1_i10.p1_Ecy;NODE_10068_length_3041_cov_162.558155_g2352_i4.p1_Ecy;TRINITY_DN27967_c0_g1_i10.p1_Gla;NODE_3528_length_4341_cov_133.585974_g2271_i0.p1_Gla	PLOD1	PREDICTED: procollagen-lysine,2-oxoglutarate 5-dioxygenase 1-like isoform X4	PLOD1	PLOD1:1	Oxoglutarate/iron-dependent dioxygenase:1;PREDICTED: procollagen-lysine,2-oxoglutarate 5-dioxygenase 1-like isoform X4:4;PREDICTED: procollagen-lysine,2-oxoglutarate 5-dioxygenase 1-like isoform X1:1	Insecta	Arthropoda	PLOD1	PLOD1
TRINITY_DN5810_c0_g1_i13.p2_Eve;NODE_45409_length_1253_cov_285.137043_g31187_i0.p1_Eve;TRINITY_DN8727_c0_g1_i7.p1_Ecy;TRINITY_DN5810_c0_g1_i13.p1_Eve;TRINITY_DN7721_c0_g1_i22.p1_Gla	DECR1	PREDICTED: 2,4-dienoyl-CoA reductase, mitochondrial-like	DECR1	DECR1:1	PREDICTED: 2,4-dienoyl-CoA reductase, mitochondrial-like:5	Arthropoda	Arthropoda	DECR1	DECR1
TRINITY_DN135492_c0_g1_i2.p1_Gla;NODE_96351_length_792_cov_3.975774_g77195_i0.p1_Gla;TRINITY_DN221886_c0_g1_i1.p1_Eve;NODE_45485_length_1117_cov_9.230337_g29074_i0.p1_Ecy	*	PREDICTED: angiopoietin-2-like	PREDICTED: angiopoietin-2-like		PREDICTED: angiopoietin-2-like:2;Fibrinogen alpha/beta/gamma chain C-terminal globular domain:2		Arthropoda	ANGPT2	ANGPT2
TRINITY_DN1293_c0_g1_i11.p1_Gla;NODE_4570_length_4319_cov_766.217096_g2680_i0.p1_Ecy	Clic	PREDICTED: chloride intracellular channel exc-4-like	Clic	Clic:2	PREDICTED: chloride intracellular channel exc-4-like:2	Paraneoptera	Arthropoda	Clic	Clic
NODE_45783_length_1246_cov_642.020886_g31476_i0.p1_Eve;TRINITY_DN2877_c0_g1_i13.p1_Eve;TRINITY_DN2877_c0_g1_i1.p1_Eve;NODE_65372_length_970_cov_588.614549_g31476_i2.p1_Eve	MBL2	PREDICTED: aggrecan core protein-like isoform X2	MBL2	MBL2:4	PREDICTED: aggrecan core protein-like isoform X2:2;PREDICTED: T-cell immunoglobulin and mucin domain-containing protein 2-like isoform X1:2	Testudines	Arthropoda	MBL2	MBL2
TRINITY_DN11105_c0_g1_i3.p1_Eve;NODE_4590_length_4179_cov_198.481356_g2734_i0.p1_Eve;NODE_45749_length_1111_cov_31.774953_g29289_i0.p1_Ecy;TRINITY_DN29661_c0_g3_i1.p1_Ecy	ACY1	PREDICTED: aminoacylase-1A-like	ACY1	ACY1:4	PREDICTED: aminoacylase-1A-like:4	Actinopterygii;Chordata;Aves	Arthropoda	ACY1	ACY1
TRINITY_DN7228_c0_g1_i3.p1_Eve;NODE_46060_length_1241_cov_259.138423_g31696_i0.p1_Eve;TRINITY_DN6773_c0_g1_i2.p1_Ecy;TRINITY_DN22565_c0_g1_i1.p1_Gla	GNBPB5	lipopolysaccharide and beta-1,3-glucan binding protein	GNBPB5	GNBPB5:2;GNBPB4:2	lipopolysaccharide and beta-1,3-glucan binding protein:4	Nematocera;Lepidoptera	Arthropoda	GNBPB5	GNBPB5
TRINITY_DN38_c0_g1_i1.p1_Eve;NODE_46080_length_1104_cov_218.521327_g29538_i0.p1_Ecy	H1F0	Histone H1.0	H1F0	H1F0:2	Histone H1.0:1;Linker histone H1/H5 domain H15, partial:1	Rodentia	Arthropoda	H1F0	H1F0
NODE_48605_length_1196_cov_5880.330427_g33705_i0.p1_Eve;TRINITY_DN9431_c0_g1_i1.p1_Eve;TRINITY_DN10026_c0_g1_i2.p1_Ecy;NODE_66762_length_1056_cov_6956.206554_g51183_i0.p1_Gla;NODE_46128_length_1103_cov_4731.856736_g12615_i2.p1_Ecy	RpL17	PREDICTED: 60S ribosomal protein L17-like	RpL17	RpL17:4;RPL17:1	PREDICTED: 60S ribosomal protein L17-like:5	Arthropoda	Arthropoda	RpL17	RpL17
TRINITY_DN36578_c0_g1_i22.p1_Eve;NODE_4646_length_4293_cov_731.836239_g2728_i0.p1_Ecy;NODE_7906_length_3312_cov_173.614772_g4764_i0.p1_Eve;TRINITY_DN36578_c0_g1_i16.p1_Eve	*	PREDICTED: suppressor protein SRP40-like	PREDICTED: suppressor protein SRP40-like		PREDICTED: suppressor protein SRP40-like:2;protein of unknown function DUF243:2		Arthropoda	SRP40	SRP40
NODE_73867_length_887_cov_4983.721957_g55004_i0.p1_Eve;TRINITY_DN24318_c0_g1_i5.p1_Ecy;NODE_46595_length_1094_cov_11816.489952_g24888_i2.p1_Ecy;TRINITY_DN4660_c0_g2_i11.p1_Gla;NODE_73109_length_988_cov_40365.509052_g12851_i4.p1_Gla;NODE_49548_length_1296_cov_30393.913392_g12851_i2.p1_Gla;NODE_18656_length_2218_cov_34172.800369_g12851_i0.p1_Gla	*	hypothetical protein FHG87_003312	hypothetical protein FHG87_003312		hypothetical protein FHG87_003312:3;uncharacterized protein LOC113800748:2;hypothetical protein FHG87_021079:2		Arthropoda	*	hypothetical protein FHG87_003312
NODE_4671_length_4155_cov_557.617876_g2784_i0.p1_Eve;TRINITY_DN3622_c0_g1_i15.p1_Eve;NODE_10191_length_2933_cov_165.090153_g1994_i2.p1_Eve;TRINITY_DN1436_c0_g1_i13.p1_Ecy;NODE_41473_length_1332_cov_27.302416_g24589_i1.p1_Eve;TRINITY_DN14465_c1_g1_i2.p1_Gla;NODE_5549_length_4004_cov_73.684197_g3255_i0.p1_Ecy;TRINITY_DN13504_c0_g1_i3.p1_Ecy;TRINITY_DN185377_c4_g1_i1.p1_Gla;NODE_3172_length_4947_cov…	Psa	PREDICTED: aminopeptidase N-like	Psa	Psa:1	Peptidase M1 membrane alanine aminopeptidase N-terminal:3;aminopeptidase N-like:3;PREDICTED: aminopeptidase N-like:12;putative aminopeptidase N-like:1;puromycin-sensitive aminopeptidase-like:1;PREDICTED: puromycin-sensitive aminopeptidase-like protein, partial:3	Hymenoptera	Arthropoda;Mollusca	Psa	Psa
NODE_46746_length_1091_cov_770.124760_g6509_i4.p1_Ecy;NODE_59073_length_1153_cov_295.050725_g6527_i2.p1_Gla;NODE_35897_length_1573_cov_16.770997_g25933_i0.p1_Gla;NODE_47581_length_1074_cov_4.178537_g30645_i0.p1_Ecy;NODE_36033_length_1570_cov_15.361604_g25933_i1.p1_Gla;NODE_45796_length_1362_cov_38.774562_g33847_i0.p1_Gla;NODE_40468_length_1467_cov_36.594499_g29550_i0.p1_Gla	Gdh	glutamate mitochondrial, partial	Gdh	Gdh:5;GLUD1:2	mitochondrial glutamate dehydrogenase 1:2;glutamate mitochondrial, partial:5	Diptera;Paraneoptera;Insecta;Actinopterygii	Arthropoda;Rotifera	Gdh	Gdh
NODE_46930_length_1087_cov_6828.393064_g576_i127.p1_Ecy	*	hypothetical protein FHG87_014485	hypothetical protein FHG87_014485		hypothetical protein FHG87_014485:1		Arthropoda	*	hypothetical protein FHG87_014485
NODE_4728_length_4132_cov_24.171932_g2823_i0.p1_Eve;TRINITY_DN18375_c0_g1_i12.p1_Eve;TRINITY_DN2121_c0_g1_i6.p1_Ecy;TRINITY_DN36331_c0_g1_i1.p1_Eve;NODE_9986_length_3057_cov_46.527926_g5872_i0.p1_Ecy;TRINITY_DN12544_c0_g1_i2.p1_Gla;NODE_5193_length_3794_cov_57.108678_g3389_i0.p1_Gla	*	alpha-mannosidase 2C1-like	alpha-mannosidase 2C1-like		alpha-mannosidase 2C1-like:6;putative alpha-mannosidase 2C1-like isoform X1:1		Arthropoda	MAN2C1	MAN2C1
NODE_47629_length_1213_cov_566.091065_g32940_i0.p1_Eve;NODE_28414_length_1689_cov_441.595122_g18425_i0.p1_Eve;NODE_42596_length_1308_cov_327.637014_g29029_i0.p1_Eve;TRINITY_DN20476_c0_g1_i6.p1_Eve	*	PREDICTED: trypsin-1-like	PREDICTED: trypsin-1-like		PREDICTED: trypsin-1-like:2;Serine proteases trypsin domain:1		Arthropoda	PRSS1	PRSS1
NODE_477_length_7897_cov_250.072630_g295_i0.p1_Eve;TRINITY_DN2711_c0_g1_i1.p1_Ecy;TRINITY_DN239_c0_g1_i12.p1_Gla;NODE_473_length_7614_cov_146.043754_g52_i1.p1_Gla;NODE_28627_length_1783_cov_47.310265_g52_i4.p1_Gla;NODE_27897_length_1709_cov_17.571687_g295_i4.p1_Eve;NODE_45268_length_1256_cov_76.778790_g295_i5.p1_Eve	sls	PREDICTED: titin-like isoform X11	sls	sls:1	PREDICTED: titin-like isoform X11:6;PREDICTED: titin-like isoform X16:1	Hymenoptera	Arthropoda	sls	sls
NODE_4777_length_4118_cov_98.025313_g2851_i0.p1_Eve;TRINITY_DN62759_c0_g1_i5.p1_Eve;TRINITY_DN62759_c0_g1_i1.p1_Eve	MCCC1	PREDICTED: methylcrotonoyl-CoA carboxylase subunit alpha, mitochondrial-like	MCCC1	MCCC1:3	PREDICTED: methylcrotonoyl-CoA carboxylase subunit alpha, mitochondrial-like:3	Actinopterygii	Arthropoda	MCCC1	MCCC1
TRINITY_DN3230_c0_g1_i13.p1_Eve;NODE_48_length_11978_cov_282.938972_g33_i0.p1_Eve;TRINITY_DN4125_c0_g1_i6.p1_Ecy;NODE_68_length_12068_cov_467.549879_g45_i0.p1_Ecy;NODE_58_length_12024_cov_169.461461_g40_i0.p1_Gla	*	PREDICTED: GRIP and coiled-coil domain-containing protein 2-like	PREDICTED: GRIP and coiled-coil domain-containing protein 2-like		PREDICTED: GRIP and coiled-coil domain-containing protein 2-like:2		Arthropoda	*	PREDICTED: GRIP and coiled-coil domain-containing protein 2-like
TRINITY_DN12874_c0_g2_i4.p1_Ecy;NODE_5885_length_3908_cov_55.793729_g2823_i1.p1_Ecy;TRINITY_DN2867_c0_g1_i12.p1_Eve;NODE_5685_length_3825_cov_83.551907_g3004_i1.p1_Eve;TRINITY_DN2867_c0_g1_i22.p1_Eve;NODE_5019_length_4036_cov_80.304991_g3004_i0.p1_Eve;NODE_4802_length_4248_cov_42.061681_g2823_i0.p1_Ecy;TRINITY_DN8143_c1_g1_i5.p1_Gla;NODE_45291_length_1372_cov_13.498866_g13260_i1.p1_Gla;NODE_19224…	GLS	PREDICTED: glutaminase liver isoform, mitochondrial-like isoform X2	GLS	GLS:6	PREDICTED: glutaminase liver isoform, mitochondrial-like isoform X2:11;PREDICTED: glutaminase liver isoform, mitochondrial-like isoform X1:4	Drosophilidae;Hymenoptera;Actinopterygii	Arthropoda	GLS	GLS
NODE_48532_length_1198_cov_8.187119_g33649_i0.p1_Eve;TRINITY_DN51530_c0_g1_i1.p1_Eve;TRINITY_DN189226_c0_g1_i1.p1_Ecy;NODE_44369_length_1389_cov_73.389552_g32678_i0.p1_Gla	GAPDH	glyceraldehyde-3-phosphate dehydrogenase	GAPDH	GAPDH:4	glyceraldehyde-3-phosphate dehydrogenase:2	Bilateria	Arthropoda;Rotifera	GAPDH	GAPDH
NODE_48606_length_1196_cov_5216.893636_g33706_i0.p1_Eve;NODE_74309_length_883_cov_144.482014_g55387_i0.p1_Eve	ACTB	actin, clone 403	ACTB	ACTB:1	actin, clone 403:1	Bilateria	Arthropoda	ACTB	ACTB
NODE_4872_length_3888_cov_65.271685_g3168_i0.p1_Gla;TRINITY_DN18330_c0_g1_i2.p1_Ecy;TRINITY_DN3905_c0_g1_i9.p1_Eve;TRINITY_DN66718_c1_g1_i18.p1_Gla;TRINITY_DN66718_c1_g1_i1.p1_Gla;TRINITY_DN38343_c0_g1_i3.p1_Eve;TRINITY_DN135041_c0_g2_i1.p1_Gla;NODE_49826_length_1031_cov_101.418534_g24309_i1.p1_Ecy;NODE_39342_length_1491_cov_37.714979_g28667_i0.p1_Gla;NODE_38919_length_1267_cov_56.482759_g24309_i…	Rab3	Small GTP-binding protein domain	Rab3	RAB8B:1;rab8a:1;Rab3:9	Small GTP-binding protein domain:4;PREDICTED: ras-related protein Rab-8A-like:2;PREDICTED: ras-related protein Rab-8A:1;ras-related protein Rab-8A:1;Ras-related protein Rab-3:3;ras-related protein Rab-3 isoform X1:1;PREDICTED: ras-related protein Rab-3 isoform X1:2	Arthropoda;Chordata;Actinopterygii	Arthropoda;Chordata;Brachiopoda;Tardigrada;Mollusca	Rab3	Rab3
TRINITY_DN16244_c0_g1_i3.p1_Ecy;NODE_4882_length_4218_cov_12287.857520_g2867_i0.p1_Ecy	*	PREDICTED: neurogenic locus notch homolog protein 1-like	PREDICTED: neurogenic locus notch homolog protein 1-like		PREDICTED: neurogenic locus notch homolog protein 1-like:2		Arthropoda	Notch1	Notch1
NODE_48903_length_1047_cov_494.490982_g13606_i1.p1_Ecy;TRINITY_DN2095_c0_g1_i2.p1_Eve;TRINITY_DN2095_c0_g1_i3.p1_Eve;TRINITY_DN11165_c0_g1_i12.p1_Ecy;TRINITY_DN8243_c0_g1_i3.p1_Gla;TRINITY_DN8243_c0_g1_i1.p1_Gla	ALYREF	hypothetical protein HAZT_HAZT001051	ALYREF	ALYREF:1	hypothetical protein HAZT_HAZT001051:6	Lepidoptera	Arthropoda	ALYREF	ALYREF
NODE_4903_length_4075_cov_1051.009935_g1998_i3.p1_Eve;NODE_11706_length_2746_cov_1495.730812_g1998_i10.p1_Eve;NODE_3810_length_4478_cov_852.202077_g1998_i2.p1_Eve;TRINITY_DN26118_c0_g1_i30.p1_Eve;TRINITY_DN26118_c0_g1_i10.p1_Eve	Amyrel	Glycosyl hydrolase family 13 catalytic domain, partial	Amyrel	Amyrel:5	Glycosyl hydrolase family 13 catalytic domain, partial:2;putative alpha-amylase:1;PREDICTED: alpha-amylase-like:2	Arthropoda	Arthropoda	Amyrel	Amyrel
NODE_49033_length_1189_cov_147.850000_g34060_i0.p1_Eve	ACTB	hypothetical protein HELRODRAFT_155129	ACTB	ACTB:1	hypothetical protein HELRODRAFT_155129:1	Bilateria	Annelida	ACTB	ACTB
NODE_49207_length_1042_cov_1634.028197_g31894_i0.p1_Ecy;TRINITY_DN6889_c0_g1_i2.p1_Gla	*	PREDICTED: glutathione S-transferase Mu 1-like	PREDICTED: glutathione S-transferase Mu 1-like		PREDICTED: glutathione S-transferase Mu 1-like:2		Arthropoda	Gstm1	Gstm1
NODE_4945_length_4200_cov_627.198025_g2897_i0.p1_Ecy;TRINITY_DN1130_c0_g3_i6.p1_Eve;TRINITY_DN59736_c1_g1_i1.p1_Gla	Lam	PREDICTED: lamin Dm0-like	Lam	Lam:3	PREDICTED: lamin Dm0-like:3	Diptera	Arthropoda	Lam	Lam
NODE_49751_length_1032_cov_4097.199390_g32325_i0.p1_Ecy;NODE_70959_length_1010_cov_147.958377_g54761_i0.p1_Gla;NODE_54732_length_950_cov_8.910100_g36248_i0.p1_Ecy;TRINITY_DN4237_c0_g1_i2.p1_Gla;TRINITY_DN35139_c0_g1_i2.p1_Ecy;TRINITY_DN19079_c0_g3_i1.p1_Eve;NODE_89396_length_768_cov_12.470097_g68838_i0.p1_Eve;TRINITY_DN76185_c0_g2_i2.p1_Ecy	RpL19	60S ribosomal protein L19-like	RpL19	RpL19:6;RPL19:2	PREDICTED: 60S ribosomal protein L19-like:1;ribosomal protein L19e:2;60S ribosomal protein L19-like:3	Drosophilidae;Hymenoptera	Echinodermata;Arthropoda	RpL19	RpL19
TRINITY_DN25921_c1_g1_i2.p1_Eve;TRINITY_DN217798_c0_g1_i2.p1_Ecy;NODE_4977_length_3853_cov_155.319926_g3237_i0.p1_Gla	Surf4	PREDICTED: surfeit locus protein 4-like	Surf4	Surf4:2;SURF4:1	PREDICTED: surfeit locus protein 4-like:3	Nematocera	Arthropoda	Surf4	Surf4
NODE_4978_length_4048_cov_1337.479120_g1816_i4.p1_Eve	*	four and a half LIM domains protein 2 isoform X5	four and a half LIM domains protein 2 isoform X5		four and a half LIM domains protein 2 isoform X5:1		Arthropoda	FHL2	FHL2
NODE_498_length_7835_cov_11707.580529_g310_i0.p1_Eve	*	PREDICTED: myosin heavy chain, muscle-like isoform X6	PREDICTED: myosin heavy chain, muscle-like isoform X6		PREDICTED: myosin heavy chain, muscle-like isoform X6:1		Arthropoda	MYH1	MYH1
TRINITY_DN18860_c0_g1_i2.p1_Eve;NODE_4980_length_4047_cov_87.521761_g2986_i0.p1_Eve;TRINITY_DN17113_c0_g1_i9.p1_Ecy;NODE_5441_length_4040_cov_105.701829_g3189_i0.p1_Ecy;NODE_4720_length_3936_cov_33.122974_g3068_i0.p1_Gla	*	PREDICTED: uncharacterized protein LOC108664591 isoform X2	PREDICTED: uncharacterized protein LOC108664591 isoform X2		PREDICTED: uncharacterized protein LOC108664591 isoform X2:4;PREDICTED: uncharacterized protein LOC108664591 isoform X1:1		Arthropoda	*	PREDICTED: uncharacterized protein LOC108664591 isoform X2
NODE_49921_length_1175_cov_1466.431616_g31518_i3.p1_Eve;TRINITY_DN34073_c0_g1_i6.p1_Eve;TRINITY_DN34073_c0_g1_i7.p1_Eve;NODE_46052_length_1241_cov_1476.708054_g31518_i1.p1_Eve;NODE_33795_length_1416_cov_1771.243599_g5633_i3.p1_Ecy;NODE_31849_length_1482_cov_1901.896022_g5633_i2.p1_Ecy	*	Superoxide dismutase copper/zinc binding domain	Superoxide dismutase copper/zinc binding domain		Superoxide dismutase copper/zinc binding domain:4;PREDICTED: superoxide dismutase [Cu-Zn]-like:2		Arthropoda	SOD1	SOD1
NODE_50045_length_1173_cov_279.500000_g27747_i1.p1_Eve;TRINITY_DN48137_c0_g1_i2.p1_Gla;NODE_40958_length_1343_cov_183.644513_g27747_i0.p1_Eve;TRINITY_DN48137_c0_g1_i1.p1_Gla;TRINITY_DN19101_c0_g2_i1.p1_Ecy;TRINITY_DN1025_c0_g1_i1.p1_Eve;TRINITY_DN1025_c0_g1_i4.p1_Eve	EIF2B1	PREDICTED: probable translation initiation factor eIF-2B subunit alpha	EIF2B1	EIF2B1:1	PREDICTED: probable translation initiation factor eIF-2B subunit alpha:7	Rhabditida	Arthropoda	EIF2B1	EIF2B1
NODE_50082_length_1026_cov_96.609007_g32588_i0.p1_Ecy;TRINITY_DN20158_c0_g1_i9.p1_Eve;TRINITY_DN1059_c0_g1_i16.p1_Gla	*	flavin reductase (NADPH)-like isoform X1	flavin reductase (NADPH)-like isoform X1		flavin reductase (NADPH)-like isoform X1:3		Arthropoda	BLVRB	BLVRB
NODE_50217_length_1284_cov_12167.486640_g37425_i0.p1_Gla;NODE_62978_length_996_cov_12481.025343_g45617_i0.p1_Eve	ACTG1	PREDICTED: actin-5, muscle-specific-like isoform X1	ACTG1	ACTG1:1	PREDICTED: actin-5, muscle-specific-like isoform X1:2	Cercopithecoidea	Arthropoda	ACTG1	ACTG1
TRINITY_DN4110_c0_g1_i18.p1_Eve;NODE_50245_length_1170_cov_382.158787_g35059_i0.p1_Eve;TRINITY_DN4110_c0_g1_i7.p1_Eve;NODE_38050_length_1288_cov_162.974173_g23685_i0.p1_Ecy	VMO1	PREDICTED: vitelline membrane outer layer protein 1 homolog	VMO1	VMO1:4	PREDICTED: vitelline membrane outer layer protein 1 homolog:2;Vitelline membrane outer layer protein I (VOMI):2	Vertebrata;Actinopterygii	Arthropoda	VMO1	VMO1
TRINITY_DN42174_c0_g2_i4.p1_Eve;NODE_5033_length_4031_cov_133.998744_g3012_i0.p1_Eve;NODE_4455_length_4367_cov_25.720936_g2614_i0.p1_Ecy;TRINITY_DN21405_c0_g1_i4.p1_Ecy	Cht3	PREDICTED: probable chitinase 3	Cht3	Cht3:3	PREDICTED: probable chitinase 3:2;Glycoside hydrolase family 18 catalytic domain:2	Nematocera	Arthropoda	Cht3	Cht3
NODE_5036_length_4030_cov_68.030143_g3013_i0.p1_Eve;TRINITY_DN10033_c0_g1_i1.p1_Eve;NODE_1539_length_6211_cov_362.361084_g954_i0.p1_Ecy;NODE_3870_length_4607_cov_245.927819_g954_i1.p1_Ecy;NODE_30625_length_1528_cov_57.709263_g954_i2.p1_Ecy;TRINITY_DN4405_c0_g2_i2.p1_Gla;NODE_1638_length_5486_cov_351.018025_g1077_i0.p1_Gla;NODE_3870_length_4607_cov_245.927819_g954_i1.p2_Ecy	*	Lipid transport protein N-terminal	Lipid transport protein N-terminal		Lipid transport protein N-terminal:6		Arthropoda	*	Lipid transport protein N-terminal
NODE_50733_length_1015_cov_1232.213251_g32028_i1.p1_Ecy	*	PREDICTED: glutathione S-transferase Mu 2-like	PREDICTED: glutathione S-transferase Mu 2-like		PREDICTED: glutathione S-transferase Mu 2-like:1		Arthropoda	Gstm2	Gstm2
NODE_511_length_8298_cov_432.132743_g5_i4.p1_Ecy;TRINITY_DN2711_c0_g1_i18.p1_Ecy	*	PREDICTED: titin-like isoform X11	PREDICTED: titin-like isoform X11		PREDICTED: titin-like isoform X11:2		Arthropoda	TTN	TTN
NODE_51260_length_1268_cov_7.265792_g38282_i0.p1_Gla	Cht4	Glycoside hydrolase family 18 catalytic domain	Cht4	Cht4:1	Glycoside hydrolase family 18 catalytic domain:1	Arthropoda	Arthropoda	Cht4	Cht4
NODE_51720_length_1147_cov_66.193078_g36240_i0.p1_Eve	*	PREDICTED: aminopeptidase N-like	PREDICTED: aminopeptidase N-like		PREDICTED: aminopeptidase N-like:1		Arthropoda	Anpep	Anpep
NODE_51895_length_1144_cov_234.815525_g36379_i0.p1_Eve;NODE_44791_length_1130_cov_301.576318_g28550_i0.p1_Ecy	*	PREDICTED: cytochrome c1-like	PREDICTED: cytochrome c1-like		PREDICTED: cytochrome c1-like:2		Arthropoda	CYC1	CYC1
NODE_5232_length_3965_cov_503.028856_g3119_i0.p1_Eve;TRINITY_DN31080_c0_g1_i5.p1_Eve;NODE_5395_length_3911_cov_507.640342_g3119_i1.p1_Eve;TRINITY_DN31080_c0_g1_i6.p1_Eve;NODE_9975_length_2963_cov_395.769389_g3119_i2.p1_Eve;TRINITY_DN187384_c0_g1_i1.p1_Gla;TRINITY_DN187384_c0_g1_i2.p1_Gla	*	PREDICTED: 97 kDa heat shock protein-like isoform X2	PREDICTED: 97 kDa heat shock protein-like isoform X2		PREDICTED: 97 kDa heat shock protein-like isoform X2:7		Arthropoda	HSP110	HSP110
NODE_538_length_7355_cov_281.327813_g3_i4.p1_Gla;NODE_525_length_7403_cov_279.653386_g3_i3.p1_Gla;TRINITY_DN241_c0_g1_i25.p1_Gla;NODE_851_length_6568_cov_87.807639_g3_i5.p1_Gla;NODE_25121_length_1911_cov_134.852309_g3_i8.p1_Gla	bt	PREDICTED: twitchin-like isoform X13	bt	bt:5	PREDICTED: twitchin-like isoform X13:3;PREDICTED: twitchin-like isoform X23:1;PREDICTED: twitchin-like isoform X7:1	Hymenoptera	Arthropoda	bt	bt
NODE_52567_length_984_cov_17960.418182_g34512_i0.p2_Ecy	ACTG1	PREDICTED: actin-5, muscle-specific-like isoform X1	ACTG1	ACTG1:1	PREDICTED: actin-5, muscle-specific-like isoform X1:1	Cercopithecoidea	Arthropoda	ACTG1	ACTG1
NODE_526_length_8254_cov_88.417794_g327_i0.p1_Ecy;TRINITY_DN798_c1_g1_i1.p1_Gla;TRINITY_DN221_c10_g1_i3.p1_Ecy	alpha-Cat	PREDICTED: catenin alpha-like isoform X1	alpha-Cat	alpha-Cat:2;CTNNA1:1	PREDICTED: catenin alpha-like isoform X2:1;PREDICTED: catenin alpha-like isoform X1:2	Arthropoda	Arthropoda	alpha-Cat	alpha-Cat
NODE_5264_length_3955_cov_45.772657_g1600_i4.p1_Eve	*	Myozenin	Myozenin		Myozenin:1		Arthropoda	MYOZ1	MYOZ1
NODE_5276_length_3948_cov_161.441908_g3150_i0.p1_Eve;TRINITY_DN10554_c0_g1_i6.p1_Ecy;NODE_5563_length_3707_cov_120.938764_g3627_i0.p1_Gla	THOP1	PREDICTED: thimet oligopeptidase-like isoform X2	THOP1	THOP1:3	PREDICTED: thimet oligopeptidase-like isoform X1:1;PREDICTED: thimet oligopeptidase-like isoform X2:2	Metazoa;Rodentia	Arthropoda	THOP1	THOP1
NODE_76522_length_702_cov_454.722818_g34782_i1.p1_Ecy;TRINITY_DN10732_c0_g1_i10.p1_Ecy;NODE_52894_length_979_cov_561.159140_g34782_i0.p1_Ecy	GPX3	PREDICTED: glutathione peroxidase-like	GPX3	GPX3:3	glutathione peroxidase 3:1;PREDICTED: glutathione peroxidase-like:2	Mammalia;Actinopterygii	Arthropoda	GPX3	GPX3
NODE_53062_length_1126_cov_2922.245125_g37321_i0.p1_Eve	*	PREDICTED: glutathione S-transferase Mu 2-like	PREDICTED: glutathione S-transferase Mu 2-like		PREDICTED: glutathione S-transferase Mu 2-like:1		Arthropoda	Gstm2	Gstm2
NODE_53063_length_1126_cov_1777.961003_g37322_i0.p1_Eve;TRINITY_DN2666_c0_g1_i11.p1_Eve;TRINITY_DN2666_c0_g1_i1.p1_Eve	*	BRICHOS domain	BRICHOS domain		BRICHOS domain:1		Arthropoda	BRICD5	BRICD5
NODE_53138_length_1125_cov_656.738848_g37382_i0.p1_Eve;NODE_49448_length_1298_cov_278.599680_g36797_i0.p1_Gla	*	PREDICTED: glutathione S-transferase Mu 1-like	PREDICTED: glutathione S-transferase Mu 1-like		PREDICTED: glutathione S-transferase Mu 1-like:1;Glutathione S-transferase N-terminal:1		Arthropoda	Gstm1	Gstm1
NODE_53140_length_1125_cov_528.333643_g12628_i2.p1_Eve;NODE_19950_length_2072_cov_284.497776_g12628_i0.p1_Eve;NODE_12326_length_2730_cov_1628.875420_g1533_i1.p1_Ecy;TRINITY_DN4924_c0_g1_i3.p1_Ecy;TRINITY_DN1113_c1_g2_i1.p1_Gla;NODE_10373_length_2893_cov_185.699367_g6948_i0.p1_Gla	*	serine protease inhibitor 88Ea-like	serine protease inhibitor 88Ea-like		serine protease inhibitor 88Ea-like:3;PREDICTED: leukocyte elastase inhibitor-like:2;Serpin domain:1		Arthropoda	Spn88Ea	Spn88Ea
NODE_5335_length_3928_cov_8124.009281_g3041_i1.p2_Eve;TRINITY_DN28967_c0_g1_i9.p1_Gla;NODE_5476_length_3885_cov_6256.055266_g3041_i2.p2_Eve	14-3-3zeta	14-3-3 protein	14-3-3zeta	14-3-3zeta:3	PREDICTED: 14-3-3 protein zeta isoform X2:1;14-3-3 protein:2	Arthropoda	Arthropoda	14-3-3zeta	14-3-3zeta
NODE_53384_length_971_cov_6586.302603_g576_i134.p1_Ecy	*	PREDICTED: uncharacterized protein LOC108673699	PREDICTED: uncharacterized protein LOC108673699		PREDICTED: uncharacterized protein LOC108673699:1		Arthropoda	*	PREDICTED: uncharacterized protein LOC108673699
NODE_53494_length_1120_cov_878.164332_g37673_i0.p1_Eve	CTLGA3	C-type lectin fold	CTLGA3	CTLGA3:1	C-type lectin fold:1	Arthropoda	Arthropoda	CTLGA3	CTLGA3
TRINITY_DN6715_c1_g1_i5.p1_Eve;NODE_5355_length_4070_cov_126.713753_g3141_i0.p1_Ecy;TRINITY_DN21885_c0_g1_i12.p1_Ecy;NODE_3363_length_4422_cov_117.894809_g2159_i0.p1_Gla;TRINITY_DN768_c1_g1_i3.p1_Gla;NODE_22338_length_2027_cov_18.779070_g15592_i0.p1_Gla;NODE_10312_length_2901_cov_25.711431_g6907_i0.p1_Gla	COPB2	PREDICTED: coatomer subunit beta'-like	COPB2	COPB2:7	PREDICTED: coatomer subunit beta'-like:5;coatomer:2	Bilateria;Vertebrata	Arthropoda;Rotifera	COPB2	COPB2
NODE_5361_length_4068_cov_192.101767_g3144_i0.p1_Ecy;NODE_8961_length_3121_cov_135.933594_g5443_i0.p1_Eve;TRINITY_DN20725_c0_g2_i4.p1_Gla	sn	PREDICTED: protein singed-like isoform X1	sn	sn:3	PREDICTED: protein singed-like isoform X1:3	Insecta	Arthropoda	sn	sn
TRINITY_DN27972_c0_g1_i1.p1_Ecy;NODE_74773_length_879_cov_295.349398_g27783_i3.p1_Eve;NODE_53700_length_1229_cov_205.804237_g16088_i1.p1_Gla	HNRNPH1	RNA recognition motif domain	HNRNPH1	HNRNPH1:1	PREDICTED: heterogeneous nuclear ribonucleoprotein H-like:1;RNA recognition motif domain:2	Hymenoptera	Arthropoda	HNRNPH1	HNRNPH1
TRINITY_DN67661_c0_g2_i1.p1_Ecy;NODE_5373_length_4063_cov_12.046089_g3149_i0.p1_Ecy;TRINITY_DN2813_c4_g1_i1.p1_Gla;TRINITY_DN205096_c0_g1_i2.p1_Eve;NODE_6999_length_3495_cov_10.092861_g4205_i0.p1_Eve	ninaB	carotenoid isomerooxygenase-like	ninaB	ninaB:4	carotenoid isomerooxygenase-like:3;PREDICTED: carotenoid isomerooxygenase-like:2	Lepidoptera	Arthropoda	ninaB	ninaB
NODE_5378_length_4061_cov_93.091725_g3150_i0.p1_Ecy;TRINITY_DN1599_c0_g1_i29.p1_Ecy;NODE_11843_length_2731_cov_35.312826_g7265_i0.p1_Eve;TRINITY_DN56418_c0_g1_i10.p1_Eve;TRINITY_DN56418_c0_g1_i6.p1_Eve	*	PREDICTED: xanthine dehydrogenase/oxidase-like	PREDICTED: xanthine dehydrogenase/oxidase-like		PREDICTED: xanthine dehydrogenase/oxidase-like:5		Arthropoda	XDH	XDH
NODE_5391_length_4056_cov_41.889693_g3159_i0.p1_Ecy;TRINITY_DN44042_c1_g1_i5.p1_Eve	*	PREDICTED: ankyrin repeat and MYND domain-containing protein 2-like	PREDICTED: ankyrin repeat and MYND domain-containing protein 2-like		PREDICTED: ankyrin repeat and MYND domain-containing protein 2-like:2		Arthropoda	*	PREDICTED: ankyrin repeat and MYND domain-containing protein 2-like
TRINITY_DN3591_c0_g1_i10.p1_Eve;NODE_5398_length_3910_cov_1136.409997_g3221_i0.p1_Eve;TRINITY_DN580_c0_g1_i2.p1_Gla;NODE_30304_length_1540_cov_665.054326_g16771_i1.p1_Ecy;NODE_7715_length_3264_cov_786.199689_g5095_i0.p1_Gla;NODE_41527_length_1202_cov_430.506505_g16771_i5.p1_Ecy	*	PREDICTED: putative cysteine proteinase CG12163 isoform X3	PREDICTED: putative cysteine proteinase CG12163 isoform X3		PREDICTED: putative cysteine proteinase CG12163 isoform X3:4;PREDICTED: putative cysteine proteinase CG12163 isoform X2:2		Arthropoda	*	PREDICTED: putative cysteine proteinase CG12163 isoform X3
TRINITY_DN104184_c2_g1_i1.p1_Eve;NODE_54070_length_1112_cov_5.385701_g38144_i0.p1_Eve;NODE_18200_length_2245_cov_189.014117_g12520_i0.p1_Gla;TRINITY_DN14030_c0_g1_i3.p1_Ecy	*	PREDICTED: uncharacterized protein LOC108665675	PREDICTED: uncharacterized protein LOC108665675		PREDICTED: uncharacterized protein LOC108665675:4		Arthropoda	*	PREDICTED: uncharacterized protein LOC108665675
TRINITY_DN21117_c0_g1_i5.p1_Gla;NODE_54546_length_1216_cov_146.944302_g3091_i2.p1_Gla;TRINITY_DN793_c3_g1_i18.p1_Eve;NODE_6919_length_3640_cov_191.455583_g4057_i0.p1_Ecy;NODE_21367_length_1973_cov_127.922037_g4057_i4.p1_Ecy	*	Uridine phosphorylase 1	Uridine phosphorylase 1		Uridine phosphorylase 1:5		Arthropoda	UPP1	UPP1
NODE_54570_length_1104_cov_1365.536493_g38551_i0.p1_Eve;NODE_59174_length_886_cov_752.955795_g39865_i0.p1_Ecy;TRINITY_DN3589_c2_g1_i4.p1_Gla	*	PREDICTED: fibronectin-binding protein A-like	PREDICTED: fibronectin-binding protein A-like		PREDICTED: fibronectin-binding protein A-like:3		Arthropoda	fnbA	fnbA
NODE_54626_length_951_cov_4118.891353_g36162_i0.p1_Ecy;NODE_66492_length_797_cov_4051.276738_g46019_i0.p1_Ecy	*	PREDICTED: uncharacterized protein LOC108673699	PREDICTED: uncharacterized protein LOC108673699		PREDICTED: uncharacterized protein LOC108673699:1;hypothetical protein FHG87_014485:1		Arthropoda	*	PREDICTED: uncharacterized protein LOC108673699
TRINITY_DN17371_c0_g3_i1.p1_Ecy;NODE_6754_length_3682_cov_77.802367_g3962_i0.p1_Ecy;NODE_547_length_7662_cov_127.027978_g336_i0.p1_Eve;TRINITY_DN22793_c0_g2_i5.p1_Gla;NODE_1924_length_5244_cov_69.915496_g1256_i0.p1_Gla;NODE_44908_length_1379_cov_46.887218_g33128_i0.p1_Gla	ALiX	BRO1 domain	ALiX	PDCD6IP:1;ALiX:5	PREDICTED: programmed cell death 6-interacting protein-like:2;BRO1 domain:4	Diptera;Insecta	Arthropoda	ALiX	ALiX
TRINITY_DN6521_c0_g1_i6.p1_Eve;TRINITY_DN5459_c0_g1_i1.p1_Ecy;NODE_5478_length_3885_cov_68.367049_g3271_i0.p1_Eve;TRINITY_DN44800_c0_g1_i1.p1_Gla	Ddx1	PREDICTED: ATP-dependent RNA helicase Ddx1-like	Ddx1	Ddx1:3;DDX1:1	PREDICTED: ATP-dependent RNA helicase Ddx1-like:4	Paraneoptera	Arthropoda	Ddx1	Ddx1
NODE_54782_length_1101_cov_2714.331749_g7050_i2.p1_Eve;TRINITY_DN62160_c0_g1_i2.p1_Ecy;TRINITY_DN41870_c0_g1_i4.p2_Gla	RpL13A	PREDICTED: 60S ribosomal protein L13a-like	RpL13A	RpL13A:2;RPL13A:1	Ribosomal protein L13:1;PREDICTED: 60S ribosomal protein L13a-like:2	Insecta	Arthropoda	RpL13A	RpL13A
NODE_643_length_7904_cov_290.569701_g400_i0.p1_Ecy;TRINITY_DN7185_c0_g1_i4.p1_Gla;NODE_548_length_7341_cov_198.674026_g360_i0.p1_Gla;TRINITY_DN7185_c0_g1_i1.p1_Gla;NODE_9688_length_3005_cov_360.792963_g3792_i1.p1_Eve;NODE_7354_length_3327_cov_430.609823_g360_i1.p1_Gla;NODE_7783_length_3441_cov_678.098467_g400_i1.p1_Ecy;NODE_6343_length_3645_cov_410.303949_g3792_i0.p1_Eve	nonA	PREDICTED: protein no-on-transient A-like	nonA	nonA:8	PREDICTED: protein no-on-transient A-like:4;RNA recognition motif domain:4	Hymenoptera	Arthropoda	nonA	nonA
NODE_5509_length_3876_cov_31.263130_g3294_i0.p1_Eve;TRINITY_DN30885_c0_g2_i3.p1_Eve;TRINITY_DN1518_c0_g1_i3.p1_Ecy;NODE_29179_length_1765_cov_33.147436_g20779_i0.p1_Gla	*	Low-density lipoprotein (LDL) receptor class A repeat	Low-density lipoprotein (LDL) receptor class A repeat		Low-density lipoprotein (LDL) receptor class A repeat:2		Arthropoda	LDLR	LDLR
NODE_5513_length_3720_cov_10.997821_g3589_i0.p1_Gla;TRINITY_DN36214_c0_g2_i1.p1_Gla	Hml	putative domain cysteine-rich, partial	Hml	Hml:1	putative domain cysteine-rich, partial:1	Insecta	Arthropoda	Hml	Hml
TRINITY_DN53657_c0_g1_i7.p1_Eve;NODE_5541_length_3865_cov_313.867925_g2549_i1.p1_Eve;TRINITY_DN1463_c0_g1_i7.p1_Gla;NODE_9381_length_3055_cov_242.705589_g2549_i3.p1_Eve	Hex-A	PREDICTED: hexokinase type 2-like isoform X2	Hex-A	Hex-A:3	PREDICTED: hexokinase type 2-like isoform X2:4	Diptera;Drosophilidae	Arthropoda	Hex-A	Hex-A
TRINITY_DN4398_c0_g1_i15.p1_Eve;NODE_5545_length_3864_cov_162.175623_g3316_i0.p1_Eve;TRINITY_DN2278_c0_g1_i19.p1_Ecy;NODE_3698_length_4691_cov_83.285653_g2210_i0.p1_Ecy;NODE_6482_length_3499_cov_94.492754_g4242_i0.p1_Gla;TRINITY_DN110_c0_g1_i11.p1_Gla	*	PREDICTED: probable protein disulfide-isomerase A4	PREDICTED: probable protein disulfide-isomerase A4		PREDICTED: probable protein disulfide-isomerase A4:3;disulfide isomerase:3		Arthropoda	Pdia4	Pdia4
NODE_6123_length_3850_cov_296.571429_g3588_i0.p1_Ecy;NODE_5546_length_3864_cov_159.548624_g3317_i0.p1_Eve;TRINITY_DN8423_c1_g1_i2.p1_Eve;TRINITY_DN11335_c0_g1_i12.p1_Gla	ILVBL	Thiamine pyrophosphate enzyme N-terminal TPP-binding domain	ILVBL	ILVBL:4	Thiamine pyrophosphate enzyme N-terminal TPP-binding domain:2;LOW QUALITY PROTEIN: acetolactate synthase-like protein:2	Chordata	Arthropoda	ILVBL	ILVBL
NODE_65_length_11390_cov_32.688916_g47_i0.p1_Gla;NODE_56_length_12701_cov_42.477000_g37_i0.p1_Ecy;NODE_1143_length_6494_cov_46.432428_g693_i0.p1_Eve;NODE_15151_length_2407_cov_25.577608_g9389_i0.p1_Eve;TRINITY_DN31815_c0_g1_i1.p1_Gla	CNOT1	PREDICTED: CCR4-NOT transcription complex subunit 1-like isoform X1	CNOT1	CNOT1:5	PREDICTED: CCR4-NOT transcription complex subunit 1-like isoform X1:4;PREDICTED: CCR4-NOT transcription complex subunit 1-like isoform X2:1	Insecta;Hymenoptera	Arthropoda	CNOT1	CNOT1
NODE_5665_length_3831_cov_71.215230_g3382_i0.p1_Eve;TRINITY_DN15084_c0_g3_i1.p1_Eve;TRINITY_DN3102_c0_g1_i7.p1_Ecy;NODE_607_length_7998_cov_160.119260_g375_i0.p1_Ecy;TRINITY_DN15084_c0_g3_i2.p1_Eve;TRINITY_DN3102_c0_g1_i5.p1_Ecy;TRINITY_DN18877_c0_g1_i1.p1_Gla;NODE_74_length_11074_cov_98.153832_g53_i0.p1_Gla	KCP	PREDICTED: mucin-5AC-like isoform X2	KCP	KCP:3	VWFC domain:3;PREDICTED: mucin-5AC-like isoform X2:5	Rodentia;Actinopterygii	Arthropoda	KCP	KCP
NODE_5723_length_3954_cov_618.667606_g3362_i0.p1_Ecy;TRINITY_DN5024_c0_g1_i1.p1_Eve;NODE_60117_length_1139_cov_448.479817_g45604_i0.p1_Gla	Ef1beta	Nucleoside diphosphate kinase	Ef1beta	Ef1beta:1	Nucleoside diphosphate kinase:2;Nucleoside diphosphate kinase B:1	Insecta	Arthropoda	Ef1beta	Ef1beta
NODE_57498_length_1062_cov_91.287266_g19156_i2.p1_Eve	*	Serine proteases trypsin domain	Serine proteases trypsin domain		Serine proteases trypsin domain:1		Arthropoda	PRSS1	PRSS1
NODE_57603_length_908_cov_24.222352_g38596_i0.p1_Ecy;TRINITY_DN54131_c0_g1_i9.p1_Eve;TRINITY_DN48199_c0_g1_i2.p1_Gla	*	ras-like protein 2 isoform X1	ras-like protein 2 isoform X1		ras-like protein 2 isoform X1:3		Arthropoda	RAS2	RAS2
NODE_57618_length_908_cov_9.833527_g38609_i0.p1_Ecy	*	Lipid transport protein N-terminal	Lipid transport protein N-terminal		Lipid transport protein N-terminal:1		Arthropoda	*	Lipid transport protein N-terminal
NODE_58022_length_1055_cov_11045.984095_g41457_i0.p1_Eve	*	PREDICTED: transmembrane protease serine 9-like	PREDICTED: transmembrane protease serine 9-like		PREDICTED: transmembrane protease serine 9-like:1		Arthropoda	TMPRSS9	TMPRSS9
NODE_58050_length_1167_cov_22.820215_g43897_i0.p1_Gla;TRINITY_DN1450_c0_g1_i1.p1_Gla	*	fructose-1,6-bisphosphatase 1-like isoform X1	fructose-1,6-bisphosphatase 1-like isoform X1		fructose-1,6-bisphosphatase 1-like isoform X1:2		Arthropoda	Fbp1	Fbp1
NODE_5832_length_3925_cov_528.653251_g3425_i0.p1_Ecy;TRINITY_DN752_c1_g1_i2.p1_Ecy;NODE_25484_length_1748_cov_244.104768_g3425_i2.p1_Ecy;TRINITY_DN7619_c0_g1_i4.p1_Gla;NODE_14888_length_2464_cov_479.293168_g10127_i0.p1_Gla	SCPEP1	PREDICTED: retinoid-inducible serine carboxypeptidase-like	SCPEP1	SCPEP1:5	Peptidase S10 serine carboxypeptidase, partial:2;PREDICTED: retinoid-inducible serine carboxypeptidase-like:3	Bilateria;Chordata	Arthropoda	SCPEP1	SCPEP1
NODE_58403_length_1162_cov_15.973944_g44182_i0.p1_Gla	SSA3	heat shock protein 70	SSA3	SSA3:1	heat shock protein 70:1	Debaryomycetaceae	0	SSA3	SSA3
NODE_58835_length_891_cov_30.357482_g39591_i0.p1_Ecy	HPGD	PREDICTED: 15-hydroxyprostaglandin dehydrogenase [NAD(+)]-like	HPGD	HPGD:1	PREDICTED: 15-hydroxyprostaglandin dehydrogenase [NAD(+)]-like:1	Chordata	Arthropoda	HPGD	HPGD
NODE_5904_length_3766_cov_37.392790_g3522_i0.p1_Eve;TRINITY_DN69279_c0_g1_i10.p1_Eve;NODE_6517_length_3751_cov_25.951378_g3823_i0.p1_Ecy;TRINITY_DN69263_c0_g1_i12.p1_Ecy;TRINITY_DN24981_c0_g1_i2.p1_Gla;NODE_3113_length_4547_cov_29.087150_g611_i5.p1_Gla	NT5C2	PREDICTED: cytosolic purine 5'-nucleotidase-like isoform X3	NT5C2	NT5C2:1	PREDICTED: cytosolic purine 5'-nucleotidase-like isoform X3:6	Hymenoptera	Arthropoda	NT5C2	NT5C2
TRINITY_DN35996_c0_g1_i4.p1_Eve;NODE_59184_length_1041_cov_16.285282_g42421_i0.p1_Eve	*	carnitine O-acetyltransferase-like isoform X2	carnitine O-acetyltransferase-like isoform X2		carnitine O-acetyltransferase-like isoform X2:2		Arthropoda	CRAT	CRAT
NODE_59233_length_1040_cov_14906.998991_g42469_i0.p1_Eve	ACTG1	actin, muscle-like	ACTG1	ACTG1:1	actin, muscle-like:1	Cercopithecoidea	Arthropoda	ACTG1	ACTG1
NODE_5940_length_3758_cov_273.832300_g3548_i0.p1_Eve;TRINITY_DN13664_c0_g1_i51.p1_Eve	KCP	VWFC domain	KCP	KCP:1	VWFC domain:1;PREDICTED: mucin-5AC-like isoform X2:1	Actinopterygii	Arthropoda	KCP	KCP
TRINITY_DN88943_c2_g1_i1.p1_Eve;TRINITY_DN64946_c1_g1_i3.p1_Ecy;NODE_595_length_7518_cov_25.640782_g366_i0.p1_Eve;NODE_3344_length_4432_cov_13.949806_g2146_i0.p1_Gla;TRINITY_DN190662_c0_g2_i3.p1_Gla	TTC27	PREDICTED: tetratricopeptide repeat protein 27-like	TTC27	TTC27:1	PREDICTED: tetratricopeptide repeat protein 27-like:3;Tetratricopeptide repeat:2	Arthropoda	Arthropoda	TTC27	TTC27
TRINITY_DN34632_c0_g2_i2.p1_Eve;NODE_5951_length_3887_cov_67.449453_g3499_i0.p1_Ecy;TRINITY_DN7181_c0_g1_i3.p1_Ecy;TRINITY_DN33553_c0_g1_i2.p1_Gla;NODE_7099_length_3370_cov_46.003613_g4675_i0.p1_Gla	HACL1	2-hydroxyacyl-CoA lyase 1-like	HACL1	HACL1:5	2-hydroxyacyl-CoA lyase 1-like:5	Actinopterygii	Arthropoda	HACL1	HACL1
NODE_59723_length_878_cov_247.917973_g40316_i0.p1_Ecy	*	PREDICTED: carboxypeptidase Q-like	PREDICTED: carboxypeptidase Q-like		PREDICTED: carboxypeptidase Q-like:1		Arthropoda	Cpq	Cpq
NODE_5985_length_3744_cov_1698.065223_g3577_i0.p1_Eve;NODE_27501_length_1725_cov_1482.794749_g3577_i2.p1_Eve;NODE_45254_length_1256_cov_2062.916321_g3577_i3.p1_Eve;NODE_7037_length_3380_cov_1647.718403_g4634_i0.p1_Gla	PyK	mitochondrial pyruvate kinase	PyK	PyK:4	mitochondrial pyruvate kinase:4	Insecta	Arthropoda	PyK	PyK
NODE_6044_length_3729_cov_119.100000_g3607_i0.p1_Eve;NODE_9290_length_3170_cov_134.497277_g5455_i0.p1_Ecy	4CL1	PREDICTED: 4-coumarate--CoA ligase-like 1	4CL1	4CL1:1	PREDICTED: 4-coumarate--CoA ligase-like 1:2	Streptophyta	Arthropoda	4CL1	4CL1
TRINITY_DN3124_c0_g1_i18.p1_Ecy;TRINITY_DN28617_c0_g2_i10.p1_Eve;TRINITY_DN7330_c0_g1_i11.p1_Gla;NODE_6046_length_3866_cov_379.083835_g3553_i0.p1_Ecy	*	PREDICTED: estradiol 17-beta-dehydrogenase 8-like	PREDICTED: estradiol 17-beta-dehydrogenase 8-like		PREDICTED: estradiol 17-beta-dehydrogenase 8-like:4		Arthropoda	HSD17B8	HSD17B8
NODE_6088_length_3716_cov_618.512408_g3632_i0.p1_Eve;TRINITY_DN1287_c0_g1_i1.p1_Eve;NODE_40453_length_1354_cov_782.678161_g3632_i2.p1_Eve;NODE_35424_length_1475_cov_698.185133_g3632_i1.p1_Eve;TRINITY_DN3053_c0_g1_i9.p1_Gla;TRINITY_DN3053_c0_g1_i16.p1_Gla;NODE_5211_length_3790_cov_319.042769_g3244_i1.p1_Gla	ACE	angiotensin-converting enzyme-like	ACE	ACE:3	angiotensin-converting enzyme:2;angiotensin-converting enzyme-like:3	Actinopterygii;Vertebrata;Aves	Arthropoda	ACE	ACE
NODE_6099_length_3715_cov_155.665848_g3637_i0.p1_Eve;TRINITY_DN3781_c0_g1_i10.p1_Gla;TRINITY_DN108549_c0_g1_i2.p1_Gla	SCP2	PREDICTED: non-specific lipid-transfer protein-like	SCP2	SCP2:2;Scpx:1	PREDICTED: non-specific lipid-transfer protein-like:2	Arthropoda;Actinopterygii	Arthropoda	SCP2	SCP2
TRINITY_DN74313_c0_g2_i1.p1_Ecy;TRINITY_DN1013_c0_g1_i7.p1_Eve;NODE_9210_length_3181_cov_663.334291_g3044_i1.p1_Ecy;NODE_7870_length_3320_cov_500.014063_g3642_i4.p1_Eve;NODE_6104_length_3712_cov_713.894349_g3642_i0.p1_Eve;TRINITY_DN1013_c0_g1_i12.p1_Eve	ACADL	PREDICTED: long-chain specific acyl-CoA dehydrogenase, mitochondrial-like isoform X1	ACADL	ACADL:6	PREDICTED: long-chain specific acyl-CoA dehydrogenase, mitochondrial-like isoform X1:6	Afrotheria;Chordata	Arthropoda	ACADL	ACADL
NODE_61106_length_1017_cov_480.995868_g23156_i2.p1_Eve;TRINITY_DN6684_c2_g1_i5.p1_Eve	GSTM3	PREDICTED: glutathione S-transferase Mu 1-like isoform X2	GSTM3	GSTM3:2	PREDICTED: glutathione S-transferase Mu 1-like isoform X2:2	Vertebrata	Arthropoda	GSTM3	GSTM3
TRINITY_DN1966_c0_g1_i4.p1_Eve;NODE_6124_length_3705_cov_159.121444_g3655_i0.p1_Eve;TRINITY_DN26319_c0_g1_i3.p1_Gla;TRINITY_DN2594_c0_g1_i14.p1_Ecy;NODE_5135_length_4140_cov_365.659496_g3008_i0.p1_Ecy;NODE_5960_length_3603_cov_242.775746_g3887_i0.p1_Gla	*	PREDICTED: glutamate receptor U1-like isoform X1	PREDICTED: glutamate receptor U1-like isoform X1		PREDICTED: glutamate receptor U1-like isoform X1:6		Arthropoda	kbp	kbp
NODE_6165_length_3839_cov_300.454354_g3609_i0.p1_Ecy;NODE_2592_length_4790_cov_144.425438_g1678_i0.p2_Gla;NODE_24478_length_1846_cov_584.695047_g8546_i2.p1_Eve;TRINITY_DN39_c1_g1_i1.p1_Gla;NODE_75628_length_710_cov_1.968230_g54037_i0.p1_Ecy	eIF-2gamma	PREDICTED: eukaryotic translation initiation factor 2 subunit 3, Y-linked-like	eIF-2gamma	eIF-2gamma:5	PREDICTED: eukaryotic translation initiation factor 2 subunit 3, Y-linked-like:3;PREDICTED: eukaryotic translation initiation factor 2 subunit 3, Y-linked:1;EIF2S3:1	Bilateria;Paraneoptera;Chordata	Arthropoda;Mollusca;Chordata	eIF-2gamma	eIF-2gamma
NODE_6189_length_3555_cov_82.761552_g4045_i0.p1_Gla;NODE_32666_length_1659_cov_76.304348_g4045_i2.p1_Gla	*	Histidine ammonia-lyase	Histidine ammonia-lyase		Histidine ammonia-lyase:1		Arthropoda	HAL	HAL
TRINITY_DN1723_c0_g1_i7.p1_Eve;NODE_62507_length_1001_cov_1000.393908_g30198_i1.p1_Eve	*	PREDICTED: uncharacterized protein LOC108673189	PREDICTED: uncharacterized protein LOC108673189		PREDICTED: uncharacterized protein LOC108673189:2		Arthropoda	*	PREDICTED: uncharacterized protein LOC108673189
NODE_6273_length_3666_cov_46.608515_g3750_i0.p1_Eve;TRINITY_DN17188_c0_g1_i4.p1_Eve;TRINITY_DN160_c10_g2_i1.p1_Gla	aldh16a1	PREDICTED: aldehyde dehydrogenase family 16 member A1-like	aldh16a1	aldh16a1:3	PREDICTED: aldehyde dehydrogenase family 16 member A1-like:3	Metazoa;Vertebrata	Arthropoda	aldh16a1	aldh16a1
NODE_6287_length_3662_cov_33558.705785_g110_i15.p1_Eve;TRINITY_DN23503_c1_g1_i8.p1_Eve;TRINITY_DN1210_c0_g1_i12.p1_Ecy;TRINITY_DN13973_c0_g1_i4.p1_Gla;NODE_6610_length_3469_cov_77.879532_g4338_i0.p1_Gla	HYOU1	PREDICTED: hypoxia up-regulated protein 1-like	HYOU1	HYOU1:1	Heat shock protein 70 family:2;PREDICTED: hypoxia up-regulated protein 1-like:3	Insecta	Arthropoda	HYOU1	HYOU1
TRINITY_DN4416_c0_g1_i5.p1_Eve;NODE_6332_length_3648_cov_337.975549_g3786_i0.p1_Eve;NODE_6845_length_3416_cov_372.475497_g3379_i1.p1_Gla;TRINITY_DN1025_c0_g1_i14.p1_Gla;NODE_54158_length_1110_cov_196.853911_g3786_i4.p1_Eve;TRINITY_DN55140_c0_g1_i1.p1_Gla	Aats-thr	PREDICTED: threonine--tRNA ligase, cytoplasmic-like	Aats-thr	Aats-thr:6	PREDICTED: threonine--tRNA ligase, cytoplasmic-like:5;threonine--tRNA cytoplasmic isoform X2:1	Diptera;Insecta;Hymenoptera	Arthropoda;Rotifera	Aats-thr	Aats-thr
TRINITY_DN13343_c0_g1_i8.p1_Eve;TRINITY_DN21132_c0_g2_i1.p1_Ecy;NODE_6335_length_3648_cov_16.199222_g3788_i0.p1_Eve	PHKA2	PREDICTED: LOW QUALITY PROTEIN: probable phosphorylase b kinase regulatory subunit alpha	PHKA2	PHKA2:1	PREDICTED: LOW QUALITY PROTEIN: probable phosphorylase b kinase regulatory subunit alpha:2;Glycoside hydrolase family 15/Phosphorylase b kinase regulatory chain family:1	Hymenoptera	Arthropoda	PHKA2	PHKA2
NODE_6351_length_3793_cov_273.738515_g3721_i0.p1_Ecy	*	PREDICTED: lysosomal alpha-mannosidase-like	PREDICTED: lysosomal alpha-mannosidase-like		PREDICTED: lysosomal alpha-mannosidase-like:1		Arthropoda	MAN2B1	MAN2B1
TRINITY_DN565_c0_g1_i11.p1_Eve;NODE_6377_length_3634_cov_478.667503_g3707_i2.p1_Eve;NODE_9551_length_3129_cov_268.561364_g5431_i1.p1_Ecy;NODE_9246_length_3177_cov_257.168159_g5431_i0.p1_Ecy;TRINITY_DN37_c0_g1_i13.p1_Ecy	SRPN6	Serpin domain	SRPN6	SRPN6:3;SERPINB6:1;SERPINA3:1	PREDICTED: alpha-1-antitrypsin-like:2;Serpin domain:3	Rodentia;Arthropoda	Arthropoda	SRPN6	SRPN6
NODE_63856_length_986_cov_954.517609_g11488_i3.p1_Eve;TRINITY_DN9102_c0_g1_i7.p1_Eve;NODE_69873_length_1021_cov_1062.501029_g22346_i3.p1_Gla;TRINITY_DN7825_c0_g2_i4.p1_Gla;NODE_40680_length_1462_cov_741.341826_g22346_i1.p1_Gla;NODE_19198_length_2116_cov_421.359942_g11488_i1.p1_Eve;NODE_18272_length_2176_cov_411.076164_g11488_i0.p1_Eve;TRINITY_DN13131_c0_g1_i5.p1_Ecy	Cpap3-d2	Chitin binding domain	Cpap3-d2	Cpap3-d2:1	Chitin binding domain:3	Arthropoda	Arthropoda	Cpap3-d2	Cpap3-d2
TRINITY_DN4096_c1_g1_i1.p1_Eve;NODE_6420_length_3774_cov_345.481074_g3759_i0.p1_Ecy;TRINITY_DN4096_c1_g1_i4.p1_Eve;NODE_31640_length_1490_cov_815.657876_g3759_i1.p1_Ecy;TRINITY_DN11876_c1_g1_i2.p1_Gla	GCDH	PREDICTED: glutaryl-CoA dehydrogenase, mitochondrial-like	GCDH	gcdH:2;GCDH:3	PREDICTED: glutaryl-CoA dehydrogenase, mitochondrial-like:5	Rhodospirillales;Actinopterygii	Arthropoda	GCDH	GCDH
NODE_64324_length_822_cov_5.389392_g44164_i0.p1_Ecy;TRINITY_DN20881_c0_g1_i4.p2_Ecy;TRINITY_DN79351_c0_g1_i4.p1_Ecy;NODE_85623_length_873_cov_141.314320_g67598_i0.p1_Gla;TRINITY_DN1119_c0_g1_i9.p1_Eve;TRINITY_DN404559_c0_g1_i1.p1_Gla;TRINITY_DN1119_c0_g1_i6.p1_Eve;TRINITY_DN1119_c0_g1_i1.p1_Eve;TRINITY_DN115238_c0_g1_i1.p1_Eve	RpL8	PREDICTED: LOW QUALITY PROTEIN: 60S ribosomal protein L8-like	RpL8	RpL8:5;RPL8:4	PREDICTED: LOW QUALITY PROTEIN: 60S ribosomal protein L8-like:4;EOG090X0A8G:3;60S ribosomal protein L8-like:1	Ciliophora;Bilateria;Nematocera	Arthropoda	RpL8	RpL8
NODE_644_length_7898_cov_89.479042_g401_i0.p1_Ecy;NODE_2732_length_5052_cov_66.310614_g1627_i0.p1_Eve;NODE_225_length_8939_cov_35.537908_g157_i0.p1_Gla;TRINITY_DN19433_c0_g1_i7.p1_Gla;TRINITY_DN9259_c0_g1_i8.p1_Gla;NODE_63097_length_995_cov_16.873150_g45714_i0.p1_Eve;TRINITY_DN42471_c0_g1_i2.p1_Eve;NODE_10411_length_2993_cov_39.011549_g401_i2.p1_Ecy	*	neuroglian-like isoform X3	neuroglian-like isoform X3		putative Neuroglian precursor:1;neuroglian-like isoform X3:2;neuroglian-like isoform X2:1		Arthropoda	Nrg	Nrg
NODE_6440_length_3770_cov_333.070142_g3773_i0.p1_Ecy;TRINITY_DN4600_c0_g1_i24.p1_Eve;NODE_6141_length_3564_cov_157.141679_g4015_i0.p1_Gla	RnrS	PREDICTED: LOW QUALITY PROTEIN: ribonucleoside-diphosphate reductase subunit M2 B-like	RnrS	RnrS:3	PREDICTED: LOW QUALITY PROTEIN: ribonucleoside-diphosphate reductase subunit M2 B-like:3	Insecta	Arthropoda	RnrS	RnrS
NODE_6685_length_3561_cov_1572.851082_g3879_i2.p1_Eve;NODE_6487_length_3606_cov_1572.315153_g3879_i0.p1_Eve;TRINITY_DN2131_c0_g1_i10.p1_Gla;NODE_4833_length_3896_cov_685.532883_g3145_i0.p1_Gla;NODE_45839_length_1245_cov_640.686455_g3879_i4.p1_Eve	Gfat1	Glucosamine-fructose-6-phosphate aminotransferase isomerising	Gfat1	Gfat1:5	Glucosamine-fructose-6-phosphate aminotransferase isomerising:4;glutamine--fructose-6-phosphate aminotransferase [isomerizing] 2-like isoform X5:1	Arthropoda	Arthropoda	Gfat1	Gfat1
TRINITY_DN30441_c0_g1_i4.p1_Eve;TRINITY_DN3007_c0_g1_i5.p1_Ecy;TRINITY_DN30441_c0_g1_i7.p1_Eve;TRINITY_DN5389_c0_g2_i5.p1_Gla;TRINITY_DN30441_c0_g1_i3.p1_Eve;TRINITY_DN3007_c0_g1_i10.p1_Ecy;NODE_6511_length_3494_cov_66.477213_g4264_i0.p1_Gla;TRINITY_DN365868_c0_g2_i1.p1_Gla	DHX15	PREDICTED: putative pre-mRNA-splicing factor ATP-dependent RNA helicase PRP1, partial	DHX15	DHX15:3	PREDICTED: putative pre-mRNA-splicing factor ATP-dependent RNA helicase PRP1, partial:5;DEAD/DEAH box helicase domain:1;pre-mRNA-splicing factor ATP-dependent RNA helicase DHX15:1	Bilateria;Hymenoptera	Arthropoda;Rotifera	DHX15	DHX15
NODE_65198_length_972_cov_4571.192849_g47513_i0.p1_Eve;TRINITY_DN135056_c0_g1_i2.p1_Eve;NODE_43793_length_1151_cov_11725.863884_g27816_i0.p1_Ecy	*	PREDICTED: uncharacterized protein LOC108665208	PREDICTED: uncharacterized protein LOC108665208		PREDICTED: uncharacterized protein LOC108665208:3		Arthropoda	*	PREDICTED: uncharacterized protein LOC108665208
NODE_65284_length_811_cov_7.734908_g44980_i0.p1_Ecy;TRINITY_DN16010_c3_g1_i1.p1_Gla	*	RecName: Full=Late histone H2A.1	RecName: Full=Late histone H2A.1		RecName: Full=Late histone H2A.1:1		Echinodermata	H2AC11	H2AC11
NODE_65284_length_971_cov_18567.080260_g47585_i0.p1_Eve	*	PREDICTED: actin, muscle-like isoform X1	PREDICTED: actin, muscle-like isoform X1		PREDICTED: actin, muscle-like isoform X1:1		Arthropoda	ACTA1	ACTA1
NODE_65323_length_810_cov_4628.134034_g561_i28.p2_Ecy	Mhc	Myosin tail	Mhc	Mhc:1	Myosin tail:1	Insecta	Arthropoda	Mhc	Mhc
TRINITY_DN9668_c0_g1_i1.p1_Eve;NODE_65564_length_968_cov_112.183896_g47819_i0.p1_Eve	HPGD	PREDICTED: 15-hydroxyprostaglandin dehydrogenase [NAD(+)]-like	HPGD	HPGD:2	PREDICTED: 15-hydroxyprostaglandin dehydrogenase [NAD(+)]-like:2	Chordata	Arthropoda	HPGD	HPGD
NODE_65771_length_805_cov_1232.030423_g45401_i0.p1_Ecy	*	PREDICTED: glutathione S-transferase Mu 2-like isoform X1	PREDICTED: glutathione S-transferase Mu 2-like isoform X1		PREDICTED: glutathione S-transferase Mu 2-like isoform X1:1		Arthropoda	Gstm2	Gstm2
NODE_6583_length_3731_cov_371.639326_g3860_i0.p1_Ecy	Aats-thr	PREDICTED: threonine--tRNA ligase, cytoplasmic-like	Aats-thr	Aats-thr:1	PREDICTED: threonine--tRNA ligase, cytoplasmic-like:1	Insecta	Arthropoda	Aats-thr	Aats-thr
NODE_6586_length_3582_cov_815.633456_g3949_i0.p1_Eve;TRINITY_DN52_c0_g1_i16.p1_Eve;TRINITY_DN52_c0_g1_i2.p1_Eve	*	PREDICTED: LOW QUALITY PROTEIN: gelsolin, cytoplasmic-like	PREDICTED: LOW QUALITY PROTEIN: gelsolin, cytoplasmic-like		Gelsolin-like domain:1;PREDICTED: LOW QUALITY PROTEIN: gelsolin, cytoplasmic-like:2		Arthropoda	GSN	GSN
NODE_65871_length_965_cov_59.259825_g11943_i1.p1_Eve;TRINITY_DN3926_c0_g1_i15.p1_Eve;TRINITY_DN3926_c0_g1_i6.p1_Eve	*	PREDICTED: alpha-N-acetylgalactosaminidase-like	PREDICTED: alpha-N-acetylgalactosaminidase-like		PREDICTED: alpha-N-acetylgalactosaminidase-like:3		Arthropoda	NAGA	NAGA
TRINITY_DN2339_c1_g1_i52.p1_Eve;NODE_66_length_11277_cov_121.997061_g46_i0.p1_Eve;TRINITY_DN11093_c0_g2_i2.p1_Gla;NODE_849_length_6571_cov_36.054584_g539_i2.p1_Gla;NODE_826_length_6625_cov_37.516880_g539_i1.p1_Gla;NODE_810_length_6652_cov_36.620324_g539_i0.p1_Gla;NODE_112_length_11197_cov_157.253319_g73_i0.p1_Ecy	*	PREDICTED: uncharacterized protein LOC108675758	PREDICTED: uncharacterized protein LOC108675758		PREDICTED: uncharacterized protein LOC108675758:7		Arthropoda	*	PREDICTED: uncharacterized protein LOC108675758
TRINITY_DN10518_c0_g1_i2.p1_Eve;NODE_66299_length_799_cov_729.937333_g45853_i0.p1_Ecy	HIST1H1A	PREDICTED: histone H1-delta-like	HIST1H1A	HIST1H1A:2	PREDICTED: histone H1-delta-like:2	Bilateria	Arthropoda	HIST1H1A	HIST1H1A
TRINITY_DN5089_c0_g1_i13.p1_Eve;NODE_665_length_7371_cov_69.249932_g405_i0.p1_Eve;TRINITY_DN5317_c0_g1_i7.p1_Ecy;NODE_3732_length_4675_cov_11.520104_g2231_i0.p1_Ecy;TRINITY_DN16692_c0_g1_i11.p1_Gla;NODE_16544_length_2349_cov_29.104348_g11314_i0.p1_Gla;TRINITY_DN178020_c0_g1_i3.p1_Gla;NODE_13473_length_2580_cov_10.414066_g9106_i0.p1_Gla	Ndg	PREDICTED: nidogen-2-like, partial	Ndg	Ndg:7;NID1:1	PREDICTED: nidogen-2-like, partial:4;EGF domain:4	Paraneoptera;Insecta;Hymenoptera;Arthropoda	Arthropoda	Ndg	Ndg
NODE_6700_length_3559_cov_321.686895_g4021_i0.p2_Eve;TRINITY_DN1971_c0_g2_i6.p1_Eve;TRINITY_DN14582_c0_g1_i1.p1_Ecy;NODE_42836_length_1171_cov_112.925134_g27116_i0.p1_Ecy	GALM	Aldose 1-epimerase	GALM	GALM:1;mro:1	Aldose 1-epimerase:4	Cytophagia;Arthropoda	N/A	GALM	GALM
NODE_67030_length_953_cov_329.890487_g23614_i1.p1_Eve;NODE_79518_length_839_cov_359.503797_g23614_i2.p1_Eve;TRINITY_DN7999_c1_g1_i2.p1_Eve	*	Serine proteases trypsin domain	Serine proteases trypsin domain		Serine proteases trypsin domain:1		Arthropoda	PRSS1	PRSS1
TRINITY_DN252_c3_g1_i1.p1_Eve;NODE_6705_length_3559_cov_55.354701_g4024_i0.p1_Eve;NODE_6822_length_3667_cov_44.491155_g4000_i0.p1_Ecy;TRINITY_DN4528_c0_g1_i6.p1_Gla;REV__TRINITY_DN4528_c0_g1_i6.p1_Gla;REV__TRINITY_DN252_c3_g1_i1.p1_Eve;REV__NODE_6822_length_3667_cov_44.491155_g4000_i0.p1_Ecy;REV__NODE_6705_length_3559_cov_55.354701_g4024_i0.p1_Eve	*	PREDICTED: 1,4-alpha-glucan-branching enzyme-like	PREDICTED: 1,4-alpha-glucan-branching enzyme-like		PREDICTED: 1,4-alpha-glucan-branching enzyme-like:2;Alpha-amylase/branching enzyme C-terminal all beta:2		Arthropoda	GBE1	GBE1
NODE_67230_length_1051_cov_2022.124750_g24053_i3.p1_Gla	*	PREDICTED: tubulin alpha-1C chain	PREDICTED: tubulin alpha-1C chain		PREDICTED: tubulin alpha-1C chain:1		Chordata	Tuba1c	Tuba1c
TRINITY_DN31806_c0_g1_i3.p1_Eve;NODE_67341_length_788_cov_3403.407307_g3452_i3.p1_Ecy;TRINITY_DN31806_c0_g1_i11.p1_Eve;TRINITY_DN34558_c0_g1_i18.p2_Gla;TRINITY_DN34558_c0_g1_i19.p2_Gla;NODE_71798_length_1001_cov_2261.023109_g10989_i2.p2_Gla;TRINITY_DN34558_c0_g1_i13.p2_Gla	*	PREDICTED: glycine-rich cell wall structural protein 1-like	PREDICTED: glycine-rich cell wall structural protein 1-like		PREDICTED: glycine-rich cell wall structural protein 1-like:7		Arthropoda	*	PREDICTED: glycine-rich cell wall structural protein 1-like
NODE_6737_length_3555_cov_151.829435_g4043_i0.p1_Eve;TRINITY_DN610_c0_g1_i14.p1_Eve;TRINITY_DN5800_c0_g1_i7.p1_Gla;TRINITY_DN5800_c0_g1_i11.p1_Gla;NODE_20259_length_2130_cov_325.535320_g14028_i0.p1_Gla;NODE_46141_length_1103_cov_202.323529_g7563_i7.p1_Ecy	*	Costars domain	Costars domain		Costars domain:3;actin-binding Rho-activating protein-like:1;Actin-binding Rho-activating protein:2		Arthropoda	Abra	Abra
NODE_67616_length_947_cov_206.915367_g49599_i0.p1_Eve;NODE_110461_length_705_cov_26.213415_g90187_i0.p1_Gla;TRINITY_DN598_c0_g1_i1.p1_Eve;NODE_43028_length_1415_cov_70.728404_g31585_i0.p1_Gla;NODE_108660_length_715_cov_10.701201_g88514_i0.p1_Gla;TRINITY_DN598_c0_g1_i16.p1_Eve;TRINITY_DN598_c0_g1_i11.p1_Eve;TRINITY_DN9267_c0_g2_i2.p1_Ecy;NODE_69526_length_929_cov_48.614773_g51231_i0.p1_Eve;NODE_40…	RNF39	PREDICTED: zinc-binding protein A33-like	RNF39	RNF39:3	PREDICTED: zinc-binding protein A33-like:4;PREDICTED: programmed cell death 6-interacting protein-like:1;PREDICTED: E3 ubiquitin-protein ligase TRIM21-like:3;PREDICTED: RING finger protein 207-like isoform X1:3	Bilateria	Arthropoda	RNF39	RNF39
NODE_67713_length_946_cov_6206.216276_g36971_i1.p1_Eve	*	hemocyanin subunit 1	hemocyanin subunit 1		hemocyanin subunit 1:1		Arthropoda	KLH1	KLH1
TRINITY_DN9176_c0_g1_i15.p1_Eve;NODE_68257_length_941_cov_62.538117_g50151_i0.p1_Eve	*	PREDICTED: uncharacterized protein LOC108677394	PREDICTED: uncharacterized protein LOC108677394		PREDICTED: uncharacterized protein LOC108677394:2		Arthropoda	*	PREDICTED: uncharacterized protein LOC108677394
NODE_6827_length_3532_cov_441.186908_g4095_i0.p1_Eve	REEP5	TB2/DP1/HVA22-related protein	REEP5	REEP5:1	TB2/DP1/HVA22-related protein:1	Mammalia	Arthropoda	REEP5	REEP5
NODE_68747_length_936_cov_729.147689_g50563_i0.p1_Eve;NODE_32084_length_1474_cov_842.755088_g13208_i2.p3_Ecy;TRINITY_DN663_c1_g2_i6.p1_Ecy	*	Superoxide dismutase copper/zinc binding domain	Superoxide dismutase copper/zinc binding domain		Superoxide dismutase copper/zinc binding domain:2;PREDICTED: histidine-rich glycoprotein-like:1		Arthropoda	SOD1	SOD1
NODE_68962_length_934_cov_414.344633_g50744_i0.p1_Eve	*	Tissue factor pathway inhibitor	Tissue factor pathway inhibitor		Tissue factor pathway inhibitor:1		Arthropoda	TFPI	TFPI
NODE_6913_length_3513_cov_4526.300231_g4153_i0.p1_Eve	Adam	Eukaryotic translation initiation factor 3 subunit J	Adam	Adam:1	Eukaryotic translation initiation factor 3 subunit J:1	Arthropoda	Arthropoda	Adam	Adam
NODE_69137_length_1029_cov_4303.660204_g53198_i0.p1_Gla;NODE_41109_length_1453_cov_3484.839031_g30054_i0.p1_Gla;NODE_37136_length_1314_cov_1709.284585_g14031_i2.p1_Ecy	*	PREDICTED: transmembrane protease serine 9-like	PREDICTED: transmembrane protease serine 9-like		PREDICTED: transmembrane protease serine 9-like:2;PREDICTED: brachyurin-like:1		Arthropoda	TMPRSS9	TMPRSS9
NODE_692_length_7744_cov_555.471995_g432_i0.p1_Ecy	*	PREDICTED: glycogen debranching enzyme-like isoform X2	PREDICTED: glycogen debranching enzyme-like isoform X2		PREDICTED: glycogen debranching enzyme-like isoform X2:1		Arthropoda	AGL	AGL
NODE_6920_length_3512_cov_1629.828184_g455_i10.p1_Eve;TRINITY_DN172_c0_g1_i58.p1_Eve;NODE_7737_length_3348_cov_1603.656563_g455_i12.p1_Eve;NODE_31158_length_1508_cov_1539.769705_g2619_i7.p1_Ecy;TRINITY_DN251_c0_g1_i12.p1_Ecy;NODE_99938_length_767_cov_340.441504_g80461_i0.p1_Gla;NODE_41522_length_1202_cov_1372.779705_g2619_i8.p1_Ecy;NODE_132572_length_599_cov_317.970909_g111150_i0.p1_Gla;TRINITY_D…	*	Calphotin, partial	Calphotin, partial		Calphotin, partial:1		Arthropoda	Cpn	Cpn
TRINITY_DN1889_c2_g1_i4.p1_Ecy;TRINITY_DN9067_c0_g1_i2.p1_Gla;NODE_69456_length_1026_cov_1403.506653_g53469_i0.p1_Gla	PSMD8	PREDICTED: 26S proteasome non-ATPase regulatory subunit 8-like	PSMD8	PSMD8:2;Rpn12:1	PREDICTED: 26S proteasome non-ATPase regulatory subunit 8-like:3	Arthropoda;Actinopterygii	Arthropoda	PSMD8	PSMD8
TRINITY_DN1922_c0_g1_i3.p1_Eve;TRINITY_DN10352_c0_g1_i3.p1_Ecy;TRINITY_DN1922_c0_g1_i12.p1_Eve;NODE_6946_length_3507_cov_132.847021_g4170_i0.p1_Eve;TRINITY_DN17327_c0_g2_i1.p1_Gla	HPSE	PREDICTED: uncharacterized protein LOC108683161	HPSE	HPSE:4	PREDICTED: uncharacterized protein LOC108683161:5	Metazoa	Arthropoda	HPSE	HPSE
NODE_6947_length_3506_cov_2381.647382_g4171_i0.p1_Eve;TRINITY_DN6610_c0_g1_i6.p1_Gla;NODE_114096_length_637_cov_3.134354_g91643_i0.p1_Eve;TRINITY_DN4294_c0_g1_i3.p1_Gla;TRINITY_DN32792_c0_g3_i2.p1_Gla;NODE_33549_length_1634_cov_121.546372_g24085_i0.p1_Gla;NODE_106138_length_673_cov_9.746795_g84194_i0.p1_Eve;TRINITY_DN362991_c0_g1_i1.p1_Ecy;TRINITY_DN123230_c0_g1_i1.p1_Gla;TRINITY_DN21319_c0_g1_i2…	eIF-4a	eukaryotic initiation factor 4A-III	eIF-4a	EIF4A2:1;eIF-4a:5;eIF4AIII:4;EIF4A3:1	eukaryotic initiation factor 4A, partial:1;Eukaryotic initiation factor 4A-II:1;PREDICTED: eukaryotic initiation factor 4A-I-like:1;PREDICTED: eukaryotic initiation factor 4A-III:1;Eukaryotic initiation factor 4A-II, partial:2;eukaryotic initiation factor 4A-III:3;eukaryotic initiation factor 4A-III-like protein:1	Hymenoptera;Arthropoda;Chordata;Insecta;Vertebrata;Bilateria	N/A;Arthropoda;Priapulida	eIF-4a	eIF-4a
NODE_69503_length_929_cov_1202.010227_g51216_i0.p1_Eve;TRINITY_DN45131_c0_g1_i1.p1_Eve;TRINITY_DN45131_c0_g1_i4.p1_Eve;NODE_56949_length_917_cov_259.737327_g38069_i0.p1_Ecy	*	PREDICTED: uncharacterized protein LOC108670361 isoform X3	PREDICTED: uncharacterized protein LOC108670361 isoform X3		PREDICTED: uncharacterized protein LOC108670361 isoform X3:4		Arthropoda	*	PREDICTED: uncharacterized protein LOC108670361 isoform X3
NODE_6957_length_3503_cov_189.236537_g4177_i0.p1_Eve;TRINITY_DN2616_c0_g2_i22.p1_Eve;NODE_12209_length_2747_cov_319.488139_g4352_i3.p1_Ecy;TRINITY_DN609_c0_g1_i9.p1_Ecy;NODE_2879_length_4648_cov_144.278974_g1865_i0.p2_Gla;TRINITY_DN6743_c0_g1_i14.p1_Gla;TRINITY_DN6743_c0_g1_i5.p1_Gla;TRINITY_DN6743_c0_g1_i1.p1_Gla	*	PREDICTED: nascent polypeptide-associated complex subunit alpha, muscle-specific form-like	PREDICTED: nascent polypeptide-associated complex subunit alpha, muscle-specific form-like		PREDICTED: nascent polypeptide-associated complex subunit alpha, muscle-specific form-like:6		Arthropoda	NACA	NACA
NODE_6986_length_3625_cov_445.429530_g4090_i0.p1_Ecy	PPO1	PREDICTED: LOW QUALITY PROTEIN: phenoloxidase 2-like	PPO1	PPO1:1	PREDICTED: LOW QUALITY PROTEIN: phenoloxidase 2-like:1	Drosophilidae	Arthropoda	PPO1	PPO1
NODE_6994_length_3495_cov_288.579222_g4203_i0.p1_Eve;TRINITY_DN53307_c0_g1_i12.p1_Ecy;NODE_10270_length_3011_cov_608.247468_g5027_i1.p1_Ecy;TRINITY_DN1728_c1_g1_i3.p1_Gla;NODE_55227_length_942_cov_366.473684_g5027_i2.p1_Ecy	PGM3	Alpha-D-phosphohexomutase C-terminal	PGM3	PGM3:1	Alpha-D-phosphohexomutase C-terminal:3;PREDICTED: phosphoacetylglucosamine mutase-like:2	Insecta	Arthropoda	PGM3	PGM3
TRINITY_DN17681_c0_g1_i3.p1_Ecy;TRINITY_DN1474_c0_g1_i19.p1_Eve;NODE_7012_length_3491_cov_66.576990_g1462_i3.p1_Eve;TRINITY_DN2872_c0_g3_i1.p1_Gla;NODE_7001_length_3386_cov_45.244531_g4612_i0.p1_Gla	SUOX	PREDICTED: sulfite oxidase-like	SUOX	SUOX:1	PREDICTED: sulfite oxidase-like:5	Insecta	Arthropoda	SUOX	SUOX
TRINITY_DN25894_c0_g2_i2.p1_Eve;TRINITY_DN14521_c0_g1_i1.p1_Gla;TRINITY_DN25894_c0_g2_i1.p1_Eve;TRINITY_DN132469_c1_g2_i4.p1_Ecy;NODE_7016_length_3382_cov_341.819382_g4620_i0.p1_Gla;NODE_43482_length_1158_cov_7.062218_g27585_i0.p1_Ecy;TRINITY_DN16574_c0_g1_i1.p1_Gla;TRINITY_DN12950_c0_g2_i5.p1_Gla;NODE_25670_length_1891_cov_109.705755_g18103_i0.p1_Gla	me31B	PREDICTED: ATP-dependent RNA helicase cgh-1-like	me31B	me31B:7;DDX6:2	PREDICTED: ATP-dependent RNA helicase cgh-1-like:5;putative ATP-dependent RNA helicase me31b:1;PREDICTED: putative ATP-dependent RNA helicase me31b:1;ATP-dependent RNA helicase me31b:2	Bilateria;Insecta;Hymenoptera	Arthropoda;Mollusca;Rotifera	me31B	me31B
TRINITY_DN153587_c0_g1_i9.p1_Eve;TRINITY_DN22987_c0_g1_i1.p1_Gla;TRINITY_DN22987_c0_g1_i16.p1_Gla;NODE_8438_length_3313_cov_245.229779_g3733_i1.p1_Ecy;NODE_7017_length_3382_cov_235.816982_g4621_i0.p1_Gla;TRINITY_DN153587_c0_g1_i5.p1_Eve;TRINITY_DN153587_c0_g1_i1.p1_Eve;TRINITY_DN153587_c0_g1_i2.p1_Eve	*	PREDICTED: heterogeneous nuclear ribonucleoprotein H-like	PREDICTED: heterogeneous nuclear ribonucleoprotein H-like		PREDICTED: heterogeneous nuclear ribonucleoprotein H-like:3;RNA recognition motif domain:2		Arthropoda	HNRNPH1	HNRNPH1
TRINITY_DN66263_c0_g1_i2.p1_Gla;TRINITY_DN1050_c1_g1_i3.p1_Eve;NODE_70314_length_921_cov_6341.266055_g51915_i0.p1_Eve;NODE_79461_length_926_cov_1060.411631_g62140_i0.p1_Gla;NODE_58600_length_894_cov_7761.130178_g22045_i1.p1_Ecy	RpL23A	PREDICTED: 60S ribosomal protein L23a-like, partial	RpL23A	RpL23A:5	PREDICTED: 60S ribosomal protein L23a-like, partial:5	Insecta	Arthropoda	RpL23A	RpL23A
NODE_70317_length_921_cov_1523.698394_g20821_i1.p2_Eve	RpL28	PREDICTED: 60S ribosomal protein L28-like	RpL28	RpL28:1	PREDICTED: 60S ribosomal protein L28-like:1	Insecta	Arthropoda	RpL28	RpL28
NODE_7067_length_3479_cov_502.026822_g4249_i0.p1_Eve;TRINITY_DN684_c0_g1_i36.p1_Ecy;TRINITY_DN684_c0_g1_i27.p1_Ecy;NODE_2878_length_4648_cov_517.091107_g1864_i0.p1_Gla	F13A1	Transglutaminase C-terminal	F13A1	F13A1:2	Transglutaminase C-terminal:2;PREDICTED: hemocyte protein-glutamine gamma-glutamyltransferase-like:2	Insecta	Arthropoda	F13A1	F13A1
NODE_7084_length_3477_cov_157.658401_g2157_i2.p1_Eve;TRINITY_DN13526_c0_g1_i2.p1_Ecy;TRINITY_DN1208_c0_g1_i2.p1_Eve	*	PREDICTED: papilin-like	PREDICTED: papilin-like		PREDICTED: papilin-like:3		Arthropoda	Ppn	Ppn
NODE_7087_length_3476_cov_689.010797_g4258_i0.p1_Eve	PPO1	PREDICTED: LOW QUALITY PROTEIN: phenoloxidase 2-like	PPO1	PPO1:1	PREDICTED: LOW QUALITY PROTEIN: phenoloxidase 2-like:1	Insecta	Arthropoda	PPO1	PPO1
TRINITY_DN9519_c0_g1_i6.p1_Ecy;NODE_71_length_11222_cov_108.894567_g43_i1.p1_Eve;NODE_4294_length_4068_cov_90.986813_g194_i4.p1_Gla;TRINITY_DN770_c0_g2_i10.p1_Gla;NODE_62_length_11337_cov_103.809355_g43_i0.p1_Eve;NODE_14559_length_2491_cov_157.109746_g379_i3.p1_Ecy;NODE_12147_length_2753_cov_135.792160_g379_i1.p1_Ecy	Pka-R2	PREDICTED: cAMP-dependent protein kinase type II regulatory subunit-like	Pka-R2	PRKAR2B:1;Pka-R2:6	PREDICTED: cAMP-dependent protein kinase type II regulatory subunit-like:5;Cyclic nucleotide-binding domain:2	Hymenoptera;Insecta;Arthropoda	Arthropoda	Pka-R2	Pka-R2
TRINITY_DN171275_c0_g1_i2.p1_Eve;NODE_711_length_7265_cov_175.159922_g335_i7.p1_Eve;TRINITY_DN11074_c0_g1_i1.p1_Ecy;NODE_12745_length_2677_cov_183.367199_g7477_i0.p1_Ecy;TRINITY_DN3972_c0_g1_i7.p1_Gla	QARS	PREDICTED: glutamine--tRNA ligase-like isoform X1	QARS	QARS:4;Aats-gln:1	PREDICTED: glutamine--tRNA ligase-like isoform X1:3;Glutamine-tRNA synthetase:2	Insecta;Actinopterygii	Arthropoda	QARS	QARS
NODE_71152_length_750_cov_9.960057_g50065_i0.p1_Ecy	*	PREDICTED: fibrinogen C domain-containing protein 1-like	PREDICTED: fibrinogen C domain-containing protein 1-like		PREDICTED: fibrinogen C domain-containing protein 1-like:1		Arthropoda	FIBCD1	FIBCD1
TRINITY_DN4261_c0_g1_i4.p1_Eve;NODE_7126_length_3589_cov_93.281073_g4166_i0.p1_Ecy;TRINITY_DN13863_c2_g1_i11.p1_Ecy;TRINITY_DN30829_c0_g2_i2.p1_Gla	*	PREDICTED: protein-L-isoaspartate(D-aspartate) O-methyltransferase-like isoform X2	PREDICTED: protein-L-isoaspartate(D-aspartate) O-methyltransferase-like isoform X2		PREDICTED: protein-L-isoaspartate(D-aspartate) O-methyltransferase-like isoform X2:3;PREDICTED: protein-L-isoaspartate(D-aspartate) O-methyltransferase-like isoform X1:1		Arthropoda	PCMT1	PCMT1
NODE_7164_length_3459_cov_135.058358_g4305_i0.p1_Eve;NODE_1777_length_5961_cov_468.443843_g1095_i0.p1_Ecy	Pfk	PREDICTED: LOW QUALITY PROTEIN: ATP-dependent 6-phosphofructokinase-like	Pfk	Pfk:2	PREDICTED: LOW QUALITY PROTEIN: ATP-dependent 6-phosphofructokinase-like:2	Diptera	Arthropoda	Pfk	Pfk
NODE_7173_length_3457_cov_348.627934_g4310_i0.p1_Eve	*	PREDICTED: catalase-like	PREDICTED: catalase-like		PREDICTED: catalase-like:1		Arthropoda	CAT	CAT
TRINITY_DN37968_c0_g1_i4.p1_Eve;NODE_7204_length_3452_cov_104.271231_g4327_i0.p1_Eve;TRINITY_DN3829_c0_g1_i2.p1_Ecy;TRINITY_DN423505_c0_g1_i1.p1_Gla;NODE_76013_length_959_cov_71.178022_g59139_i0.p1_Gla;TRINITY_DN58492_c1_g1_i1.p1_Gla	XRN2	PREDICTED: 5'-3' exoribonuclease 2 homolog	XRN2	XRN2:1	PREDICTED: 5'-3' exoribonuclease 2 homolog:3;putative 5-3 exonuclease:2;5'-3' exoribonuclease 2-like protein:1	Hymenoptera	Arthropoda	XRN2	XRN2
TRINITY_DN1533_c0_g1_i2.p2_Eve;NODE_7234_length_3447_cov_365.852266_g4341_i0.p2_Eve;TRINITY_DN5428_c0_g1_i6.p1_Ecy;TRINITY_DN4855_c0_g1_i3.p1_Gla	NIF3L1	PREDICTED: NIF3-like protein 1	NIF3L1	NIF3L1:4	PREDICTED: NIF3-like protein 1:4	Testudines;Actinopterygii	Arthropoda	NIF3L1	NIF3L1
TRINITY_DN14534_c0_g1_i2.p1_Eve;TRINITY_DN2795_c0_g1_i20.p1_Ecy;NODE_7240_length_3564_cov_274.924040_g4237_i0.p1_Ecy;TRINITY_DN17197_c0_g1_i2.p1_Gla;NODE_5288_length_3769_cov_177.166398_g3452_i0.p1_Gla	*	PREDICTED: peroxidase-like	PREDICTED: peroxidase-like		PREDICTED: peroxidase-like:5		Arthropoda	GPX1	GPX1
NODE_72506_length_900_cov_311.146886_g53809_i0.p1_Eve	*	C-type lectin 2	C-type lectin 2		C-type lectin 2:1		Arthropoda	*	C-type lectin 2
NODE_72510_length_900_cov_143.129260_g53813_i0.p1_Eve;TRINITY_DN9_c0_g1_i12.p1_Eve;NODE_103888_length_684_cov_36.710236_g82091_i0.p1_Eve	*	hypothetical protein HELRODRAFT_159293	hypothetical protein HELRODRAFT_159293		hypothetical protein HELRODRAFT_159293:3		Annelida	*	hypothetical protein HELRODRAFT_159293
NODE_72610_length_899_cov_3759.116471_g13076_i2.p1_Eve;NODE_48541_length_1054_cov_1329.372139_g30654_i1.p1_Ecy;TRINITY_DN66936_c0_g1_i7.p1_Gla;NODE_81144_length_911_cov_893.658933_g63631_i0.p1_Gla;NODE_47590_length_1073_cov_588.032227_g30654_i0.p1_Ecy	*	trypsin, partial	trypsin, partial		trypsin, partial:4;putative trypsin, partial:1		Arthropoda	PRSS1	PRSS1
NODE_72722_length_992_cov_193.062566_g56271_i0.p1_Gla;TRINITY_DN607_c0_g1_i4.p1_Ecy	*	PREDICTED: uncharacterized protein LOC108673703	PREDICTED: uncharacterized protein LOC108673703		PREDICTED: uncharacterized protein LOC108673703:2		Arthropoda	*	PREDICTED: uncharacterized protein LOC108673703
NODE_729_length_7612_cov_1409.913526_g446_i0.p1_Ecy;TRINITY_DN41861_c0_g1_i1.p1_Eve;TRINITY_DN81837_c1_g1_i2.p1_Gla	*	PREDICTED: 3'-5' ssDNA/RNA exonuclease TatD-like	PREDICTED: 3'-5' ssDNA/RNA exonuclease TatD-like		PREDICTED: 3'-5' ssDNA/RNA exonuclease TatD-like:3		Arthropoda	tatD	tatD
TRINITY_DN1744_c0_g2_i1.p1_Eve;NODE_7313_length_3429_cov_82.035503_g4394_i0.p1_Eve;TRINITY_DN6123_c0_g1_i16.p1_Ecy;NODE_18182_length_2190_cov_56.673517_g10765_i0.p1_Ecy;TRINITY_DN8866_c0_g1_i20.p1_Gla;NODE_3340_length_4436_cov_183.633690_g2144_i0.p1_Gla;TRINITY_DN8866_c0_g1_i22.p1_Gla	CLIPD2	PREDICTED: transmembrane protease serine 9-like	CLIPD2	Tpsg1:1;CLIPD2:4	PREDICTED: transmembrane protease serine 9-like:7	Hymenoptera	Arthropoda	CLIPD2	CLIPD2
NODE_7327_length_3425_cov_571.310130_g2174_i1.p1_Eve;TRINITY_DN2140_c0_g1_i1.p1_Eve;NODE_17927_length_2207_cov_1121.727062_g4206_i1.p1_Ecy	*	hypothetical protein FHG87_019674	hypothetical protein FHG87_019674		hypothetical protein FHG87_019674:2;uncharacterized protein LOC113817607:1		Arthropoda	*	hypothetical protein FHG87_019674
TRINITY_DN676_c0_g1_i13.p1_Eve;NODE_7331_length_3424_cov_148.490370_g4403_i0.p1_Eve;TRINITY_DN676_c0_g1_i4.p1_Eve;TRINITY_DN2631_c0_g1_i6.p1_Gla;NODE_12020_length_2713_cov_69.923799_g8081_i0.p1_Gla;NODE_8327_length_3330_cov_79.094788_g4887_i0.p1_Ecy;TRINITY_DN2642_c0_g1_i8.p1_Ecy	*	PREDICTED: cysteine sulfinic acid decarboxylase-like isoform X1	PREDICTED: cysteine sulfinic acid decarboxylase-like isoform X1		PREDICTED: cysteine sulfinic acid decarboxylase-like isoform X1:4;Pyridoxal phosphate-dependent decarboxylase:3		Arthropoda	CSAD	CSAD
TRINITY_DN2373_c0_g1_i10.p1_Gla;NODE_740_length_7588_cov_187.019631_g454_i0.p1_Ecy	shrb	PREDICTED: charged multivesicular body protein 4b-like	shrb	shrb:1;CHMP4B:1	PREDICTED: charged multivesicular body protein 4b-like:2	Paraneoptera;Bilateria	Arthropoda	shrb	shrb
TRINITY_DN790_c0_g1_i11.p1_Gla;TRINITY_DN614_c0_g1_i1.p1_Eve;NODE_74255_length_976_cov_1144.935275_g57605_i0.p1_Gla;TRINITY_DN790_c0_g1_i3.p1_Gla;TRINITY_DN790_c0_g1_i9.p1_Gla	Ubc	polyubiquitin-B	Ubc	UBB:1;UBC:1;Ubc:2	polyubiquitin-B:2;polyubiquitin-B isoform X1:1;unnamed protein product:1	Metazoa;Rodentia;Vertebrata	Arthropoda;Chordata;Chordata	Ubc	Ubc
TRINITY_DN12586_c0_g1_i9.p1_Eve;NODE_74300_length_883_cov_4920.146283_g55383_i0.p1_Eve;NODE_59941_length_1142_cov_7.197621_g45460_i0.p1_Gla;TRINITY_DN12586_c0_g1_i33.p1_Eve;TRINITY_DN1808_c0_g1_i1.p1_Gla;NODE_13012_length_2618_cov_404.914364_g8772_i0.p1_Gla	b6	PREDICTED: pentraxin-related protein PTX3-like	b6	b6:6	PREDICTED: pentraxin-related protein PTX3-like:4;Pentraxin-related:2	Hymenoptera	Arthropoda	b6	b6
TRINITY_DN8591_c0_g1_i4.p1_Gla;NODE_7436_length_3315_cov_344.864360_g4914_i0.p1_Gla;TRINITY_DN8591_c0_g1_i2.p1_Gla	*	aminopeptidase N-like	aminopeptidase N-like		aminopeptidase N-like:2;Peptidase M1 membrane alanine aminopeptidase N-terminal:1		Arthropoda	Anpep	Anpep
TRINITY_DN11271_c0_g1_i5.p1_Eve;TRINITY_DN21029_c0_g1_i1.p1_Ecy;TRINITY_DN11271_c0_g1_i4.p1_Eve;TRINITY_DN11271_c0_g1_i6.p1_Eve;TRINITY_DN21029_c0_g1_i4.p1_Ecy;TRINITY_DN11271_c0_g1_i7.p1_Eve;NODE_7445_length_3400_cov_2107.274545_g3232_i3.p1_Eve;TRINITY_DN95438_c0_g1_i1.p1_Gla;NODE_12803_length_2621_cov_1621.378694_g3232_i4.p1_Eve;NODE_36861_length_1550_cov_7.584277_g26708_i0.p1_Gla;NODE_7887_len…	HNRNPA0	PREDICTED: nucleolar and coiled-body phosphoprotein 1-like isoform X1	HNRNPA0	HNRNPA0:6;NSR1:1	Protein gar2 OS=Schizosaccharomyces pombe (strain 972 / ATCC 24843) GN=gar2 PE=1 SV=2:1;PREDICTED: nucleolin 1-like isoform X2:1;PREDICTED: nucleolar and coiled-body phosphoprotein 1-like isoform X1:5	Ustilaginomycotina;Actinopterygii	Basidiomycota;Arthropoda	HNRNPA0	HNRNPA0
NODE_7512_length_3302_cov_644.396864_g3491_i2.p1_Gla	*	PREDICTED: uncharacterized protein ZK1073.1-like isoform X3	PREDICTED: uncharacterized protein ZK1073.1-like isoform X3		PREDICTED: uncharacterized protein ZK1073.1-like isoform X3:1		Arthropoda	*	PREDICTED: uncharacterized protein ZK1073.1-like isoform X3
NODE_7519_length_3385_cov_496.153777_g4520_i1.p1_Eve;NODE_7514_length_3386_cov_456.465688_g4520_i0.p1_Eve;TRINITY_DN13546_c0_g2_i1.p1_Eve	*	PREDICTED: uncharacterized protein LOC108679144	PREDICTED: uncharacterized protein LOC108679144		PREDICTED: uncharacterized protein LOC108679144:3		Arthropoda	*	PREDICTED: uncharacterized protein LOC108679144
NODE_75415_length_874_cov_4.652121_g33620_i1.p1_Eve	RPT5A	hypothetical protein B4U80_09197	RPT5A	RPT5A:1	hypothetical protein B4U80_09197:1	Chlorophyta	Arthropoda	RPT5A	RPT5A
NODE_75550_length_872_cov_120.147023_g56471_i0.p1_Eve	*	carbonic anhydrase 2-like	carbonic anhydrase 2-like		carbonic anhydrase 2-like:1		Cnidaria	CA2	CA2
NODE_7558_length_3380_cov_45.851996_g1242_i3.p1_Eve;TRINITY_DN2547_c0_g1_i46.p1_Eve;NODE_897_length_7200_cov_81.302755_g557_i0.p1_Ecy;TRINITY_DN2547_c0_g1_i69.p1_Eve;TRINITY_DN2547_c0_g1_i12.p1_Eve;TRINITY_DN123933_c0_g1_i1.p1_Gla;NODE_15593_length_2414_cov_56.494715_g1964_i1.p1_Gla;TRINITY_DN58169_c0_g1_i19.p1_Gla;TRINITY_DN58169_c0_g1_i11.p1_Gla	PPP6R3	PREDICTED: flocculation protein FLO11-like isoform X6	PPP6R3	PPP6R3:3	PREDICTED: flocculation protein FLO11-like isoform X6:2	Afrotheria	Arthropoda	PPP6R3	PPP6R3
NODE_75597_length_872_cov_10.134872_g56514_i0.p1_Eve	HSPD1	hypothetical protein HELRODRAFT_186090	HSPD1	HSPD1:1	hypothetical protein HELRODRAFT_186090:1	Bilateria	Annelida	HSPD1	HSPD1
TRINITY_DN4835_c0_g1_i4.p1_Eve;NODE_7562_length_3379_cov_420.139940_g4546_i0.p1_Eve;TRINITY_DN4835_c0_g1_i2.p1_Eve	*	PREDICTED: retinoid-inducible serine carboxypeptidase-like	PREDICTED: retinoid-inducible serine carboxypeptidase-like		PREDICTED: retinoid-inducible serine carboxypeptidase-like:3		Arthropoda	SCPEP1	SCPEP1
NODE_7569_length_3378_cov_305.403725_g2407_i2.p1_Eve;TRINITY_DN35089_c0_g4_i4.p1_Eve;TRINITY_DN16443_c0_g2_i2.p1_Ecy;TRINITY_DN35089_c0_g4_i1.p1_Eve;TRINITY_DN16443_c0_g2_i1.p1_Ecy;TRINITY_DN17628_c0_g1_i2.p1_Gla;TRINITY_DN17628_c0_g1_i3.p1_Gla	FUBP1	PREDICTED: far upstream element-binding protein 1-like isoform X5	FUBP1	FUBP1:2	PREDICTED: far upstream element-binding protein 1-like isoform X5:4;PREDICTED: far upstream element-binding protein 1-like isoform X6:3	Insecta	Arthropoda	FUBP1	FUBP1
TRINITY_DN36789_c0_g1_i6.p1_Eve;NODE_75917_length_869_cov_6304.042683_g56797_i0.p1_Eve;TRINITY_DN18290_c0_g1_i3.p1_Ecy;NODE_10020_length_3050_cov_3064.233256_g2070_i5.p1_Ecy;NODE_58612_length_1159_cov_2360.176577_g44357_i0.p1_Gla;NODE_87042_length_861_cov_18950.083744_g68871_i0.p2_Gla	*	BRICHOS domain	BRICHOS domain		BRICHOS domain:4		Arthropoda	BRICD5	BRICD5
TRINITY_DN35955_c0_g1_i2.p1_Eve;NODE_75993_length_706_cov_5214.622527_g54361_i0.p1_Ecy;NODE_97697_length_717_cov_2699.483533_g70111_i1.p1_Eve;NODE_90802_length_759_cov_2646.929577_g70111_i0.p1_Eve;TRINITY_DN6190_c2_g1_i17.p1_Ecy	*	C-type lectin-like	C-type lectin-like		PREDICTED: soluble scavenger receptor cysteine-rich domain-containing protein SSC5D-like:1;C-type lectin-like:3;PREDICTED: T-cell immunoglobulin and mucin domain-containing protein 2-like isoform X1:1		Arthropoda	*	C-type lectin-like
NODE_76111_length_868_cov_6.540904_g56967_i0.p2_Eve	*	actin-5C	actin-5C		actin-5C:1		Arthropoda	Act5C	Act5C
TRINITY_DN13690_c0_g1_i2.p1_Eve;NODE_76288_length_866_cov_2109.003672_g57127_i0.p1_Eve	TMPRSS6	trypsin 2	TMPRSS6	TMPRSS6:2	trypsin 2:2	Bilateria	Arthropoda	TMPRSS6	TMPRSS6
TRINITY_DN13131_c0_g1_i10.p1_Eve;NODE_7629_length_3367_cov_109.964436_g4591_i0.p1_Eve;TRINITY_DN6362_c0_g1_i3.p1_Ecy;NODE_9506_length_3135_cov_169.907647_g5574_i0.p1_Ecy	*	PREDICTED: beta-mannosidase-like	PREDICTED: beta-mannosidase-like		PREDICTED: beta-mannosidase-like:2;Glycoside hydrolase superfamily:2		Arthropoda	MANBA	MANBA
NODE_7655_length_3364_cov_104.215385_g4611_i0.p1_Eve	Pgm	PREDICTED: phosphoglucomutase-1-like	Pgm	Pgm:1	PREDICTED: phosphoglucomutase-1-like:1	Arthropoda	Arthropoda	Pgm	Pgm
TRINITY_DN16852_c0_g1_i4.p1_Eve;NODE_767_length_7159_cov_114.957525_g368_i1.p1_Eve	*	PREDICTED: uncharacterized protein LOC108677465	PREDICTED: uncharacterized protein LOC108677465		PREDICTED: uncharacterized protein LOC108677465:1;hypothetical protein FHG87_024745:1		Arthropoda	*	PREDICTED: uncharacterized protein LOC108677465
TRINITY_DN5093_c0_g1_i4.p1_Ecy;NODE_7687_length_3358_cov_350.864914_g4631_i0.p1_Eve;TRINITY_DN5093_c0_g1_i7.p1_Ecy;TRINITY_DN4151_c0_g1_i15.p1_Gla	FBP1	PREDICTED: fructose-1,6-bisphosphatase 1-like	FBP1	FBP1:2	PREDICTED: fructose-1,6-bisphosphatase 1-like:4	Arthropoda	Arthropoda	FBP1	FBP1
NODE_95482_length_730_cov_34.637298_g57957_i1.p1_Eve;TRINITY_DN2454_c0_g1_i1.p1_Eve;NODE_77234_length_858_cov_28.881335_g57957_i0.p1_Eve;TRINITY_DN2454_c0_g1_i4.p1_Eve	*	hypothetical protein HELRODRAFT_193489	hypothetical protein HELRODRAFT_193489		hypothetical protein HELRODRAFT_193489:4		Annelida	*	hypothetical protein HELRODRAFT_193489
TRINITY_DN538534_c0_g1_i1.p1_Eve;NODE_77329_length_857_cov_1187.811881_g58042_i0.p1_Eve;NODE_66587_length_796_cov_557.060241_g46105_i0.p1_Ecy;TRINITY_DN59850_c0_g1_i1.p1_Ecy	*	BRICHOS domain	BRICHOS domain		BRICHOS domain:2		Arthropoda	BRICD5	BRICD5
NODE_775_length_7494_cov_883.664607_g477_i0.p1_Ecy	*	filamin-A isoform X4	filamin-A isoform X4		filamin-A isoform X4:1		Arthropoda	FLNA	FLNA
NODE_77658_length_854_cov_849.326708_g58341_i0.p1_Eve	*	PREDICTED: glutathione S-transferase Mu 2-like isoform X1	PREDICTED: glutathione S-transferase Mu 2-like isoform X1		PREDICTED: glutathione S-transferase Mu 2-like isoform X1:1		Arthropoda	Gstm2	Gstm2
TRINITY_DN4756_c0_g1_i2.p1_Ecy;NODE_778_length_7141_cov_45.939791_g472_i0.p1_Eve;TRINITY_DN64193_c0_g1_i3.p1_Eve;TRINITY_DN114350_c0_g1_i1.p1_Gla;NODE_27177_length_1834_cov_33.812885_g19244_i0.p1_Gla;TRINITY_DN64193_c0_g1_i5.p1_Eve	NSF	PREDICTED: vesicle-fusing ATPase 1-like isoform X1	NSF	NSF:1	PREDICTED: vesicle-fusing ATPase 1-like isoform X1:5;PREDICTED: vesicle-fusing ATPase 1-like isoform X2:1	Arthropoda	Arthropoda	NSF	NSF
NODE_77843_length_691_cov_219.292835_g56014_i0.p1_Ecy;TRINITY_DN1127_c0_g1_i2.p1_Gla	*	PREDICTED: far upstream element-binding protein 1-like isoform X2	PREDICTED: far upstream element-binding protein 1-like isoform X2		PREDICTED: far upstream element-binding protein 1-like isoform X2:2		Arthropoda	FUBP1	FUBP1
NODE_78016_length_851_cov_5413.137157_g58658_i0.p1_Eve;TRINITY_DN284_c1_g2_i2.p1_Eve;NODE_40163_length_1234_cov_4453.423629_g19905_i1.p1_Ecy;NODE_92590_length_818_cov_4886.453836_g20820_i1.p2_Gla;TRINITY_DN978_c0_g1_i5.p1_Ecy;NODE_32599_length_1456_cov_3659.621180_g19905_i0.p2_Ecy	RpL22	Ribosomal protein L22e	RpL22	RpL22:4	Ribosomal protein L22e:4;PREDICTED: transcriptional regulatory protein AlgP-like isoform X1:2	Vertebrata	Arthropoda	RpL22	RpL22
NODE_7851_length_3425_cov_197.931280_g4605_i0.p1_Ecy	SCP2	PREDICTED: non-specific lipid-transfer protein-like	SCP2	SCP2:1	PREDICTED: non-specific lipid-transfer protein-like:1	Actinopterygii	Arthropoda	SCP2	SCP2
NODE_7874_length_3319_cov_124.112844_g4744_i0.p1_Eve;TRINITY_DN946_c0_g1_i2.p1_Ecy;TRINITY_DN6749_c0_g1_i1.p1_Eve;TRINITY_DN5089_c0_g1_i18.p1_Gla;TRINITY_DN156277_c0_g2_i1.p1_Ecy;NODE_64320_length_822_cov_5.968952_g44160_i0.p1_Ecy;TRINITY_DN265129_c0_g2_i1.p1_Eve;NODE_5344_length_4073_cov_319.915507_g3137_i0.p1_Ecy	*	PREDICTED: phospholipase D gamma 3-like	PREDICTED: phospholipase D gamma 3-like		PREDICTED: phospholipase D gamma 3-like:4;PREDICTED: phospholipase D alpha 1-like:3;C2 domain:1		Arthropoda	PLDGAMMA1	PLDGAMMA1
NODE_78790_length_845_cov_32.732412_g59344_i0.p1_Eve;NODE_9397_length_3155_cov_70.734063_g5514_i0.p1_Ecy;TRINITY_DN20897_c0_g1_i12.p1_Ecy;TRINITY_DN5340_c0_g1_i10.p1_Gla	DCXR	PREDICTED: L-xylulose reductase-like	DCXR	DCXR:4	PREDICTED: L-xylulose reductase-like:4	Actinopterygii;Vertebrata	Arthropoda	DCXR	DCXR
TRINITY_DN655_c2_g1_i4.p1_Eve;TRINITY_DN29517_c1_g1_i11.p1_Ecy;NODE_7884_length_3316_cov_108.078359_g4749_i0.p1_Eve;TRINITY_DN145782_c0_g1_i6.p1_Gla	DERA	PREDICTED: deoxyribose-phosphate aldolase-like	DERA	DERA:4	PREDICTED: deoxyribose-phosphate aldolase-like:4	Chordata	Arthropoda	DERA	DERA
NODE_789_length_7450_cov_75.409945_g486_i0.p1_Ecy;TRINITY_DN229254_c0_g1_i1.p1_Gla;NODE_72117_length_904_cov_11.040936_g53470_i0.p1_Eve;TRINITY_DN19663_c0_g1_i2.p1_Eve;TRINITY_DN96562_c0_g1_i1.p1_Ecy;NODE_36634_length_1555_cov_8.699867_g26528_i0.p1_Gla;TRINITY_DN27630_c0_g1_i1.p1_Gla	Ranbp16	PREDICTED: exportin-7-A-like	Ranbp16	Ranbp16:4;XPO7:3	PREDICTED: exportin-7-A-like:5;Armadillo-type fold:2	Bilateria;Insecta;Hymenoptera	Arthropoda	Ranbp16	Ranbp16
NODE_7901_length_3313_cov_423.269301_g4760_i0.p1_Eve;NODE_8992_length_3117_cov_430.046936_g4760_i1.p1_Eve;NODE_75118_length_876_cov_149.889964_g56082_i0.p1_Eve	*	mitochondrial lactate dehydrogenase A chain	mitochondrial lactate dehydrogenase A chain		mitochondrial lactate dehydrogenase A chain:3		Arthropoda	CYB2	CYB2
TRINITY_DN7960_c0_g1_i10.p1_Eve;NODE_791_length_6693_cov_98.129290_g251_i1.p1_Gla;NODE_2306_length_4957_cov_124.244091_g251_i3.p1_Gla;TRINITY_DN7351_c0_g1_i11.p1_Ecy;NODE_2725_length_5200_cov_189.870511_g113_i4.p1_Ecy;NODE_1798_length_5347_cov_110.155530_g251_i2.p1_Gla;NODE_11664_length_2811_cov_55.297248_g113_i10.p1_Ecy;NODE_8588_length_3185_cov_36.140944_g76_i10.p1_Eve;NODE_1497_length_6037_cov…	CAP	PREDICTED: sorbin and SH3 domain-containing protein 1-like isoform X13	CAP	CAP:11;SORBS1:1	PREDICTED: sorbin and SH3 domain-containing protein 1-like isoform X13:4;PREDICTED: sorbin and SH3 domain-containing protein 1-like isoform X17:1	Insecta;Hymenoptera	Arthropoda	CAP	CAP
TRINITY_DN842_c0_g1_i7.p1_Gla;TRINITY_DN842_c0_g1_i3.p1_Gla;TRINITY_DN2910_c0_g1_i7.p1_Ecy;NODE_7932_length_3307_cov_224.321056_g4781_i0.p1_Eve	SEPT2	PREDICTED: septin-1-like isoform X1	SEPT2	SEPT2:1	PREDICTED: septin-1-like isoform X2:1;PREDICTED: septin-1-like isoform X1:3	Arthropoda	Arthropoda	SEPT2	SEPT2
TRINITY_DN58955_c0_g1_i3.p1_Ecy;NODE_7942_length_3407_cov_824.724836_g4657_i0.p1_Ecy	Hml	PREDICTED: uncharacterized protein LOC108668835	Hml	Hml:2	PREDICTED: uncharacterized protein LOC108668835:2	Arthropoda	Arthropoda	Hml	Hml
NODE_79927_length_836_cov_2878.547649_g60360_i0.p1_Eve;TRINITY_DN1461_c0_g1_i10.p1_Eve;NODE_63713_length_828_cov_6592.758665_g37949_i3.p1_Ecy;TRINITY_DN10523_c0_g1_i21.p1_Ecy;NODE_60448_length_868_cov_4330.792430_g37949_i1.p1_Ecy;TRINITY_DN1461_c0_g1_i32.p1_Eve;TRINITY_DN1461_c0_g1_i17.p1_Eve	*	macrophage mannose receptor 1-like	macrophage mannose receptor 1-like		macrophage mannose receptor 1-like:7		Arthropoda	MRC1	MRC1
NODE_7995_length_3395_cov_69.914525_g4687_i0.p1_Ecy;TRINITY_DN6431_c0_g1_i1.p1_Ecy;TRINITY_DN9453_c0_g1_i15.p1_Gla	*	protein disulfide-isomerase A5-like	protein disulfide-isomerase A5-like		protein disulfide-isomerase A5-like:3		Arthropoda	PDIA5	PDIA5
NODE_8_length_16416_cov_65.033849_g5_i0.p1_Eve	*	Fibronectin type III	Fibronectin type III		Fibronectin type III:1		Arthropoda	*	Fibronectin type III
NODE_8014_length_3391_cov_548.308797_g3243_i1.p1_Ecy;TRINITY_DN5173_c0_g1_i1.p1_Eve;TRINITY_DN32179_c0_g1_i2.p1_Gla;NODE_5532_length_4007_cov_441.720819_g3243_i0.p2_Ecy;NODE_5532_length_4007_cov_441.720819_g3243_i0.p1_Ecy	*	PREDICTED: uncharacterized protein LOC108683042	PREDICTED: uncharacterized protein LOC108683042		PREDICTED: uncharacterized protein LOC108683042:5		Arthropoda	MTHFS	MTHFS
TRINITY_DN76_c0_g2_i6.p1_Eve;NODE_8054_length_3285_cov_228.338690_g4851_i0.p1_Eve;TRINITY_DN1754_c1_g1_i4.p1_Ecy;NODE_7470_length_3509_cov_245.767919_g4373_i0.p1_Ecy;NODE_24583_length_1933_cov_207.315287_g17298_i0.p1_Gla	HOGA1	PREDICTED: 4-hydroxy-2-oxoglutarate aldolase, mitochondrial-like	HOGA1	HOGA1:5	PREDICTED: 4-hydroxy-2-oxoglutarate aldolase, mitochondrial-like:5	Vertebrata	Arthropoda	HOGA1	HOGA1
TRINITY_DN9037_c0_g1_i14.p1_Eve;TRINITY_DN88786_c0_g1_i3.p1_Ecy;NODE_8080_length_3280_cov_58.349427_g4868_i0.p1_Eve;TRINITY_DN190194_c0_g1_i1.p1_Gla;TRINITY_DN9037_c0_g1_i6.p1_Eve;NODE_9091_length_3048_cov_60.259753_g6058_i0.p1_Gla	APP-BP1	PREDICTED: NEDD8-activating enzyme E1 regulatory subunit-like	APP-BP1	APP-BP1:5;NAE1:1	PREDICTED: NEDD8-activating enzyme E1 regulatory subunit-like:6	Hymenoptera	Arthropoda	APP-BP1	APP-BP1
NODE_81510_length_662_cov_7352.207178_g2283_i12.p1_Ecy	RpL35A	Ribosomal protein L35A	RpL35A	RpL35A:1	Ribosomal protein L35A:1	Hymenoptera	Arthropoda	RpL35A	RpL35A
TRINITY_DN4551_c0_g1_i6.p1_Eve;NODE_8184_length_3256_cov_380.531026_g4929_i0.p1_Eve;NODE_100327_length_765_cov_9.916201_g79298_i1.p1_Gla;NODE_9034_length_3210_cov_80.653274_g5305_i0.p1_Ecy	ACOT2	acyl-coenzyme A thioesterase 1-like isoform X1	ACOT2	ACOT2:4	acyl-coenzyme A thioesterase 1-like isoform X1:4	Testudines	Arthropoda	ACOT2	ACOT2
TRINITY_DN15712_c0_g1_i3.p1_Eve;NODE_8187_length_3255_cov_230.474423_g4932_i0.p1_Eve;NODE_4770_length_4258_cov_357.369684_g2806_i0.p1_Ecy	*	PREDICTED: pollen-specific leucine-rich repeat extensin-like protein 3	PREDICTED: pollen-specific leucine-rich repeat extensin-like protein 3		PREDICTED: pollen-specific leucine-rich repeat extensin-like protein 3:3		Arthropoda	PEX1	PEX1
NODE_8194_length_3254_cov_23.854914_g4936_i0.p1_Eve;TRINITY_DN22070_c0_g1_i8.p1_Eve;TRINITY_DN4819_c0_g1_i7.p1_Ecy	NAALAD2	PREDICTED: N-acetylated-alpha-linked acidic dipeptidase 2-like	NAALAD2	NAALAD2:1	PREDICTED: N-acetylated-alpha-linked acidic dipeptidase 2-like:3	Arthropoda	Arthropoda	NAALAD2	NAALAD2
NODE_82_length_11799_cov_38.932340_g53_i0.p1_Ecy;NODE_216_length_9942_cov_32.380572_g53_i1.p1_Ecy;TRINITY_DN128479_c0_g1_i2.p1_Eve;TRINITY_DN15707_c0_g1_i15.p1_Eve;TRINITY_DN15707_c0_g1_i13.p1_Eve;NODE_1055_length_6616_cov_30.927060_g650_i0.p1_Eve;NODE_308_length_9184_cov_27.387958_g53_i2.p1_Ecy;NODE_1335_length_6484_cov_27.084227_g53_i4.p1_Ecy;NODE_2107_length_5497_cov_27.142438_g650_i2.p1_Eve;N…	*	PREDICTED: basement membrane-specific heparan sulfate proteoglycan core protein-like	PREDICTED: basement membrane-specific heparan sulfate proteoglycan core protein-like		PREDICTED: basement membrane-specific heparan sulfate proteoglycan core protein-like:13;Laminin G domain:3;basement membrane-specific heparan sulfate proteoglycan core protein, partial:2		Arthropoda	HSPG2	HSPG2
NODE_82134_length_819_cov_1677.331169_g62301_i0.p1_Eve;TRINITY_DN2106_c0_g1_i3.p1_Gla	*	PREDICTED: glutathione S-transferase Mu 2-like isoform X1	PREDICTED: glutathione S-transferase Mu 2-like isoform X1		PREDICTED: glutathione S-transferase Mu 2-like isoform X1:2		Arthropoda	Gstm2	Gstm2
TRINITY_DN4051_c0_g1_i1.p1_Eve;NODE_8217_length_3351_cov_137.286796_g4820_i0.p1_Ecy;NODE_12150_length_2696_cov_97.985644_g4349_i1.p1_Eve;TRINITY_DN22414_c0_g2_i3.p1_Gla	Aats-val	PREDICTED: valine--tRNA ligase-like	Aats-val	Aats-val:4	PREDICTED: valine--tRNA ligase-like:3;valine--tRNA ligase-like isoform X2:1	Insecta	Arthropoda	Aats-val	Aats-val
TRINITY_DN2244_c0_g1_i2.p1_Eve;NODE_8225_length_3248_cov_848.572054_g4960_i0.p1_Eve;TRINITY_DN5717_c0_g1_i6.p1_Ecy;NODE_7782_length_3441_cov_1274.084906_g4565_i0.p1_Ecy;NODE_15108_length_2410_cov_434.397289_g4960_i3.p1_Eve;TRINITY_DN1481_c0_g1_i14.p1_Gla;NODE_8476_length_3141_cov_288.687581_g2561_i4.p1_Gla;NODE_3962_length_4173_cov_371.335354_g2561_i0.p1_Gla;NODE_35054_length_1486_cov_10.502436_g…	*	PREDICTED: peroxidase-like	PREDICTED: peroxidase-like		PREDICTED: peroxidase-like:11		Arthropoda	GPX1	GPX1
NODE_8247_length_3344_cov_2322.159332_g2514_i1.p1_Ecy	TUBB	PREDICTED: tubulin beta chain-like isoform X1	TUBB	TUBB:1	PREDICTED: tubulin beta chain-like isoform X1:1	Rodentia	Arthropoda	TUBB	TUBB
NODE_8252_length_3243_cov_833.907952_g32_i13.p1_Eve;NODE_461_length_7668_cov_210.046594_g302_i0.p2_Gla	*	*	*					*	*
NODE_82550_length_816_cov_568.765319_g62674_i0.p1_Eve;NODE_30849_length_1712_cov_107.541191_g22058_i0.p1_Gla;TRINITY_DN6732_c0_g1_i10.p1_Gla;TRINITY_DN4024_c0_g1_i8.p1_Gla;TRINITY_DN4024_c0_g1_i22.p1_Gla;NODE_9472_length_3000_cov_68.207048_g6323_i0.p1_Gla;TRINITY_DN1806_c0_g1_i6.p1_Ecy;NODE_35007_length_1596_cov_189.380737_g25237_i0.p1_Gla;TRINITY_DN6732_c0_g1_i2.p1_Gla;NODE_22752_length_1927_cov…	*	PREDICTED: oplophorus-luciferin 2-monooxygenase non-catalytic subunit-like	PREDICTED: oplophorus-luciferin 2-monooxygenase non-catalytic subunit-like		PREDICTED: oplophorus-luciferin 2-monooxygenase non-catalytic subunit-like:21		Arthropoda	*	PREDICTED: oplophorus-luciferin 2-monooxygenase non-catalytic subunit-like
NODE_82847_length_814_cov_351.155556_g62936_i0.p1_Eve;TRINITY_DN61540_c2_g1_i1.p1_Ecy;NODE_5583_length_3993_cov_275.984280_g3277_i0.p1_Ecy	EIF4H	RNA recognition motif domain	EIF4H	EIF4H:1	RNA recognition motif domain:2;PREDICTED: eukaryotic translation initiation factor 4H-like isoform X1:1	Insecta	Arthropoda	EIF4H	EIF4H
TRINITY_DN8888_c0_g1_i3.p1_Eve;NODE_8286_length_3238_cov_64.221072_g5003_i0.p1_Eve;TRINITY_DN2925_c0_g1_i16.p1_Ecy;TRINITY_DN20359_c0_g1_i6.p1_Gla;NODE_47087_length_1338_cov_53.490303_g34885_i0.p1_Gla	NPL	PREDICTED: N-acetylneuraminate lyase-like	NPL	NPL:1	PREDICTED: N-acetylneuraminate lyase-like:5	Insecta	Arthropoda	NPL	NPL
TRINITY_DN20884_c0_g1_i4.p1_Eve;NODE_82865_length_814_cov_42.780392_g62949_i0.p1_Eve;TRINITY_DN20884_c0_g1_i3.p1_Eve	cah	hypothetical protein RvY_06685	cah	cah:1;CA3:1	hypothetical protein RvY_06685:2;hypothetical protein parPi_0021553:1	Aquificae;Vertebrata	Tardigrada;Chordata	cah	cah
TRINITY_DN6197_c0_g1_i2.p1_Eve;NODE_83389_length_810_cov_394.759527_g63411_i0.p1_Eve;TRINITY_DN19922_c0_g1_i1.p1_Ecy;TRINITY_DN16014_c0_g1_i2.p1_Gla;NODE_88555_length_849_cov_642.947500_g70192_i0.p1_Gla	REXO2	PREDICTED: oligoribonuclease, mitochondrial-like	REXO2	REXO2:5	PREDICTED: oligoribonuclease, mitochondrial-like:5	Primates;Actinopterygii	Arthropoda	REXO2	REXO2
NODE_834_length_7006_cov_379.349720_g508_i0.p1_Eve;TRINITY_DN5675_c0_g1_i1.p1_Eve;NODE_419_length_8615_cov_491.314499_g267_i0.p1_Ecy;TRINITY_DN10709_c0_g1_i10.p1_Ecy;NODE_401_length_7950_cov_496.142260_g266_i0.p1_Gla;TRINITY_DN4424_c0_g1_i2.p1_Gla	axo	PREDICTED: uncharacterized protein LOC108679669 isoform X2	axo	axo:6	PREDICTED: uncharacterized protein LOC108679669 isoform X2:6	Insecta	Arthropoda	axo	axo
TRINITY_DN1580_c0_g1_i5.p1_Eve;NODE_8348_length_3226_cov_959.911552_g5044_i0.p1_Eve;TRINITY_DN1580_c0_g1_i16.p1_Eve;TRINITY_DN1580_c0_g1_i10.p1_Eve	SERPINB6	PREDICTED: leukocyte elastase inhibitor-like isoform X1	SERPINB6	SERPINB6:1;SERPINB1:1	PREDICTED: leukocyte elastase inhibitor-like isoform X1:2;Serpin domain:1;PREDICTED: leukocyte elastase inhibitor-like isoform X4:1	Bilateria;Aves	Arthropoda	SERPINB6	SERPINB6
NODE_8359_length_3224_cov_1242.286614_g5051_i0.p1_Eve;TRINITY_DN5908_c0_g1_i4.p1_Eve;NODE_10437_length_2989_cov_1472.121429_g2226_i2.p1_Ecy;NODE_3719_length_4681_cov_380.660406_g2226_i0.p1_Ecy;NODE_6224_length_3547_cov_288.963122_g4070_i0.p1_Gla;TRINITY_DN1957_c0_g1_i8.p1_Gla	*	PREDICTED: hemicentin-1-like, partial	PREDICTED: hemicentin-1-like, partial		PREDICTED: hemicentin-1-like, partial:6		Arthropoda	HMCN1	HMCN1
TRINITY_DN38905_c0_g1_i7.p1_Eve;NODE_8401_length_3216_cov_120.754657_g5076_i0.p1_Eve;TRINITY_DN4518_c0_g1_i4.p1_Ecy;NODE_16311_length_2333_cov_169.523643_g9620_i0.p1_Ecy	*	PREDICTED: uncharacterized protein LOC108670182	PREDICTED: uncharacterized protein LOC108670182		PREDICTED: uncharacterized protein LOC108670182:4		Arthropoda	*	PREDICTED: uncharacterized protein LOC108670182
NODE_84781_length_880_cov_3856.855596_g66860_i0.p1_Gla;NODE_15570_length_2415_cov_1827.993238_g10627_i0.p1_Gla;NODE_79006_length_930_cov_3207.828604_g61759_i0.p1_Gla	*	hemocyanin subunit 1	hemocyanin subunit 1		hemocyanin subunit 1:3		Arthropoda	KLH1	KLH1
NODE_85_length_10887_cov_78.459863_g62_i0.p1_Gla;TRINITY_DN25476_c0_g1_i7.p1_Gla;NODE_1044_length_6917_cov_119.989371_g586_i2.p1_Ecy;TRINITY_DN24024_c0_g1_i2.p1_Eve;TRINITY_DN143114_c0_g1_i1.p1_Gla	*	PREDICTED: AP-2 complex subunit alpha-like	PREDICTED: AP-2 complex subunit alpha-like		PREDICTED: AP-2 complex subunit alpha-like:4;AP-2 complex subunit alpha:1		Arthropoda	AP2A1	AP2A1
NODE_8553_length_3191_cov_122.694144_g4399_i1.p1_Eve;TRINITY_DN25172_c0_g1_i3.p1_Eve;NODE_7321_length_3427_cov_87.850207_g4399_i0.p1_Eve	*	PREDICTED: ubiquitin carboxyl-terminal hydrolase 5-like isoform X1	PREDICTED: ubiquitin carboxyl-terminal hydrolase 5-like isoform X1		PREDICTED: ubiquitin carboxyl-terminal hydrolase 5-like isoform X1:3		Arthropoda	USP5	USP5
NODE_8610_length_3282_cov_36.228271_g5062_i0.p1_Ecy;NODE_8567_length_3188_cov_74.833068_g5184_i0.p1_Eve;TRINITY_DN45729_c2_g2_i3.p1_Eve;TRINITY_DN17285_c0_g1_i1.p1_Ecy;TRINITY_DN21127_c0_g1_i23.p1_Gla;REV__NODE_68350_length_778_cov_5.732510_g47620_i0.p1_Ecy	*	PREDICTED: guanylate kinase-like isoform X2	PREDICTED: guanylate kinase-like isoform X2		PREDICTED: guanylate kinase-like isoform X2:3;PREDICTED: guanylate kinase-like isoform X1:2		Arthropoda	GUK1	GUK1
NODE_8593_length_3184_cov_102.731738_g5201_i0.p1_Eve;TRINITY_DN53418_c0_g1_i1.p1_Ecy;TRINITY_DN11453_c0_g1_i8.p1_Gla;TRINITY_DN17231_c0_g1_i3.p1_Eve	PITRM1	PREDICTED: presequence protease, mitochondrial-like	PITRM1	PITRM1:4	PREDICTED: presequence protease, mitochondrial-like:4	Aves	Arthropoda	PITRM1	PITRM1
NODE_8646_length_3177_cov_421.460997_g5235_i0.p1_Eve;TRINITY_DN23581_c0_g2_i4.p1_Eve	PLA1A	inactive pancreatic lipase-related protein 1-like	PLA1A	PLA1A:1	inactive pancreatic lipase-related protein 1-like:2	Afrotheria	Arthropoda	PLA1A	PLA1A
NODE_8667_length_3270_cov_5447.466625_g2009_i1.p1_Ecy;NODE_3332_length_4860_cov_3488.615257_g2009_i0.p1_Ecy	*	hemocyanin subunit 1	hemocyanin subunit 1		hemocyanin subunit 1:1;hemocyanin:1		Arthropoda	KLH1	KLH1
NODE_8728_length_3261_cov_26.322852_g0_i18.p1_Ecy;TRINITY_DN75604_c0_g1_i1.p1_Gla;NODE_38590_length_1509_cov_17.255479_g28069_i0.p1_Gla;NODE_52862_length_1129_cov_16.794444_g37154_i0.p1_Eve;TRINITY_DN224518_c0_g1_i1.p1_Eve	*	PREDICTED: myopalladin-like	PREDICTED: myopalladin-like		LOW QUALITY PROTEIN: titin homolog:1;PREDICTED: myopalladin-like:2;Immunoglobulin I-set, partial:2		Arthropoda	MYPN	MYPN
TRINITY_DN3127_c0_g1_i2.p1_Eve;NODE_8729_length_3162_cov_332.200771_g5288_i0.p1_Eve;TRINITY_DN621_c0_g1_i4.p1_Ecy;NODE_7846_length_3426_cov_196.853716_g4602_i0.p1_Ecy;TRINITY_DN4691_c0_g1_i3.p1_Gla;NODE_5100_length_3818_cov_238.175113_g3324_i0.p1_Gla;NODE_12813_length_2620_cov_279.643329_g5288_i1.p1_Eve	*	PREDICTED: apolipoprotein(a)-like	PREDICTED: apolipoprotein(a)-like		PREDICTED: apolipoprotein(a)-like:7		Arthropoda	APOA1	APOA1
NODE_874_length_6925_cov_291.719750_g533_i0.p1_Eve;NODE_15832_length_2372_cov_26.943607_g9336_i0.p1_Ecy;TRINITY_DN44260_c0_g1_i3.p1_Ecy;NODE_88086_length_617_cov_34.639085_g65457_i0.p1_Ecy;TRINITY_DN49257_c0_g2_i1.p1_Ecy	*	PREDICTED: uncharacterized protein LOC108664827	PREDICTED: uncharacterized protein LOC108664827		PREDICTED: uncharacterized protein LOC108664827:5		Arthropoda	*	Lipid transport protein N-terminal
NODE_87531_length_781_cov_12.519126_g54944_i1.p1_Eve;TRINITY_DN84585_c0_g1_i1.p1_Gla	*	Armadillo-type fold, partial	Armadillo-type fold, partial		Armadillo-type fold, partial:1;PREDICTED: rap1 GTPase-GDP dissociation stimulator 1-A-like:1		Arthropoda	*	Armadillo-type fold, partial
NODE_8802_length_3247_cov_96.727330_g5187_i0.p1_Ecy;TRINITY_DN351901_c0_g1_i1.p1_Gla;TRINITY_DN351901_c0_g1_i5.p1_Gla;TRINITY_DN9063_c0_g1_i9.p1_Ecy;NODE_16577_length_2310_cov_104.937638_g5187_i1.p1_Ecy	GSS	glutathione synthetase-like	GSS	GSS:1	glutathione synthetase-like:5	Insecta	Arthropoda	GSS	GSS
NODE_88067_length_777_cov_100.934066_g67634_i0.p1_Eve	*	C-type lectin 2	C-type lectin 2		C-type lectin 2:1		Arthropoda	*	C-type lectin 2
TRINITY_DN85387_c0_g1_i2.p1_Gla;NODE_88428_length_850_cov_756.267166_g70079_i0.p1_Gla	*	PREDICTED: proteasome subunit alpha type-2-like	PREDICTED: proteasome subunit alpha type-2-like		PREDICTED: proteasome subunit alpha type-2-like:2		Arthropoda	PSMA2	PSMA2
TRINITY_DN5866_c0_g1_i6.p1_Eve;NODE_8878_length_3135_cov_102.171095_g5391_i0.p1_Eve	Tsp	PREDICTED: cartilage oligomeric matrix protein-like isoform X1	Tsp	Tsp:2	PREDICTED: cartilage oligomeric matrix protein-like isoform X1:2	Arthropoda	Arthropoda	Tsp	Tsp
NODE_8881_length_3134_cov_16697.798703_g5393_i0.p2_Eve;NODE_12065_length_2706_cov_11515.423410_g5393_i8.p2_Eve	*	PREDICTED: uncharacterized protein LOC108676008	PREDICTED: uncharacterized protein LOC108676008		PREDICTED: uncharacterized protein LOC108676008:2		Arthropoda	SYNE1	SYNE1
NODE_8883_length_3236_cov_204.616567_g5230_i0.p1_Ecy	*	Pancreatic trypsin inhibitor Kunitz domain	Pancreatic trypsin inhibitor Kunitz domain		Pancreatic trypsin inhibitor Kunitz domain:1		Arthropoda	SPINT2	SPINT2
TRINITY_DN577_c0_g1_i2.p1_Ecy;TRINITY_DN13418_c5_g1_i3.p1_Gla;NODE_8913_length_3074_cov_59.401322_g5936_i0.p1_Gla	PRPSAP1	PREDICTED: phosphoribosyl pyrophosphate synthase-associated protein 2-like	PRPSAP1	PRPSAP1:1	PREDICTED: phosphoribosyl pyrophosphate synthase-associated protein 2-like:3	Arthropoda	Arthropoda	PRPSAP1	PRPSAP1
TRINITY_DN7101_c0_g1_i13.p1_Ecy;NODE_8936_length_3125_cov_70.887516_g5425_i0.p1_Eve;TRINITY_DN3029_c1_g1_i6.p1_Gla;TRINITY_DN10191_c0_g1_i2.p1_Eve	TOM1L2	PREDICTED: TOM1-like protein 2	TOM1L2	TOM1L2:1	PREDICTED: TOM1-like protein 2:4	Insecta	Arthropoda	TOM1L2	TOM1L2
[truncated: 860 more rows]
