# Supplementary material for: How to Reproduce in the Siberian Winter: Proteome Dynamics Reveals the Timing of Reproduction‐Related Processes in an Amphipod Species Endemic to Lake Baikal
Source: Ecol Evol. 2025 Jul 23;15(7):e71675. doi: 10.1002/ece3.71675 (PMC12286621; doi:10.1002/ece3.71675)
Supplement: Supplementary file 2 — Table S2. [file ECE3-15-e71675-s002.xlsx]

## Sheet: Sheet1
Supplementary table vitellogenins
Name of vitellogenin isoform	Protein group
Vg(1)	TRINITY_DN8300_c0_g1_i2.p1_Ecy;NODE_1320_length_6502_cov_65.287308_g802_i1.p1_Ecy;NODE_1298_length_6523_cov_64.789157_g802_i0.p1_Ecy;TRINITY_DN52300_c0_g1_i2.p1_Gla;REV__TRINITY_DN5291_c0_g2_i2.p1_Gla;REV__TRINITY_DN5291_c0_g2_i11.p1_Gla;REV__NODE_4396_length_4035_cov_33.412444_g1684_i3.p1_Gla;REV__NODE_2603_length_4786_cov_29.629935_g1684_i0.p1_Gla
Vg(2)	NODE_1339_length_6476_cov_669.944920_g797_i1.p1_Ecy
Vg(3)	NODE_1652_length_5885_cov_1393.737149_g984_i0.p1_Eve;NODE_452_length_8512_cov_1717.045728_g87_i3.p2_Ecy;TRINITY_DN40012_c2_g1_i1.p1_Gla;NODE_88643_length_849_cov_5.541250_g70269_i0.p1_Gla;NODE_81982_length_904_cov_7.930994_g64369_i0.p1_Gla
Vg(4)	NODE_1944_length_5232_cov_28.357901_g1272_i0.p1_Gla;TRINITY_DN3696_c0_g2_i2.p1_Eve
Vg(5)	TRINITY_DN9932_c0_g1_i7.p1_Eve;NODE_4028_length_4387_cov_32.616183_g2406_i0.p1_Eve;TRINITY_DN100313_c0_g2_i1.p1_Ecy;NODE_23133_length_1871_cov_4.461032_g13824_i0.p1_Ecy
Vg(6)	TRINITY_DN1393_c0_g2_i2.p1_Gla;NODE_1926_length_5242_cov_214.111689_g1258_i0.p1_Gla
Vg(7)	TRINITY_DN3055_c0_g1_i31.p1_Eve;TRINITY_DN3055_c0_g1_i4.p1_Eve;TRINITY_DN3055_c0_g1_i29.p1_Eve;TRINITY_DN3055_c0_g1_i25.p1_Eve;TRINITY_DN3055_c0_g1_i12.p1_Eve;TRINITY_DN3055_c0_g1_i29.p2_Eve;NODE_1289_length_6543_cov_1091.677395_g797_i0.p2_Ecy;TRINITY_DN3055_c0_g1_i16.p1_Eve
Vg(8)	TRINITY_DN371_c0_g1_i17.p1_Ecy;NODE_1289_length_6543_cov_1091.677395_g797_i0.p1_Ecy
Vg(9)	TRINITY_DN5221_c0_g1_i3.p1_Eve;NODE_29653_length_1646_cov_209.664371_g233_i7.p1_Eve
Vg(10)	TRINITY_DN8876_c0_g1_i4.p1_Eve
